# Supplementary material for: Characterization of vaginal microbiomes in clinician-collected bacterial vaginosis diagnosed samples
Source: Microbiol Spectr. 2025 Feb 25;13(4):e02582-24. doi: 10.1128/spectrum.02582-24 (PMC11960135; doi:10.1128/spectrum.02582-24)
Supplement: Supplemental data — Processed data and differential abundance results. [file spectrum.02582-24-s0001.xlsx]

## Sheet: Table_of_contents
sheet	description
Software	Software/resources utilized in the study
Sample_metadata	Sample metadata and NuSwab® diagnostic result
ASV_counts	ASV count matrix
ASV_taxonomy	ASV taxonomy and sequences
ANCOMBC_counts	Aggregated count matrix used in ANCOM-BC analysis
ANCOMBC_DA	ANCOM-BC differential abundance results
PICRUSt2_pathway_abundances	PICRUSt2 pathway abundances
ALDEX2_CSTIBVNEGvsCSTIIIBVNEG	Differential abundance analysis of metabolic pathways on sample group pair of CST-I BV-NEG vs CST-III BV-NEG
ALDEX2_CSTIBVNEGvsCSTIVBVPOS	Differential abundance analysis of metabolic pathways on sample group pair of CST-I BV-NEG vs CST-IV BV-POS
ALDEX2_CSTIIIBVNEGvsCSTIVBVPOS	Differential abundance analysis of metabolic pathways on sample group pair of CST-III BV-NEG vs CST-IV BV-POS
ALDEX2_CSTIVBVPOSvsCSTIVBVNEG	Differential abundance analysis of metabolic pathways on sample group pair of CST-IV BV-POS vs CST-IV BV-NEG

## Sheet: Software
software/resource	version
R	4.1.1
DADA2 (R package)	1.22.0
SILVA	138.1 (non-redundant), doi: 10.5281/zenodo.4587955
VSEARCH	2.17.1
CD-HIT	4.8.1
Clustal Omega	1.2.4
phangorn (R package)	2.8.1
ggtree (R package)	3.2.0
vegan (R package)	2.6-2
Illumina bcl2fastq	2.2
BBMAP	38.98
Kraken	2.1.2
Bracken	2.7
ANCOM-BC (R package)	2.0.3
C3NA (R package)	1.0.0
FastSpar	1.0.0
PICRUSt2	2.5.0
ALDEx2 (R package)	1.32.0
pheatmap (R package)	1.0.12
ggpicrust2 (R package)	1.7.3

## Sheet: Sample_metadata
DEID	CST	ATOPOB	BVAB2	MEGASP	BV_status
NS1	IV	2	2	2	BV-POS
NS2	IV	2	2	2	BV-POS
NS3	IV	1	2	2	BV-POS
NS4	IV	1	2	2	BV-POS
NS5	IV	2	2	2	BV-POS
NS6	IV	2	2	2	BV-POS
NS7	IV	1	0	2	BV-POS
NS8	IV	2	0	2	BV-POS
NS9	IV	0	0	0	BV-NEG
NS10	IV	0	0	0	BV-NEG
NS11	I	0	0	0	BV-NEG
NS12	IV	2	2	2	BV-POS
NS13	I	0	0	0	BV-NEG
NS14	III	0	0	0	BV-NEG
NS15	III	1	0	2	BV-POS
NS16	IV	2	2	2	BV-POS
NS17	IV	2	2	2	BV-POS
NS18	IV	2	2	2	BV-POS
NS19	IV	2	2	2	BV-POS
NS20	IV	2	2	2	BV-POS
NS21	I	0	0	0	BV-NEG
NS22	IV	0	2	0	BV-IND
NS23	IV	2	0	0	BV-IND
NS24	IV	1	0	0	BV-NEG
NS25	I	0	0	0	BV-NEG
NS26	III	0	0	0	BV-NEG
NS27	IV	2	2	2	BV-POS
NS28	IV	2	2	2	BV-POS
NS29	III	0	0	0	BV-NEG
NS30	I	0	0	0	BV-NEG
NS31	IV	2	2	2	BV-POS
NS32	IV	0	0	0	BV-NEG
NS33	IV	2	2	2	BV-POS
NS34	I	0	0	0	BV-NEG
NS35	II	0	0	0	BV-NEG
NS36	I	1	0	0	BV-NEG
NS37	III	0	0	0	BV-NEG
NS38	I	1	0	0	BV-NEG
NS39	IV	2	2	2	BV-POS
NS40	III	0	0	0	BV-NEG
NS41	IV	0	0	0	BV-NEG
NS42	IV	2	2	2	BV-POS
NS43	III	2	1	2	BV-POS
NS44	III	0	0	0	BV-NEG
NS45	III	0	0	0	BV-NEG
NS46	I	0	0	0	BV-NEG
NS47	III	0	0	0	BV-NEG
NS48	IV	0	0	0	BV-NEG
NS49	IV	2	2	2	BV-POS
NS50	I	0	0	0	BV-NEG
NS51	I	0	0	0	BV-NEG
NS52	II	0	0	0	BV-NEG
NS53	V	0	0	0	BV-NEG
NS54	I	0	0	0	BV-NEG
NS55	III	0	0	0	BV-NEG
NS56	III	0	0	0	BV-NEG
NS57	IV	2	2	2	BV-POS
NS58	I	0	0	0	BV-NEG
NS59	III	0	0	0	BV-NEG
NS60	I	0	0	0	BV-NEG
NS61	I	0	0	0	BV-NEG
NS62	III	0	0	0	BV-NEG
NS63	I	0	0	0	BV-NEG
NS64	I	0	0	0	BV-NEG
NS65	III	0	0	0	BV-NEG
NS66	IV	2	2	2	BV-POS
NS67	I	0	0	0	BV-NEG
NS68	III	0	0	0	BV-NEG
NS69	IV	2	2	2	BV-POS
NS70	II	0	0	0	BV-NEG
NS71	IV	2	0	0	BV-IND
NS72	IV	0	0	0	BV-NEG
NS73	IV	0	0	0	BV-NEG
NS74	III	0	0	0	BV-NEG
NS75	IV	2	2	0	BV-POS

## Sheet: ASV_counts
ASV	NS1	NS2	NS3	NS4	NS5	NS6	NS7	NS8	NS9	NS10	NS11	NS12	NS13	NS14	NS15	NS16	NS17	NS18	NS19	NS20	NS21	NS22	NS23	NS24	NS25	NS26	NS27	NS28	NS29	NS30	NS31	NS32	NS33	NS34	NS35	NS36	NS37	NS38	NS39	NS40	NS41	NS42	NS43	NS44	NS45	NS46	NS47	NS48	NS49
ASV1	22312	747	27	322	31431	11001	41	2565	25641	143	76497	632	18	79090	85841	22328	2275	1410	348	798	57056	7830	364	294	473	127362	0	8289	74535	17	541	11	3930	24126	34	0	66680	7247	2701	24153	109	99	38677	39715	61314	26	38916	125	15981
ASV2	15	0	55	46	805	0	0	17	20	0	83371	15	0	7946	6853	16	0	12	0	16	82991	32	0	5	138794	28	11	6	12	113441	1745	91	21	58666	0	52232	18	81691	0	11	0	19	1075	13	1439	76079	13	104	7
ASV3	6116	2793	1079	722	1171	5243	0	59470	0	0	0	53138	0	909	1529	56140	26455	688	24355	20304	468	8259	73	86	0	7	12013	49	0	6951	35268	12	0	56	7	0	0	0	444	126	0	194	221	0	0	254	0	63594	4397
ASV4	0	129835	65965	74208	4064	0	17772	0	0	0	0	29980	0	0	0	6	0	26047	0	1648	0	0	51	0	0	0	0	0	0	4	913	0	18078	0	27	0	8	0	20817	676	0	6	0	23	144	0	0	5	0
ASV5	15	356	337	12	1282	38588	0	321	0	0	543	51	18	9	22	451	631	2995	45	129	8	16	374	0	0	0	327	9845	0	0	121	0	519	0	0	0	0	0	764	0	0	16	3833	121	8065	0	0	0	109
ASV6	0	0	0	0	0	823	0	0	0	0	0	0	0	24643	0	0	0	78	0	0	0	0	213	0	0	0	0	0	0	0	2135	0	0	0	0	0	0	0	0	32349	0	0	7035	49582	0	0	548	0	0
ASV7	0	0	0	0	8	0	0	0	123	0	68	0	0	169	0	0	0	0	0	0	100	0	0	7	0	0	0	0	0	0	0	0	0	892	109111	80	7386	0	0	1425	0	0	0	345	0	0	0	0	0
ASV8	6366	17021	1709	13081	22547	16172	9936	10164	0	0	4	22468	0	0	10450	8967	2735	4713	526	1069	0	21	23	64	0	0	7983	5838	0	14	4280	0	5066	0	0	0	0	0	5166	23	0	7852	4434	20	27	0	0	132	6150
ASV9	12989	3278	72	13510	5679	0	0	0	117601	0	0	347	0	0	0	0	22402	13907	0	0	0	0	4270	0	0	0	0	0	0	0	149	0	1319	0	0	0	15	0	944	0	0	43	2218	0	0	0	0	0	10288
ASV10	1099	11	0	1141	25724	7566	20894	15120	0	44940	6	2230	0	0	0	788	778	3090	13542	6672	0	7970	2863	726	0	11	2695	2534	0	14	422	0	4516	0	0	0	0	0	0	0	0	70	0	27	24	0	0	175	0
ASV11	0	0	0	0	0	0	0	0	0	7	0	0	235897	0	0	0	0	0	0	0	0	0	30	0	0	0	0	0	0	0	0	0	0	0	0	0	0	0	0	0	0	0	0	0	0	0	0	0	0
ASV12	42559	2466	352	8	2345	9655	625	19834	0	0	0	1371	0	21	244	4808	12395	219	1958	4405	0	85	4161	424	0	5	12991	2865	0	18	4335	0	4561	0	0	1620	0	302	571	6	0	497	941	0	17	0	0	266	2431
ASV13	606	4	0	624	12	307	0	6803	0	404	47	103	0	3608	7159	5717	12184	19	659	1977	384	865	34	0	0	0	12990	275	0	0	1738	0	79	0	0	17307	0	36	0	0	0	17251	180	1177	44	0	0	0	318
ASV14	0	0	4	0	14	0	0	0	0	0	6832	0	0	7249	2209	0	27	0	0	0	13	0	0	13	56	0	0	0	0	5993	0	0	0	0	0	0	0	146	0	6651	0	417	0	0	476	236	0	0	210
ASV15	58259	0	0	1410	8491	2979	8822	0	0	0	0	0	0	0	0	0	598	3375	966	2703	0	25595	3127	8112	0	0	7049	1181	0	0	359	0	0	0	0	0	0	0	0	0	0	227	0	0	0	0	0	0	0
ASV16	0	0	0	0	0	0	0	4	0	0	0	0	10	0	0	0	0	0	7	0	187	0	0	0	0	0	0	0	0	4	0	46427	0	265	0	0	0	0	0	0	0	0	0	47	0	0	0	0	0
ASV17	2807	0	8205	2715	141	41	0	0	0	0	0	0	0	0	0	0	7708	6484	17458	19603	0	0	2069	0	0	0	0	0	0	0	6297	0	0	0	0	0	0	0	0	109	0	0	0	0	10	0	0	0	0
ASV18	32681	42	674	111	3669	383	0	2313	0	0	0	437	0	0	0	277	1451	1037	656	631	0	7774	1121	2114	0	0	0	2457	0	0	6765	0	4508	0	0	0	0	0	677	0	0	690	573	0	0	0	0	19	5623
ASV19	0	0	0	0	0	533	0	0	0	16	0	0	0	0	0	0	0	0	0	3	0	0	0	60213	0	0	0	0	0	0	0	0	0	0	0	0	0	0	0	0	0	0	0	0	0	0	0	0	0
ASV20	0	1580	0	0	831	1878	3482	0	0	0	0	0	0	0	0	0	548	0	0	0	98	0	0	0	0	0	0	3688	0	0	0	0	1021	0	0	0	0	0	1988	0	0	0	0	0	0	0	0	0	46
ASV21	0	0	0	171	378	3499	9777	1079	0	0	0	819	0	0	0	0	0	623	0	401	0	4407	2912	0	0	0	0	4385	0	0	119	0	2970	0	0	14685	0	36	0	0	15	0	314	0	0	0	1876	0	2792
ASV22	3006	3420	5824	4935	970	2542	84	3683	0	0	0	88	0	0	0	2485	3236	3771	3553	1803	0	0	404	0	0	0	3224	4154	0	11	2273	0	320	0	0	0	0	0	484	75	0	1762	8	0	0	0	0	77	91
ASV23	0	1100	704	113	171	2236	4757	0	0	0	0	4713	0	0	4990	5392	0	3047	259	0	0	0	0	0	0	4	2022	0	0	0	1295	0	0	0	0	0	0	0	1516	0	0	2549	2582	0	0	0	0	0	1999
ASV24	26	41039	1	0	61	0	0	0	0	0	0	0	0	0	0	0	40	96	0	0	0	0	56	0	0	0	0	0	0	0	0	0	20	0	0	0	0	0	9106	0	0	0	1	0	0	0	0	0	14
ASV25	0	0	0	0	58	0	0	0	0	0	0	0	0	0	415	0	0	0	0	0	0	0	35267	0	0	0	0	0	0	0	0	0	0	0	0	0	0	0	0	0	0	0	0	0	0	0	0	0	0
ASV26	0	0	0	0	0	0	0	0	0	0	0	0	0	8066	0	0	0	0	0	0	0	0	0	0	0	0	0	0	0	0	0	0	0	0	0	0	0	799	0	0	0	0	0	0	3497	2468	0	0	116
ASV27	0	2989	3203	5302	378	246	3681	4003	0	14	0	2206	7	0	0	434	1052	6716	1009	87	0	6	144	96	0	0	143	4335	315	0	73	0	330	0	0	0	0	0	187	44	0	1044	0	15	40	0	0	0	789
ASV28	0	9402	401	0	7319	0	0	0	0	0	0	0	0	0	28	0	0	0	467	39	0	0	0	0	0	0	0	0	0	0	224	0	439	0	0	0	0	0	1769	0	0	0	5461	0	0	0	0	0	2365
ASV29	0	0	0	0	0	0	0	0	0	0	0	0	0	0	0	0	0	0	0	0	0	0	0	0	0	0	0	0	0	0	0	0	0	239	0	0	10035	0	0	0	42	0	0	0	0	0	9963	0	0
ASV30	6723	5061	1360	0	9814	11	0	0	0	0	0	0	0	0	0	0	1449	0	0	0	0	0	0	0	0	0	1263	4	0	0	66	0	2102	0	0	0	0	0	0	0	0	6374	0	0	0	0	0	0	0
ASV31	654	150	75	0	4571	176	0	105	0	0	0	96	0	0	0	0	100	647	1772	0	1	1574	1789	1154	0	0	0	1582	0	0	0	0	0	0	0	0	0	0	474	0	0	0	4	0	0	0	0	0	316
ASV32	0	0	3121	1313	0	715	0	0	0	0	0	0	0	0	0	0	477	5202	9124	0	0	0	0	49	0	0	1278	1011	0	0	222	0	5623	0	0	0	0	0	0	59	0	0	0	0	29	3	0	0	0
ASV33	436	0	0	0	824	456	0	0	0	0	0	291	0	0	0	0	0	136	0	0	0	0	0	0	0	0	377	0	0	0	0	0	0	0	0	0	0	0	0	0	0	12537	303	0	0	0	0	0	0
ASV34	8767	516	1844	1882	530	3559	1582	0	0	0	0	745	0	0	0	430	1207	158	175	677	0	1562	1825	2213	0	0	231	328	0	0	840	0	835	0	0	0	0	0	117	25	0	254	616	4	0	0	0	0	0
ASV35	355	0	0	0	466	219	0	34	456	0	1123	0	0	1295	1448	399	0	0	0	0	862	141	0	0	0	2152	0	133	1243	0	0	0	67	371	0	0	1097	119	0	422	0	0	680	736	1087	0	613	0	264
ASV36	351	0	0	0	454	173	0	0	455	0	1100	0	0	1333	1367	362	0	0	0	0	950	107	0	0	0	2020	0	141	1140	0	0	0	86	370	0	0	1201	127	0	438	0	0	613	701	1059	0	676	0	243
ASV37	2961	0	1127	146	428	919	7695	0	0	0	0	0	0	0	0	0	1323	0	354	1143	0	0	2342	112	34	0	0	0	1395	0	0	0	24	0	0	0	90	0	0	27	0	946	0	0	0	0	0	0	2
ASV38	0	0	0	0	0	0	0	0	0	0	1663	0	0	161	90	0	0	0	0	0	1310	0	0	0	2159	0	0	0	0	1378	0	0	0	1070	0	797	0	1465	0	0	0	0	0	0	0	1460	0	0	0
ASV39	7262	307	378	2103	379	620	0	0	0	0	0	486	0	0	0	388	304	750	535	197	0	344	0	0	0	0	2126	3010	0	0	235	0	912	0	0	0	0	0	126	0	0	905	31	0	0	0	0	0	786
ASV40	0	0	0	0	0	0	0	0	0	0	0	0	74	80	0	0	0	0	98	4258	1655	20	0	0	0	0	0	0	0	0	0	3	0	0	0	0	0	12	0	0	2094	0	10	2050	0	0	26	0	0
ASV41	0	0	526	30518	2516	0	0	0	0	0	0	0	0	0	0	0	0	527	0	0	0	0	0	0	0	0	0	0	0	0	338	0	0	0	0	0	0	0	87	0	0	0	0	0	0	0	0	0	0
ASV42	0	0	0	723	0	0	0	0	0	0	0	0	0	0	0	915	723	4031	323	391	0	0	0	84	0	0	6800	783	0	0	845	0	0	0	0	0	0	0	680	0	0	0	0	0	21	0	0	0	0
ASV43	0	0	0	0	0	0	0	0	0	0	1308	0	0	120	121	0	0	0	0	0	1305	0	0	0	2631	0	0	0	0	1996	0	0	0	1050	0	874	0	1379	0	0	0	0	0	0	0	1291	0	0	0
ASV44	277	1471	48	251	973	989	0	0	0	0	0	1765	0	0	242	263	398	1232	181	1342	0	0	58	18	0	0	444	1745	0	0	281	0	75	0	0	0	0	0	383	0	0	4531	120	0	8	0	0	0	45
ASV45	5354	3	0	707	7	33	0	6083	0	0	0	174	0	33	581	453	382	35	143	1487	5	118	28	0	0	0	297	26	0	0	3623	0	0	104	0	0	0	0	0	21	0	6	61	0	0	0	0	169	85
ASV46	0	0	0	0	0	0	0	0	0	0	0	0	0	0	0	0	0	0	0	78	0	0	0	0	0	0	0	0	0	0	0	0	0	0	0	0	0	0	0	0	0	0	10339	0	0	0	0	0	0
ASV47	0	0	0	0	0	0	0	0	0	0	1245	0	0	117	93	0	0	0	0	0	1249	0	0	0	2449	0	0	0	0	1897	0	0	0	880	0	888	0	1230	0	0	0	0	0	0	0	1130	0	0	0
ASV48	95	0	0	49	0	12	0	0	7472	169	0	0	0	0	0	0	501	0	853	0	0	10556	837	39	0	0	0	0	0	0	462	0	0	8	0	0	0	20	0	0	0	0	0	0	0	0	0	0	0
ASV49	2525	519	735	194	225	1001	172	491	2949	2863	11	1020	6	21	580	405	343	373	254	965	0	608	1144	771	0	0	235	225	13	0	356	0	150	0	0	0	22	103	155	15	0	87	96	0	45	0	0	13	85
ASV50	0	0	0	0	0	0	0	0	0	0	1276	0	0	130	0	0	0	0	0	0	1219	0	0	0	2383	0	0	0	0	1749	0	0	0	905	0	791	0	1203	0	0	0	0	0	0	0	1139	0	0	0
ASV51	704	769	143	582	456	1219	259	484	0	0	0	1601	0	0	22	338	600	726	359	780	0	1148	169	12	0	0	296	1345	0	0	748	0	184	0	0	0	0	0	538	0	0	636	286	0	19	0	0	0	626
ASV52	0	0	0	0	0	0	0	0	0	0	0	0	0	0	0	0	0	392	0	0	0	7946	0	0	0	0	7311	0	0	0	0	0	0	0	0	0	0	0	0	0	0	0	0	0	0	0	0	0	0
ASV53	367	0	0	0	423	0	0	0	382	0	1105	0	0	1115	1257	332	0	0	0	0	815	0	0	0	0	1903	0	0	1080	0	0	0	0	340	0	0	1016	0	0	368	0	0	591	590	925	0	552	0	0
ASV54	597	1124	307	168	4675	479	0	0	0	0	0	930	0	0	0	0	269	662	621	6721	0	0	402	197	0	0	0	571	0	0	0	0	0	0	0	0	0	0	0	0	0	440	0	0	0	0	0	0	228
ASV55	0	0	0	0	0	0	104	0	645	0	0	0	249	82	0	0	0	0	157	21	0	0	0	0	190	0	25	0	0	0	0	0	0	179	42	0	503	1257	0	2162	1042	5	4	8	38	0	0	28	43
ASV56	0	2560	1764	3342	376	4999	0	0	0	0	0	0	0	0	0	0	78	1390	223	366	0	0	0	0	0	0	0	3349	0	0	308	0	133	0	0	0	0	0	0	40	0	0	0	0	0	0	0	0	0
ASV57	939	290	1526	1832	0	0	1513	0	65	0	0	0	8	0	0	0	0	273	1068	140	0	0	0	26	23	0	0	36	667	0	525	0	321	0	0	0	0	617	0	46	0	0	0	0	0	0	0	0	134
ASV58	0	0	0	0	0	9723	0	0	0	0	0	0	0	0	0	2108	0	1847	0	216	0	0	0	0	0	0	0	1445	0	0	0	0	1632	0	0	0	0	0	0	0	0	0	0	0	0	0	0	0	0
ASV59	224	63	41	27	24	142	0	1658	0	0	0	1584	0	0	0	1635	776	0	751	472	0	312	0	6	0	0	315	0	0	271	659	0	0	0	0	0	0	0	0	0	0	0	0	0	0	0	0	2405	147
ASV60	17494	0	0	0	0	0	0	0	0	0	0	0	0	0	0	0	387	110	5059	0	0	0	0	1716	0	0	0	0	0	0	0	0	0	0	0	0	0	0	0	0	0	0	0	0	0	0	0	0	0
ASV61	0	0	0	0	0	0	0	0	0	12544	0	0	0	0	0	0	0	0	0	0	0	0	0	0	0	0	0	0	0	0	0	0	0	0	0	0	0	0	0	0	0	0	0	0	0	0	0	0	0
ASV62	2238	0	0	0	703	1557	0	0	0	781	0	0	0	78	75	0	776	167	762	171	0	1916	2752	0	0	0	0	123	0	0	153	0	32	0	0	0	0	0	0	0	0	0	107	0	127	0	23	0	321
ASV63	0	4818	2191	2635	134	0	649	0	0	0	0	1063	0	0	0	0	0	931	0	48	0	0	0	0	0	0	0	0	0	0	0	0	629	0	0	0	0	0	778	0	0	0	0	0	0	0	0	0	0
ASV64	0	0	0	0	0	0	0	0	0	0	0	0	0	0	0	0	0	0	0	0	0	0	0	0	0	0	0	0	0	0	0	0	0	768	0	0	0	0	0	0	0	0	0	0	0	0	0	0	0
ASV65	1169	0	4590	1340	1115	482	86	0	0	0	0	0	9	0	0	0	20	0	1199	0	0	0	0	72	0	0	0	0	1582	0	0	0	0	0	0	0	0	0	0	55	0	0	0	0	0	0	0	0	476
ASV66	446	0	172	0	1043	2136	131	0	0	5	0	289	0	0	0	8	408	45	1476	0	0	12	0	51	63	0	325	0	1685	0	0	0	46	109	0	0	116	252	0	430	760	220	0	0	25	0	0	38	0
ASV67	0	0	0	0	0	0	0	0	0	12	0	0	0	770	0	0	0	0	84	45	6	56	0	0	0	0	0	0	0	0	0	0	0	515	0	0	0	0	0	0	0	0	10	344	0	0	0	0	0
ASV68	0	3342	2359	2257	101	0	687	0	0	0	0	970	0	0	0	0	0	715	0	0	0	0	0	0	0	0	0	0	0	0	0	0	753	0	0	0	0	0	400	0	0	0	0	0	0	0	0	0	0
ASV69	0	0	0	0	0	2235	0	84	0	0	0	6253	0	0	0	0	0	0	0	5	0	0	0	0	0	0	2232	0	0	0	0	0	0	0	0	0	0	0	0	0	0	0	0	0	0	0	0	0	0
ASV70	662	0	0	300	233	612	15	3339	0	0	2	105	0	0	775	2471	413	5	42	185	0	463	202	0	0	0	12	0	0	0	334	0	0	0	0	329	16	24	83	12	0	12	304	76	242	0	0	37	232
ASV71	0	0	0	0	0	0	0	0	0	0	0	0	25	10	0	0	0	0	65	2944	6843	0	0	0	0	0	0	0	0	0	0	0	0	0	0	0	0	19	0	0	0	0	0	263	0	0	0	12	0
ASV72	0	38	0	0	1	0	0	0	0	0	0	0	0	10432	390	0	0	0	0	0	0	0	1589	0	0	0	0	0	0	0	0	0	0	0	0	0	0	0	0	0	0	0	1	0	146	0	0	0	0
ASV73	0	0	2237	126	0	0	0	0	0	0	0	0	0	0	0	0	1455	0	0	0	0	0	0	0	0	0	0	1582	0	0	0	0	0	0	0	0	0	0	0	36	0	0	0	0	0	0	0	0	0
ASV74	104	60	0	8	23	92	0	1022	0	0	0	987	0	0	0	1084	521	8	441	391	0	175	1	0	0	0	215	0	0	121	609	0	0	0	0	0	0	0	9	0	0	0	4	0	0	0	0	1127	83
ASV75	871	0	2844	0	663	141	2	0	0	0	0	32	0	0	0	0	0	0	1020	0	0	0	0	0	0	0	59	0	3727	0	0	0	0	0	0	0	0	0	0	68	0	0	0	0	0	0	0	0	0
ASV76	585	0	6	0	219	1	7457	0	0	0	0	0	0	0	0	0	0	0	913	0	0	0	0	0	0	0	0	0	15	0	339	0	0	0	0	0	0	0	0	51	0	532	0	0	0	0	0	51	0
ASV77	0	182	0	0	0	0	0	0	0	0	0	0	0	0	0	0	0	143	0	423	0	0	0	0	0	0	0	3369	0	0	0	0	2003	0	0	0	0	0	0	0	0	193	0	0	0	0	0	0	0
ASV78	0	466	0	0	14	440	72	0	0	0	0	0	0	0	0	0	22	0	0	0	1	0	0	0	0	0	0	44	0	0	0	0	2846	0	0	0	0	0	0	0	0	0	116	0	0	0	2109	0	19
ASV79	0	0	0	0	7166	0	5078	0	0	0	0	0	0	0	0	0	0	0	0	0	0	0	0	0	0	0	0	0	0	0	0	0	0	0	0	0	0	0	0	0	0	0	0	0	0	0	0	0	0
ASV80	0	0	0	0	6	0	0	0	0	1219	0	0	0	8	0	0	0	0	0	0	0	0	0	82	4	0	0	0	11	218	0	0	0	75	8	0	67	0	0	61	60	20	0	0	0	0	0	809	0
ASV81	0	163	285	1402	73	160	0	0	0	0	0	135	0	0	0	14	105	3170	387	560	0	0	0	0	0	0	0	130	0	0	13	0	993	0	0	0	0	0	0	3	0	0	0	0	9	0	0	0	0
ASV82	0	0	0	0	26	1059	0	7	0	0	0	0	0	0	1	25	24	87	0	0	0	1	0	0	0	0	12	311	0	0	0	0	0	0	0	0	0	0	0	0	0	10	94	4	341	0	0	0	0
ASV83	709	258	1218	747	0	1072	0	0	0	134	0	110	0	0	0	403	704	228	315	297	0	268	369	470	0	0	94	216	0	0	119	0	99	0	0	0	0	0	135	26	0	147	32	0	0	0	0	0	83
ASV84	0	0	0	141	0	0	0	0	0	0	0	0	0	0	0	0	0	0	0	0	0	0	0	11	0	0	0	0	229	0	0	0	0	15	0	0	0	102	0	223	906	0	0	0	0	0	0	0	0
ASV85	10	183	12	0	182	112	0	75	0	0	60	274	0	0	0	0	330	2530	9	0	1	9	79	0	0	0	0	1651	0	0	0	0	30	0	0	0	0	0	92	0	0	0	4	0	0	0	0	0	2
ASV86	32	0	0	0	12	0	0	0	0	0	0	0	0	0	0	0	0	0	290	385	0	6645	0	69	0	0	0	0	0	0	0	0	0	0	0	0	0	0	0	0	0	0	0	0	0	0	0	0	0
ASV87	3688	62	0	591	0	0	0	0	0	1759	0	0	0	0	0	0	0	186	0	76	0	0	0	1947	0	0	15	0	0	0	1131	0	0	0	0	0	0	0	0	0	0	0	0	0	0	0	0	0	0
ASV88	12	0	0	0	0	0	0	0	0	24	0	0	0	0	0	0	0	45	0	0	0	124	0	63	0	2918	0	0	0	13	18	0	0	87	0	60	0	0	0	352	0	0	6	190	77	0	164	0	0
ASV89	163	0	0	33	0	0	132	0	0	352	0	0	0	0	0	0	531	0	392	0	0	0	2540	97	0	0	0	0	0	0	446	0	0	0	0	0	41	0	0	0	0	0	0	0	0	0	0	0	856
ASV90	157	42	0	87	138	60	0	3166	0	0	0	69	0	0	0	2201	339	0	49	93	0	69	98	0	0	0	0	90	0	0	902	0	9	0	0	0	0	0	190	0	0	0	120	0	98	0	0	47	150
ASV91	0	0	1056	55	0	193	8700	0	0	0	0	0	0	0	0	0	0	0	0	0	0	0	0	0	0	0	0	0	0	0	0	0	0	0	0	0	0	0	0	0	0	0	0	35	0	0	0	0	0
ASV92	0	0	0	0	0	0	0	0	0	0	0	0	0	0	0	1845	0	0	670	0	0	0	0	0	0	0	0	0	0	0	0	0	0	0	0	0	0	0	990	0	0	0	0	0	0	0	0	0	0
ASV93	0	0	7968	0	0	0	283	0	0	0	0	0	0	0	0	0	0	913	0	116	0	0	0	0	0	0	0	2	0	0	0	0	0	0	3	0	0	0	0	85	0	0	0	0	0	0	0	0	0
ASV94	0	0	0	0	0	0	0	0	0	0	1607	0	0	0	0	0	0	0	0	0	0	8	0	0	52	0	0	0	0	0	0	0	0	720	0	0	0	250	0	0	0	0	0	0	0	0	0	0	0
ASV95	0	0	0	0	0	0	0	0	0	0	0	640	0	0	0	13	0	85	521	0	0	0	0	31	0	0	0	0	0	0	0	0	0	0	0	0	0	0	3157	0	0	0	0	0	0	0	0	0	0
ASV96	539	0	0	0	123	100	0	0	0	76	0	9	0	0	0	0	109	10	870	530	0	37	767	89	0	0	25	9	0	0	207	3	29	0	14	0	0	0	0	379	0	0	4	12	144	0	0	705	0
ASV97	0	0	3390	711	0	0	36	0	0	0	0	0	0	0	0	0	0	0	0	201	0	0	0	89	0	0	0	0	1585	0	0	0	0	0	0	0	0	399	0	34	0	0	0	0	0	0	0	0	0
ASV98	0	2219	1094	1293	64	0	325	0	0	0	0	483	0	0	0	0	0	452	0	0	0	0	0	0	0	0	0	0	0	0	0	0	334	0	0	0	0	0	340	0	0	0	0	0	0	0	0	0	0
ASV99	0	0	0	0	0	88	0	844	0	0	0	795	0	0	0	806	389	0	0	278	0	0	0	0	0	0	0	0	0	0	548	0	0	0	0	0	0	0	0	0	0	0	0	0	0	0	0	855	71
ASV100	0	0	899	0	0	0	0	0	0	0	0	0	0	0	0	0	0	0	5380	0	0	0	0	0	0	0	0	0	0	0	0	0	0	0	0	0	0	0	0	0	0	0	0	0	0	0	0	0	0
ASV101	46	0	1083	163	0	19	0	0	0	0	0	0	0	8	0	0	3	9	547	584	0	126	0	2072	0	0	28	19	0	0	0	0	88	0	0	0	36	0	0	14	0	92	0	0	0	0	0	0	0
ASV102	0	0	0	304	9	411	0	0	0	0	0	13	0	0	0	0	15	9	63	77	0	64	1321	2281	0	0	0	0	0	0	91	0	6	0	0	0	0	0	0	0	0	0	83	0	4	0	0	0	0
ASV103	0	0	0	0	0	132	7028	0	0	0	0	0	0	0	0	0	0	0	0	0	0	0	0	0	0	0	0	0	0	0	0	0	0	0	0	0	0	0	0	0	0	0	0	0	0	0	0	0	0
ASV104	0	0	0	0	0	0	0	0	0	0	0	0	0	0	0	0	0	0	0	0	0	0	0	0	0	0	0	0	0	0	0	0	0	106	0	0	26	17	0	0	921	0	0	0	0	0	0	0	0
ASV105	2	0	0	1	7	6	0	0	5	3	1436	0	9	290	240	4	2	2	0	0	946	6	0	3	15	21	0	1	14	4	3	0	1	484	0	0	4	237	0	87	0	0	57	7	21	3	8	4	15
ASV106	0	0	0	0	0	0	0	0	0	0	0	0	0	7937	0	0	0	0	0	0	0	0	0	0	0	0	0	0	0	0	0	0	0	0	0	0	0	0	0	0	0	0	0	0	0	0	0	0	0
ASV107	3	3	0	0	3	0	0	1	2	0	1349	0	0	437	249	3	0	0	0	0	982	1	0	0	19	6	0	0	6	7	14	0	0	486	0	12	7	230	2	3	0	0	52	3	8	12	7	2	1
ASV108	2576	0	0	0	0	0	0	0	535	3533	0	0	0	0	0	0	12	0	0	17	0	0	0	52	0	0	21	0	0	0	70	0	0	3	0	0	0	29	0	0	0	0	0	0	0	0	0	5	0
ASV109	0	0	0	0	0	0	0	0	0	0	0	0	0	0	10	0	0	0	0	0	0	90	0	0	25	1800	0	0	0	0	0	0	0	59	0	0	0	0	19	254	0	0	0	107	54	0	123	0	0
ASV110	0	0	0	0	0	0	1363	0	0	0	0	0	0	0	0	960	0	0	0	0	0	0	0	0	0	0	0	0	0	0	0	0	0	0	0	0	0	0	0	0	0	0	0	0	1391	0	0	0	0
ASV111	0	0	0	0	0	0	0	0	0	0	0	0	0	0	0	0	0	0	0	0	0	0	444	73	0	0	0	0	0	0	0	0	0	0	0	0	0	41	0	0	0	0	0	0	0	0	0	0	0
ASV112	1	9	0	0	24	736	0	5	0	0	0	4	0	0	0	9	15	61	0	5	0	0	6	0	0	0	11	203	0	0	2	0	0	0	0	0	0	0	28	0	0	0	65	0	135	0	0	0	2
ASV113	0	0	565	52	0	0	17	0	0	0	0	0	0	0	0	0	8	0	89	0	0	0	0	0	0	0	12	8	2669	0	0	0	0	10	0	0	0	258	0	237	47	0	0	0	0	0	0	0	81
ASV114	0	2093	1019	1174	0	0	299	0	0	0	0	434	0	0	0	0	0	385	0	0	0	0	0	0	0	0	0	0	0	0	0	0	311	0	0	0	0	0	319	0	0	0	0	0	0	0	0	0	0
ASV115	59	0	0	0	0	0	0	0	0	3905	0	0	0	0	0	0	0	0	0	211	0	0	47	0	0	0	0	0	0	0	0	0	0	0	0	0	0	22	0	0	0	0	0	0	0	0	0	0	0
ASV116	0	0	0	0	0	0	0	0	0	0	0	0	0	0	0	0	0	0	0	0	0	0	0	0	0	0	0	0	0	0	0	0	0	0	0	0	0	0	0	0	0	0	0	0	0	0	0	0	0
ASV117	428	79	0	380	140	0	0	0	2377	0	0	0	0	0	0	0	641	363	0	0	0	0	103	0	0	0	0	0	0	0	0	0	56	0	0	0	0	0	13	0	0	0	47	0	0	0	0	0	281
ASV118	0	0	5964	248	0	0	90	0	0	0	0	0	0	0	0	0	0	0	31	7	0	0	0	14	0	0	0	0	1	0	0	0	0	0	0	0	0	0	0	71	0	0	0	0	0	0	0	0	0
ASV119	7	0	0	0	0	0	0	0	0	0	0	0	0	0	0	0	40	0	542	0	0	0	0	0	0	0	0	0	0	0	0	0	0	0	0	0	0	0	0	3	0	0	0	0	0	0	0	0	13
ASV120	0	919	0	0	1581	0	0	0	0	0	0	0	0	0	0	0	0	244	0	0	0	0	0	0	0	0	0	0	0	0	0	0	0	0	0	0	0	0	1293	0	0	0	0	0	0	0	0	0	0
ASV121	0	0	0	0	0	0	0	0	0	0	0	0	0	0	0	0	0	0	0	0	0	0	0	0	0	0	0	0	0	0	0	0	0	0	0	0	0	0	2324	0	0	0	0	0	0	0	0	0	0
ASV122	0	0	0	0	0	5175	0	0	0	0	0	0	0	0	0	0	0	0	0	0	0	0	0	0	0	0	0	0	0	0	0	0	0	0	0	0	0	0	0	0	0	0	0	0	0	0	0	0	0
ASV123	835	5984	0	0	0	1044	0	0	0	0	0	0	0	0	0	0	175	0	0	0	0	0	0	0	0	0	61	0	0	0	0	0	0	0	0	0	0	0	0	0	0	0	0	0	0	0	0	0	0
ASV124	0	0	0	0	0	0	0	0	0	0	0	0	0	0	0	0	0	0	0	0	0	0	0	0	0	0	0	0	0	0	0	2028	0	0	0	0	0	0	0	0	0	0	0	0	0	0	0	0	0
ASV125	0	0	0	0	0	0	0	0	0	0	0	720	0	0	0	1113	0	232	644	0	0	0	18	39	0	0	0	0	0	0	0	0	467	0	0	0	0	0	0	0	0	0	0	0	0	0	0	0	0
ASV126	0	0	0	0	0	12	0	0	0	0	0	0	0	398	0	0	0	0	0	0	0	0	0	0	0	0	0	0	0	0	0	0	0	0	0	0	0	0	0	524	0	0	111	834	0	0	10	0	0
ASV127	0	186	0	0	435	0	0	0	0	0	0	0	0	0	0	0	0	0	0	0	0	0	2099	25	0	0	0	0	0	0	0	0	0	0	0	0	0	0	123	0	0	0	74	0	0	0	0	0	0
ASV128	0	53	0	0	0	1817	0	0	0	0	0	0	0	0	0	0	0	0	0	104	0	0	0	0	0	0	0	0	0	0	0	0	0	0	0	0	0	0	0	0	0	0	0	0	14	0	0	0	0
ASV129	123	310	34	230	342	276	174	167	0	0	0	410	0	0	188	157	51	76	0	0	0	0	0	0	0	0	158	115	0	0	69	0	114	0	0	0	0	0	98	0	0	117	59	0	0	0	0	0	100
ASV130	1455	0	0	0	0	0	0	0	0	10	0	0	0	0	0	0	1169	0	818	0	0	0	0	0	0	0	0	0	0	0	0	0	0	43	0	0	0	73	0	111	0	0	0	0	0	0	0	0	271
ASV131	17	0	3205	0	0	0	4	0	0	0	0	0	0	0	0	0	0	0	19	0	0	0	0	23	0	0	0	0	0	0	0	0	23	0	0	0	0	0	0	40	0	0	0	0	0	0	0	0	0
ASV132	0	0	0	0	0	0	0	0	0	0	0	0	0	416	0	0	0	0	0	0	0	0	0	0	0	0	0	0	0	0	0	0	0	0	0	0	0	0	0	518	0	0	115	869	0	0	0	0	0
ASV133	0	0	0	0	0	0	0	0	0	0	0	0	0	0	0	0	0	0	0	0	0	0	0	0	0	0	0	0	0	0	0	0	0	0	1769	0	123	0	0	0	0	0	0	0	0	0	0	0	0
ASV134	0	0	1442	0	0	0	1491	0	149	0	0	0	0	0	0	0	0	0	34	125	0	0	0	0	0	0	0	0	335	0	0	0	0	12	0	0	0	71	0	205	0	0	0	0	0	0	0	9	0
ASV135	0	0	920	0	0	0	0	0	0	0	0	0	0	0	0	0	0	0	25	0	0	0	0	9	0	0	0	0	0	0	281	0	0	0	0	0	0	0	0	8	0	0	0	0	0	0	0	0	0
ASV136	0	0	3	0	0	0	0	0	0	0	0	0	0	0	0	0	0	0	0	0	0	0	0	0	0	0	0	0	0	0	0	0	0	0	1703	0	130	0	0	0	0	0	0	0	0	0	0	0	0
ASV137	0	0	0	0	0	0	0	0	0	0	0	0	0	0	0	0	0	0	0	0	0	0	0	0	0	0	0	0	0	0	0	0	0	0	0	0	92	0	0	0	832	0	0	0	0	0	0	0	0
ASV138	2017	0	0	0	223	78	301	0	0	0	0	0	0	0	0	0	0	87	0	75	0	973	94	261	0	0	200	0	0	0	0	0	0	0	0	0	0	0	0	0	0	0	0	0	0	0	0	0	0
ASV139	213	69	0	237	82	0	0	0	2123	0	0	11	0	0	0	0	408	251	0	0	0	0	80	0	0	0	0	0	0	0	4	0	0	0	0	0	0	0	21	0	0	0	37	0	0	0	0	0	189
ASV140	5	0	1024	25	0	0	1370	0	32	34	0	0	0	0	0	0	0	0	0	0	0	0	0	11	0	0	0	0	0	0	0	0	0	0	0	0	0	0	0	0	0	0	0	0	0	0	0	0	0
ASV141	0	0	11	27	0	0	77	0	0	0	0	0	0	0	0	0	0	0	0	0	0	0	0	0	39	0	0	0	585	0	0	0	0	25	0	0	0	131	0	663	0	19	0	0	0	0	0	0	0
ASV142	0	0	0	358	559	656	0	0	0	0	0	0	0	0	0	0	260	0	0	0	0	0	0	0	0	0	0	0	0	0	8	0	0	0	0	0	23	0	0	0	0	477	0	0	0	0	0	0	0
ASV143	0	0	0	0	0	0	0	0	0	0	0	0	0	365	0	0	0	0	0	0	0	0	0	0	0	0	0	0	0	0	0	0	0	0	0	0	0	0	0	470	0	0	0	748	0	0	0	0	0
ASV144	0	0	324	1431	0	0	75	0	0	0	0	0	0	0	0	0	0	0	79	51	0	0	0	0	0	0	0	0	33	0	13	0	0	0	0	0	0	9	0	0	8	0	0	0	0	0	0	0	0
ASV145	10	0	0	0	0	4	0	139	0	0	0	0	0	80	146	135	295	0	0	48	0	15	0	0	0	0	228	6	0	0	26	0	1	0	0	347	0	0	0	0	0	379	0	0	0	0	0	0	8
ASV146	0	0	1299	1559	0	0	1025	0	0	0	0	0	0	0	0	0	0	4	0	0	0	0	0	0	0	0	3	0	0	0	33	0	0	0	0	0	0	0	0	12	0	0	0	0	0	0	0	0	0
ASV147	216	0	0	0	0	0	0	0	0	0	0	0	0	0	0	0	0	0	0	0	0	0	0	0	0	0	0	0	0	0	0	0	0	0	0	0	11	0	0	0	0	0	0	0	0	0	0	38	631
ASV148	0	2423	0	0	0	0	0	0	0	0	0	0	0	0	0	0	0	1441	0	0	0	0	0	0	0	0	0	0	0	0	0	0	0	0	0	0	0	0	0	0	0	0	0	0	14	0	0	0	0
ASV149	0	0	0	0	0	0	0	0	0	0	0	0	0	0	0	0	0	0	0	0	0	0	0	0	0	0	0	0	0	0	0	0	0	0	1584	0	0	0	0	0	0	0	0	0	0	0	0	0	0
ASV150	0	0	1199	0	0	0	165	0	0	0	0	0	0	0	0	0	0	0	249	15	0	0	0	0	0	0	0	0	0	0	0	0	0	5	0	0	0	142	0	943	0	0	0	0	0	0	0	0	0
ASV151	0	0	2463	0	0	0	0	0	0	0	0	0	0	0	0	0	0	0	3	0	0	0	0	0	0	0	0	0	0	0	0	0	0	0	7	0	0	0	0	28	0	0	0	0	0	0	0	0	254
ASV152	423	101	0	0	84	100	0	272	0	0	0	41	0	0	0	157	214	0	27	163	0	0	150	0	0	0	156	0	0	0	0	0	133	0	0	40	0	0	0	0	0	0	23	0	0	0	0	0	0
ASV153	0	0	0	0	0	0	0	0	0	0	0	0	3686	0	0	0	0	0	0	0	0	0	0	0	0	0	0	0	0	0	0	0	0	0	0	0	0	0	0	0	0	0	0	0	0	0	0	0	0
ASV154	0	0	0	0	0	0	0	0	0	0	0	2426	0	0	0	0	0	0	411	0	0	0	0	0	0	0	0	0	0	0	0	0	0	0	0	0	0	0	0	0	0	0	0	0	0	0	0	0	0
ASV155	0	0	0	0	0	0	0	0	0	0	0	0	21	0	0	0	0	0	0	0	0	0	0	0	0	0	0	0	0	0	0	0	0	0	0	0	0	0	0	0	0	0	0	0	0	0	0	0	0
ASV156	0	0	0	0	0	0	0	0	0	0	0	0	3518	0	0	0	0	0	0	0	0	0	0	0	0	0	0	0	0	0	0	0	0	0	0	0	0	0	0	0	0	0	0	0	0	0	0	0	0
ASV157	20	0	0	0	360	116	345	197	0	715	0	0	0	0	0	0	0	38	194	100	0	101	50	14	0	0	37	0	0	0	0	0	73	0	0	0	0	0	0	0	0	0	0	0	0	0	0	0	0
ASV158	363	0	0	0	0	0	19	0	0	1856	0	0	0	0	0	0	0	0	15	0	0	0	0	0	0	0	0	0	0	0	0	0	0	0	0	0	0	0	0	0	0	0	0	0	0	0	0	0	0
ASV159	0	0	0	0	0	0	0	0	0	0	0	0	3349	0	0	0	0	0	0	0	0	0	0	0	0	0	0	0	0	0	0	0	0	0	0	0	0	0	0	0	0	0	0	0	0	0	0	0	0
ASV160	0	0	0	0	0	0	0	0	0	0	0	0	0	0	0	1376	0	0	0	47	0	0	0	0	0	0	86	0	0	0	0	0	0	0	0	0	0	0	0	0	0	0	0	0	0	0	0	0	0
ASV161	0	0	3131	0	0	0	0	0	0	0	0	0	0	0	0	0	0	0	0	0	0	0	0	0	0	0	0	0	0	0	0	0	0	0	0	0	0	0	0	75	0	0	0	0	0	0	0	0	0
ASV162	0	0	0	0	360	130	330	228	0	721	0	0	0	0	0	0	0	0	206	91	0	117	53	0	0	0	0	0	0	0	0	0	0	0	0	0	0	0	0	0	0	0	0	0	0	0	0	0	0
ASV163	0	0	0	1138	0	0	0	0	0	0	0	131	0	0	0	6	0	80	225	9	0	0	0	4	0	0	0	0	0	0	10	0	0	0	0	0	0	0	0	0	0	0	0	0	0	0	0	0	0
ASV164	0	0	0	0	0	0	0	0	0	0	0	0	0	0	0	0	0	0	0	9	0	1783	0	0	0	0	0	0	0	0	0	0	0	0	0	0	0	0	0	0	0	0	0	7	0	0	0	0	0
ASV165	114	0	269	67	0	0	0	0	0	0	0	0	0	0	0	0	236	181	569	495	0	0	0	0	0	0	0	0	0	0	136	0	0	0	0	0	0	0	0	0	0	0	0	0	0	0	0	0	0
ASV166	0	0	0	0	0	0	0	334	0	0	0	0	0	0	0	274	0	0	0	0	0	0	0	0	0	0	0	0	0	0	325	0	0	0	0	0	0	0	0	0	0	0	0	0	0	0	0	637	0
ASV167	1788	0	0	0	0	0	0	0	0	0	0	0	0	0	0	0	0	0	0	0	0	0	0	0	0	0	0	832	0	0	0	0	0	0	0	0	0	0	0	0	0	0	0	0	0	0	0	0	0
ASV168	0	0	0	0	0	0	0	0	0	0	0	0	0	0	0	0	0	0	0	0	0	0	0	0	0	0	0	0	0	0	0	0	1220	0	0	0	0	0	0	0	0	0	0	0	0	5	0	0	0
ASV169	13	0	10	28	30	0	44	0	497	0	0	0	0	45	0	0	11	0	12	69	5	0	178	41	0	0	21	0	0	0	0	0	0	4	0	0	10	6	0	0	306	0	2	0	0	0	0	35	0
ASV170	824	0	0	0	0	172	0	344	0	0	0	0	0	0	0	77	255	0	0	100	0	0	77	0	0	0	274	0	0	0	78	0	107	0	0	0	0	0	0	0	0	0	0	0	0	0	0	0	0
ASV171	0	0	0	0	0	0	0	0	0	0	0	0	0	0	0	0	0	0	0	0	0	0	0	0	0	0	0	0	0	0	0	801	0	0	0	0	0	0	0	0	0	0	0	0	0	0	0	0	0
ASV172	0	0	0	0	0	0	0	0	1734	0	0	3	0	0	0	0	279	0	0	0	0	0	0	0	0	0	0	0	0	0	2	0	0	0	0	0	0	0	0	0	0	0	0	0	0	0	0	0	172
ASV173	52	0	0	0	0	0	0	0	0	0	0	0	0	0	0	0	1765	0	0	0	0	0	0	0	0	0	0	0	0	0	0	0	0	0	0	0	0	0	0	0	0	0	0	0	0	0	0	0	0
ASV174	0	0	0	0	0	0	0	0	0	0	114	0	0	122	0	0	0	0	0	0	0	0	0	0	0	0	0	0	0	112	0	0	0	0	0	0	0	0	0	90	0	0	0	0	0	0	0	0	0
ASV175	0	0	0	0	0	0	0	0	0	0	0	0	10	51	0	0	0	0	30	283	40	0	0	0	0	0	0	0	0	0	0	0	0	0	0	0	0	0	0	0	0	0	0	182	0	0	0	0	0
ASV176	0	0	0	0	0	0	0	0	0	0	0	0	0	57	0	0	0	0	0	22	0	0	0	0	0	0	0	0	0	0	0	0	0	0	0	0	0	0	0	0	48	0	0	15	0	0	0	0	0
ASV177	575	0	77	0	0	0	0	0	0	0	0	0	0	0	0	0	0	0	0	0	0	0	0	0	0	0	35	0	1000	0	0	0	0	0	0	0	5	0	0	36	0	0	0	0	0	0	0	0	0
ASV178	0	0	0	0	0	0	0	0	0	0	0	0	144	0	0	0	0	0	0	0	9	0	0	0	0	0	0	0	0	0	0	0	0	0	0	0	0	0	0	0	637	0	0	0	0	0	0	0	0
ASV179	0	0	0	0	0	0	0	0	0	0	100	0	0	103	31	0	0	0	0	0	0	0	0	0	0	0	0	0	0	94	0	0	0	0	0	0	0	4	0	97	0	0	0	0	0	4	0	0	0
ASV180	0	0	1687	15	0	0	10	0	0	0	0	0	0	0	0	0	0	0	0	4	0	0	0	0	12	0	0	0	0	0	0	0	0	0	0	0	0	49	0	36	0	0	0	0	0	0	0	0	0
ASV181	1069	21	99	116	155	93	0	0	0	0	0	60	0	0	0	5	24	0	61	121	0	0	159	143	0	0	26	0	0	0	0	0	75	0	0	0	0	0	0	0	0	12	23	0	0	0	0	0	0
ASV182	3	0	0	0	111	119	325	256	0	239	0	58	0	0	0	0	0	59	61	126	0	48	49	9	0	0	54	65	0	0	0	0	74	0	0	0	0	0	0	0	0	0	0	0	0	0	0	0	0
ASV183	54	0	0	0	0	0	41	0	0	0	0	7	0	0	0	0	0	624	295	54	0	0	8	56	0	0	0	0	0	0	0	0	46	0	0	0	0	0	0	0	0	0	0	0	0	0	0	0	0
ASV184	0	0	0	0	0	0	0	96	0	0	0	0	0	58	133	78	198	0	0	0	0	0	1	0	0	0	186	0	0	0	0	0	0	0	0	277	0	0	0	0	0	274	0	0	0	0	0	0	0
ASV185	0	206	0	120	254	374	0	90	0	0	0	295	0	0	75	220	0	0	0	0	0	0	0	0	0	0	100	0	0	0	0	0	0	0	0	0	0	0	136	0	0	0	0	0	0	0	0	0	0
ASV186	0	0	0	0	0	0	0	0	0	0	113	0	0	0	0	0	0	0	0	0	108	0	0	0	97	0	0	0	0	172	0	0	0	86	0	66	0	124	0	0	0	0	0	0	0	129	0	0	0
ASV187	0	0	0	0	0	0	0	0	0	0	0	0	0	0	0	0	0	0	0	0	0	1409	0	0	0	0	0	0	0	0	0	0	0	0	0	0	0	0	0	0	0	0	0	0	0	0	0	0	0
ASV188	392	0	0	0	0	108	0	202	0	0	0	0	0	0	0	0	87	0	25	0	0	0	56	0	0	0	135	93	0	0	131	0	65	0	0	0	0	0	0	0	0	0	0	0	0	0	0	0	94
ASV189	0	0	90	0	0	0	310	0	47	0	0	0	0	0	0	0	0	0	0	0	0	0	0	0	17	0	0	0	686	0	0	0	0	13	0	0	0	59	0	100	0	0	0	0	0	0	0	99	0
ASV190	0	0	0	0	0	0	0	0	0	0	0	0	0	0	0	0	0	0	0	0	0	0	0	0	0	0	0	0	0	0	0	0	0	0	0	0	0	17	0	0	0	0	0	0	0	0	0	0	0
ASV191	0	0	0	0	0	0	0	1941	0	0	0	0	0	0	0	0	0	0	0	0	0	0	0	0	0	0	0	0	0	0	0	0	0	0	0	0	0	0	0	0	0	0	0	0	0	0	0	19	0
ASV192	0	0	0	39	0	0	0	0	1229	0	0	0	0	3	0	0	0	0	0	0	0	0	0	0	3	0	0	0	0	0	0	0	0	0	0	0	0	28	0	0	0	0	0	0	0	0	0	0	0
ASV193	0	0	1099	0	0	0	985	0	0	0	0	0	0	0	0	0	0	0	0	0	0	0	0	0	0	0	0	0	0	0	0	0	0	0	0	0	0	0	0	0	0	0	0	0	0	0	0	0	0
ASV194	0	0	2127	78	0	0	13	0	0	0	0	0	0	0	0	0	0	0	0	0	0	0	0	0	0	0	0	0	0	0	0	0	0	0	0	0	0	0	0	34	0	0	0	0	0	0	0	0	0
ASV195	769	0	0	0	115	41	138	0	0	0	0	0	0	0	0	0	0	45	8	35	0	396	65	131	0	0	86	0	0	0	0	0	0	0	0	0	0	0	0	0	0	0	0	0	0	0	0	0	0
ASV196	0	0	0	0	0	0	0	0	0	0	0	0	0	0	0	0	0	0	0	0	0	0	0	0	0	0	0	0	0	0	0	0	0	0	0	0	0	0	0	0	123	0	0	0	0	0	0	0	0
ASV197	0	0	0	0	0	0	50	0	101	0	0	0	0	0	0	0	0	0	0	0	0	0	0	0	36	0	0	0	50	0	8	0	0	11	0	0	0	23	0	23	0	0	0	0	0	0	0	15	0
ASV198	0	0	0	0	0	0	1588	0	0	0	0	0	0	0	0	0	0	0	0	0	0	0	0	0	80	0	0	0	0	0	0	0	0	0	0	0	0	0	0	0	0	0	0	0	0	0	0	0	0
ASV199	0	644	0	216	164	0	172	0	0	0	0	71	0	0	0	0	0	0	55	0	0	0	0	336	0	0	0	0	0	0	0	0	0	0	0	0	0	0	0	0	0	0	0	0	0	0	0	0	67
ASV200	0	0	1637	0	0	0	320	0	0	0	0	0	0	0	0	0	0	0	0	3	0	0	0	0	0	0	0	0	0	0	0	0	0	0	0	0	0	0	0	15	0	0	0	0	0	0	0	0	0
ASV201	2155	0	0	0	0	0	0	0	0	10	0	6	0	0	0	0	0	0	0	71	0	0	0	0	0	0	0	52	0	0	0	0	0	0	0	0	0	0	0	0	0	0	94	0	0	0	0	0	0
ASV202	0	0	0	0	0	572	0	2	0	0	0	1	0	0	0	4	8	0	0	1	0	0	0	0	0	0	0	0	0	0	0	0	0	0	0	0	0	0	0	0	0	0	0	0	0	0	0	0	0
ASV203	0	0	0	0	0	0	0	0	0	38	0	0	9	17	0	0	0	0	0	0	5	0	0	0	7	17	0	0	10	6	0	0	0	13	0	0	48	0	0	37	75	0	0	0	7	47	65	0	0
ASV204	0	0	0	0	0	0	0	0	0	0	0	0	0	123	0	0	0	0	0	0	0	0	0	0	0	0	0	0	0	0	0	0	0	0	0	0	0	0	0	0	0	0	0	0	0	0	0	0	0
ASV205	0	0	0	0	0	0	0	0	0	0	941	0	0	0	0	0	0	0	0	0	0	0	0	0	0	0	0	0	0	0	0	0	0	0	0	0	0	149	0	0	0	0	0	0	0	0	0	0	0
ASV206	804	0	0	0	128	0	130	0	0	0	0	0	0	0	0	0	0	0	0	0	0	409	0	120	0	0	97	0	0	0	0	0	0	0	0	0	0	0	0	0	0	0	0	0	0	0	0	0	0
ASV207	0	0	0	0	0	72	188	23	0	0	0	0	0	0	0	0	0	0	0	9	0	98	66	0	0	0	0	97	0	0	1	0	76	0	0	287	0	0	0	0	0	0	0	0	0	0	40	0	57
ASV208	7	0	0	29	117	141	170	205	0	166	0	0	0	0	0	0	0	43	57	118	0	37	37	2	0	0	61	0	0	0	0	0	68	0	0	0	0	0	0	0	0	0	0	0	0	0	0	0	0
ASV209	0	0	0	0	0	0	0	0	0	0	0	0	0	0	0	0	0	0	0	0	0	0	0	0	0	0	0	0	0	0	0	0	0	26	0	0	0	0	0	0	207	0	0	0	0	0	0	0	0
ASV210	1232	0	222	0	118	54	0	0	0	0	0	56	0	0	0	0	0	0	24	0	0	0	0	0	0	0	0	0	0	0	0	0	0	0	0	0	0	0	0	0	0	0	0	0	0	0	0	0	0
ASV211	0	0	986	0	0	0	0	0	0	0	0	0	0	0	0	0	18	2	460	18	0	0	0	17	0	0	0	0	0	0	0	0	0	0	0	0	0	0	0	0	0	0	0	0	0	0	0	0	0
ASV212	0	0	0	0	0	0	0	748	0	0	0	0	0	0	0	0	0	0	0	0	0	0	0	0	0	0	0	398	0	0	0	0	0	0	0	0	0	0	0	0	0	0	0	0	0	0	0	0	0
ASV213	0	354	679	171	0	0	0	0	0	0	0	0	0	0	0	0	0	0	106	0	0	0	0	0	0	0	81	0	0	0	0	0	0	0	0	0	0	0	48	0	0	0	0	0	0	0	0	0	0
ASV214	0	0	0	0	0	0	0	0	0	0	0	0	0	0	0	0	0	0	0	0	0	0	0	0	0	0	0	663	0	0	0	0	97	0	0	0	0	0	0	0	0	0	0	0	0	0	0	0	0
ASV215	0	0	137	59	0	0	0	0	0	0	0	0	0	0	0	0	138	107	273	338	0	0	0	0	0	0	0	0	0	0	83	0	0	0	0	0	0	0	0	0	0	0	0	0	0	0	0	0	0
ASV216	0	24	882	0	477	0	0	0	0	0	0	0	0	0	0	0	86	0	0	0	0	0	0	0	0	0	0	0	0	0	0	0	80	0	0	0	0	0	0	0	0	0	0	0	0	0	0	0	0
ASV217	0	0	0	0	14	0	0	0	0	0	0	0	0	322	0	0	0	0	0	0	0	0	0	0	0	0	0	0	0	0	0	0	0	0	0	0	0	23	0	0	0	0	0	0	0	0	0	0	13
ASV218	0	0	953	0	0	0	461	0	0	0	0	0	0	0	0	0	0	0	0	0	0	0	0	0	0	0	0	0	98	0	0	0	0	0	0	0	0	0	0	0	0	0	0	0	0	0	0	0	0
ASV219	0	0	133	0	0	0	0	0	0	0	0	0	0	0	0	0	0	110	296	326	0	0	0	0	0	0	0	0	0	0	108	0	0	0	0	0	0	0	0	0	0	0	0	0	0	0	0	0	0
ASV220	0	0	0	0	0	0	0	0	0	0	0	0	0	0	0	0	0	0	0	0	0	0	0	0	0	0	0	0	23	0	0	0	0	0	0	0	0	0	0	0	14	0	0	0	0	0	0	0	0
ASV221	0	0	0	0	0	0	53	0	1352	0	0	0	8	0	0	0	0	0	0	0	0	0	0	0	0	0	0	0	0	0	0	0	0	0	0	0	0	0	0	0	0	0	0	0	0	0	0	0	0
ASV222	0	0	505	0	0	0	71	0	0	0	0	0	0	0	0	0	0	18	0	0	0	0	0	0	0	0	0	0	568	0	0	0	0	0	0	0	0	0	0	0	0	0	0	0	0	0	0	0	0
ASV223	0	0	0	0	0	0	0	0	0	0	0	0	0	0	0	0	0	0	0	28	0	0	0	0	30	0	0	0	0	0	0	0	0	0	0	0	18	0	0	0	0	0	0	0	0	0	0	0	0
ASV224	0	0	0	0	1	0	0	0	7	0	5	0	0	14	4	0	9	0	0	0	4	0	3	0	0	0	0	0	0	0	0	0	0	14	13	5	426	1	2	67	0	0	0	18	0	0	1	0	3
ASV225	0	0	0	0	0	0	0	0	0	0	0	0	0	0	0	0	0	0	0	472	0	28	276	0	0	0	0	0	0	0	0	0	0	0	0	0	0	0	0	0	0	0	0	0	0	0	0	34	0
ASV226	0	0	0	0	0	0	0	0	0	0	0	0	0	0	0	0	0	0	0	36	0	0	0	0	46	0	63	0	0	0	0	0	0	0	0	0	0	339	0	0	0	0	0	0	0	0	0	0	0
ASV227	582	0	17	0	0	8	0	0	0	0	0	0	0	0	0	0	0	0	0	0	0	158	0	0	0	0	0	0	0	0	168	0	75	0	0	0	0	0	0	0	0	0	0	0	0	0	0	0	82
ASV228	0	0	0	0	0	0	0	0	0	0	0	0	0	0	0	0	0	0	0	0	0	0	0	0	14	0	0	0	0	0	0	0	0	0	0	0	0	0	0	0	66	0	0	0	0	0	0	0	0
ASV229	0	0	889	0	481	0	0	0	0	0	0	0	0	0	0	0	0	0	0	0	0	0	0	0	0	0	0	0	0	0	0	0	0	0	0	0	0	0	0	0	0	0	0	0	0	0	0	0	0
ASV230	0	0	679	0	0	0	184	0	0	0	0	0	0	0	0	0	0	0	0	0	0	0	0	0	0	0	0	0	0	0	0	0	0	0	0	0	12	235	0	35	0	0	0	0	0	0	0	0	0
ASV231	0	0	0	0	0	0	0	0	274	0	0	0	66	0	0	0	0	0	0	0	0	0	0	0	0	0	0	0	0	0	0	0	0	0	0	0	0	187	0	52	0	0	0	3	0	0	0	0	0
ASV232	207	0	0	0	64	56	142	0	0	0	0	0	0	0	0	0	0	26	4	59	0	126	41	55	0	0	123	45	0	0	0	0	0	0	0	0	0	0	0	0	0	0	0	0	0	0	0	0	0
ASV233	384	26	0	0	0	516	0	0	0	0	0	0	0	0	0	0	0	0	0	0	0	0	0	0	0	0	0	0	0	0	0	0	0	0	0	245	0	0	0	0	0	0	0	0	0	0	0	0	0
ASV234	0	0	0	0	0	0	0	0	647	0	0	0	0	0	0	0	0	0	0	0	0	0	0	0	0	0	0	0	0	0	0	0	0	0	0	0	0	48	0	0	0	0	4	0	0	0	0	0	13
ASV235	0	801	0	0	0	0	0	0	0	0	0	0	0	0	0	0	0	1	0	0	0	0	0	0	0	0	0	0	0	0	0	0	0	0	0	0	0	0	172	0	0	0	0	0	0	0	0	0	0
ASV236	0	0	0	0	0	0	0	0	0	0	0	0	0	0	0	0	0	0	0	0	0	0	0	0	0	0	0	0	0	0	0	0	0	0	0	0	0	0	0	0	0	0	0	0	0	0	0	0	0
ASV237	394	0	0	0	0	0	0	0	0	579	0	0	0	0	0	0	0	0	0	0	0	0	0	0	0	0	0	0	0	0	0	0	0	0	0	0	0	0	0	0	0	0	0	0	0	0	0	0	0
ASV238	0	0	125	0	0	0	0	0	0	0	0	0	0	0	0	0	103	0	245	237	0	0	0	0	0	0	0	0	0	0	81	0	0	0	0	0	0	0	0	0	0	0	0	0	0	0	0	0	0
ASV239	478	0	0	0	89	4	0	82	0	0	0	0	0	0	0	0	0	0	0	0	0	96	0	0	0	0	0	77	0	0	0	0	60	0	0	0	0	0	0	0	0	0	0	0	0	0	0	0	81
ASV240	0	0	1187	29	0	0	0	0	0	0	0	0	0	0	0	0	0	0	11	0	0	0	0	0	0	0	0	0	0	0	0	0	0	0	0	0	0	0	0	0	0	0	0	0	0	0	0	0	0
ASV241	0	0	0	0	0	0	0	0	0	0	0	0	0	0	0	0	0	0	0	0	0	0	0	0	0	0	0	0	0	0	0	0	0	0	0	0	0	0	0	0	0	0	0	0	0	0	0	0	0
ASV242	0	0	0	0	0	0	0	0	0	0	0	0	51	250	0	0	0	0	3	80	43	0	0	0	0	3	0	0	0	0	0	0	0	37	0	0	0	0	0	0	0	0	0	153	0	0	0	0	0
ASV243	0	0	914	0	0	0	0	0	0	0	0	0	0	0	0	0	0	0	0	0	0	0	0	0	0	0	0	0	0	0	0	0	0	0	0	0	0	54	0	0	0	0	0	0	0	0	0	0	0
ASV244	0	0	0	0	0	0	0	0	0	0	0	0	0	0	0	0	0	0	0	0	0	0	0	0	0	0	0	0	0	0	0	0	0	0	0	0	19	0	0	0	0	0	0	0	0	0	0	0	0
ASV245	717	0	0	0	0	0	0	0	0	0	0	0	0	0	0	0	0	0	0	0	0	290	0	119	0	0	0	0	0	0	0	0	0	0	0	0	0	0	0	0	0	0	0	0	0	0	0	0	0
ASV246	0	14	0	21	19	60	0	0	0	0	0	43	0	0	0	7	0	17	76	0	0	0	0	0	0	0	76	224	0	0	0	0	28	0	0	0	0	0	0	0	0	26	0	0	0	0	0	0	0
ASV247	0	0	0	0	0	0	0	122	0	0	0	0	0	0	0	0	0	0	0	0	0	0	0	0	0	0	238	0	0	0	0	0	0	0	0	263	0	0	0	0	0	0	0	0	0	0	0	0	0
ASV248	0	170	3	0	128	0	0	0	0	0	0	0	0	0	0	0	0	0	0	0	0	0	0	0	0	0	0	0	0	0	5	0	10	0	0	0	0	0	34	0	0	0	84	0	0	0	0	0	35
ASV249	0	0	0	0	0	0	0	245	0	0	0	396	0	0	0	224	0	0	0	0	0	0	0	0	0	0	0	0	0	0	0	0	0	0	0	0	0	0	0	0	0	0	0	0	0	0	0	0	0
ASV250	162	0	0	34	46	68	74	0	0	0	0	0	0	0	0	0	0	32	5	40	0	82	48	43	0	0	144	0	0	0	0	0	0	0	0	0	0	0	0	0	0	0	0	0	0	0	0	0	0
ASV251	0	0	1022	0	0	0	0	0	0	0	0	0	0	0	0	0	0	0	0	0	0	0	0	0	0	0	0	0	0	0	0	0	0	0	0	0	0	0	0	14	0	0	0	0	0	0	0	0	0
ASV252	0	0	0	0	0	0	0	0	0	0	80	0	0	0	0	0	0	0	0	0	76	0	0	0	77	0	0	0	0	102	0	0	0	55	0	53	0	65	0	0	0	0	0	0	0	55	0	0	0
ASV253	0	254	0	0	760	0	0	0	0	0	0	0	0	0	0	0	0	0	0	0	0	0	0	0	0	0	0	0	0	0	0	0	0	0	0	0	0	0	0	0	0	0	0	0	0	0	0	0	0
ASV254	0	0	0	0	0	0	0	0	0	0	37	0	0	0	0	0	0	0	0	0	0	0	0	0	0	0	0	0	0	0	0	84	0	0	0	0	0	22	0	0	68	0	0	0	0	0	56	17	0
ASV255	0	0	0	98	234	0	0	0	0	0	0	233	0	0	81	0	0	0	0	0	0	0	0	0	0	0	102	0	0	0	0	0	0	0	0	0	0	0	0	0	0	0	0	0	0	0	0	0	0
ASV256	0	0	0	0	378	0	0	0	0	316	0	0	0	0	0	0	0	0	0	0	0	0	0	0	0	0	0	0	0	0	0	0	0	0	0	0	0	0	0	0	0	0	0	0	0	0	0	0	0
ASV257	74	0	57	5	16	26	266	0	0	0	0	0	0	0	0	0	28	0	5	35	0	0	64	0	0	0	0	0	41	0	0	0	0	0	0	0	0	0	0	0	0	29	0	0	0	0	0	0	0
ASV258	0	0	0	0	0	0	0	0	0	0	0	0	0	0	0	0	0	0	0	0	0	0	0	0	0	0	0	0	0	0	0	0	0	75	0	0	0	0	0	0	0	0	0	0	0	0	0	0	36
ASV259	835	0	0	0	0	0	0	0	0	0	0	0	0	0	0	0	0	0	234	0	0	0	0	0	0	0	0	0	0	0	0	0	0	0	0	0	0	0	0	0	0	0	0	0	0	0	0	0	0
ASV260	220	0	0	90	0	125	0	0	0	0	0	0	0	0	0	0	9	0	0	0	0	0	0	0	4	0	105	0	0	0	0	0	4	0	0	0	0	0	0	0	5	0	0	0	0	0	0	0	0
ASV261	0	0	0	0	0	0	0	0	0	0	0	0	0	0	0	0	116	0	201	87	0	0	0	125	0	0	0	0	0	0	0	0	0	0	0	0	0	0	0	0	0	0	0	0	0	0	0	0	0
ASV262	0	0	12	0	0	0	0	0	0	0	0	0	0	0	0	0	0	0	0	161	0	0	233	0	0	0	0	0	0	0	0	0	0	0	0	0	0	0	0	0	0	44	0	0	0	0	0	0	0
ASV263	4	0	0	0	100	0	115	0	0	237	0	0	0	0	0	0	0	0	60	0	0	37	18	0	0	0	0	0	0	0	0	0	0	0	0	0	0	0	0	0	0	0	0	0	0	0	0	0	0
ASV264	0	0	0	0	0	0	0	0	0	0	73	0	0	0	0	0	0	0	0	0	74	0	0	0	109	0	0	0	0	94	0	0	0	0	0	0	0	68	0	0	0	0	0	0	0	83	0	0	0
ASV265	242	0	0	0	0	177	0	79	0	0	0	0	0	0	0	0	0	0	0	0	0	0	0	0	0	0	195	0	0	0	0	0	0	0	0	0	0	0	0	0	0	0	0	0	0	0	0	0	0
ASV266	0	0	0	0	0	0	36	0	0	0	0	0	0	0	0	0	0	0	0	0	0	0	0	0	0	0	0	0	0	0	0	0	0	0	0	0	0	0	0	0	0	0	0	0	0	0	0	0	274
ASV267	0	669	0	0	0	0	0	0	0	0	0	0	0	0	0	0	0	0	0	0	0	0	0	0	0	0	0	0	0	0	0	0	0	0	0	0	0	0	140	0	0	0	0	0	0	0	0	0	0
ASV268	0	0	0	0	0	0	153	18	0	0	0	0	0	0	0	0	0	0	0	0	0	0	48	0	0	0	0	0	0	0	0	0	44	0	0	222	0	0	0	0	0	0	0	0	0	0	0	0	0
ASV269	859	0	0	0	0	0	0	0	0	0	0	0	0	0	0	0	0	9	0	0	0	0	0	0	0	0	0	0	0	0	0	0	0	0	0	0	0	0	0	0	0	0	0	0	0	0	0	0	0
ASV271	0	0	0	0	283	0	0	163	0	0	0	259	0	0	0	0	0	0	0	0	0	0	0	0	0	0	0	0	0	0	0	0	0	0	0	0	0	0	0	0	0	0	0	0	0	0	0	0	0
ASV272	0	0	0	0	0	0	0	0	0	0	0	0	0	0	0	0	0	106	400	0	0	0	0	0	0	0	0	0	0	0	0	0	0	0	0	0	0	0	0	0	0	0	0	0	0	0	0	0	0
ASV273	0	0	0	0	0	0	0	0	171	0	0	0	0	0	0	0	0	0	0	0	0	0	0	0	0	0	0	0	0	0	0	0	0	0	0	0	0	0	0	0	0	0	0	0	0	0	0	0	0
ASV274	0	0	0	0	0	0	0	0	0	3	0	0	0	0	0	0	0	0	0	0	0	0	0	0	0	0	0	0	0	0	0	16	0	22	7	0	0	0	0	0	145	0	0	0	0	32	0	9	0
ASV275	200	0	0	0	0	0	0	0	0	0	0	0	0	0	0	0	0	0	0	0	0	399	0	0	0	0	0	0	0	0	0	0	0	0	0	0	0	0	0	0	0	0	0	0	0	0	0	0	0
ASV276	0	0	0	0	0	0	0	0	0	0	58	0	0	79	63	0	0	0	0	0	0	0	0	0	0	110	0	0	59	0	0	0	0	0	0	0	78	0	0	0	0	0	0	0	0	0	0	0	0
ASV277	0	0	674	0	0	0	0	0	0	0	0	0	0	0	0	0	0	0	0	34	0	0	0	22	0	0	0	0	0	0	0	0	0	0	0	0	0	0	0	13	0	0	0	0	0	0	0	0	0
ASV278	0	0	133	0	0	0	511	0	0	0	0	0	0	0	0	0	0	0	0	0	0	0	0	13	0	0	0	0	0	0	0	0	0	0	0	0	0	0	0	0	0	0	0	0	0	0	0	0	0
ASV279	0	0	0	0	295	0	0	0	0	0	0	0	0	0	0	0	0	1	278	0	0	0	0	0	0	0	0	0	0	0	0	0	0	0	0	0	0	0	0	0	0	0	0	0	0	0	0	0	0
ASV280	522	0	319	0	0	0	0	0	0	0	0	0	0	0	0	0	0	0	76	0	0	0	0	0	0	0	0	0	0	0	0	0	0	0	0	0	0	0	0	0	0	0	0	0	0	0	0	0	0
ASV281	0	0	0	0	0	0	0	0	0	0	1	0	0	0	1	0	0	0	0	0	1	0	2	0	0	0	0	0	0	0	0	0	0	45	19	4	2	2	0	7	0	0	0	1	0	0	0	0	1
ASV282	0	46	63	87	0	0	61	62	0	0	0	0	0	0	0	0	0	117	16	0	0	0	0	0	0	0	8	86	0	0	0	0	0	0	0	0	0	0	0	0	0	0	0	0	0	0	0	0	0
ASV283	0	0	404	0	0	0	260	0	0	0	0	0	0	0	0	0	0	0	0	0	0	0	0	0	0	0	0	0	0	0	0	0	0	0	0	0	0	0	0	12	0	0	0	0	0	0	0	0	0
ASV284	0	0	0	0	0	0	0	0	0	0	0	0	0	0	0	0	0	0	0	36	553	0	0	0	0	0	0	0	0	0	0	0	0	0	0	0	0	14	0	0	0	0	0	21	0	0	0	0	0
ASV285	100	77	19	0	164	0	0	0	0	0	0	0	0	0	0	0	0	0	0	0	0	0	0	0	0	0	0	0	0	0	0	0	25	0	0	0	0	0	0	0	0	127	0	0	0	0	0	0	0
ASV286	0	0	573	0	0	0	0	0	0	0	0	0	0	0	0	0	0	0	0	99	0	0	0	0	0	0	0	0	0	0	0	0	0	0	0	0	0	0	0	5	0	0	0	0	0	0	0	0	0
ASV287	0	27	0	24	102	5	0	0	0	0	0	22	0	0	0	18	58	23	54	0	0	35	0	0	0	0	0	19	0	0	47	0	13	0	0	0	0	0	0	0	0	16	0	0	0	0	0	0	0
ASV288	0	50	98	87	0	0	0	70	0	0	0	0	0	0	0	0	0	50	70	0	0	0	0	0	0	0	57	52	0	0	0	0	0	0	0	0	0	0	0	0	0	0	0	0	0	0	0	0	0
ASV289	522	0	0	0	0	0	0	0	0	0	0	0	0	0	0	0	0	0	0	0	0	115	0	0	0	0	0	0	0	0	94	0	0	0	0	0	0	0	0	0	0	0	0	0	0	0	0	0	0
ASV290	0	0	0	0	0	0	0	0	0	0	0	0	0	0	0	0	0	0	0	0	0	0	0	0	0	0	0	0	0	0	0	0	0	0	0	0	0	0	0	0	33	0	0	0	0	0	0	0	0
ASV291	0	0	0	0	0	0	0	0	428	0	0	0	0	0	0	0	0	0	0	0	0	0	70	0	0	0	0	0	0	0	0	0	0	0	0	0	0	0	0	0	0	0	0	0	0	0	0	0	32
ASV292	0	0	49	0	0	0	0	0	0	0	0	0	0	0	0	0	0	86	152	0	0	0	0	0	0	0	0	0	0	0	0	0	107	0	0	0	0	0	0	0	0	0	0	0	0	0	0	0	0
ASV293	0	0	0	0	0	0	0	0	0	0	0	0	0	0	0	0	0	0	0	0	0	0	0	0	0	0	0	0	0	0	0	0	0	0	0	0	0	0	0	0	114	0	0	0	0	0	0	0	0
ASV294	0	0	298	0	0	0	0	0	0	0	0	0	0	0	0	0	0	0	0	0	0	0	0	0	0	0	0	0	0	0	0	0	0	0	0	0	0	0	0	46	0	0	0	0	0	0	0	0	0
ASV295	126	0	0	0	197	0	0	0	0	0	0	0	0	0	0	0	0	0	0	0	0	0	0	0	0	0	0	0	0	0	0	0	0	0	0	0	0	0	0	0	0	137	0	0	0	0	0	0	0
ASV296	0	0	0	0	0	0	32	0	0	0	0	0	0	0	0	0	0	0	0	0	0	0	0	0	14	0	0	0	0	0	0	0	0	0	0	0	0	0	0	0	45	0	0	0	0	0	0	0	0
ASV297	0	0	0	0	0	0	0	0	0	0	0	0	0	0	0	0	0	0	0	0	0	0	0	0	0	0	6	0	0	0	0	0	0	26	0	0	0	0	0	0	169	0	0	0	0	0	0	0	0
ASV298	0	0	0	0	0	0	0	0	0	0	0	0	0	0	0	376	0	0	89	0	0	0	0	0	0	0	0	0	0	0	0	0	0	0	0	0	0	0	0	0	0	0	0	0	0	0	0	0	0
ASV299	0	0	0	636	43	0	0	0	0	0	0	0	0	0	0	0	0	0	0	0	0	0	0	0	0	0	0	0	0	0	0	0	0	0	0	0	0	0	0	0	0	0	0	0	0	0	0	0	0
ASV300	0	0	0	0	0	0	0	0	0	0	0	0	22	0	0	0	0	0	0	0	0	0	0	0	0	0	0	0	0	0	0	0	0	0	14	0	46	49	0	0	0	0	0	0	0	0	0	0	0
ASV301	0	0	0	0	0	0	0	0	0	0	0	0	0	0	0	0	0	90	136	0	0	0	0	0	0	0	0	0	0	0	0	0	118	0	0	0	0	0	0	0	0	0	0	0	0	0	0	0	0
ASV302	28	0	0	90	0	0	123	0	0	0	0	0	0	0	0	0	0	0	0	0	0	0	54	154	0	0	0	0	0	0	0	0	0	0	0	0	0	0	0	0	0	0	0	0	0	0	0	0	0
ASV303	107	73	0	0	148	0	0	0	0	0	0	0	0	0	0	0	0	0	0	0	0	0	0	0	0	0	0	0	0	0	0	0	28	0	0	0	0	0	0	0	0	103	0	0	0	0	0	0	0
ASV304	434	0	0	0	0	0	0	0	0	0	0	0	0	0	0	0	0	0	0	0	0	95	0	0	0	0	0	0	0	0	90	0	0	0	0	0	0	0	0	0	0	0	0	0	0	0	0	0	0
ASV305	0	0	0	0	0	0	0	0	0	0	0	0	0	0	0	0	0	0	0	0	0	0	0	0	0	0	0	0	0	0	0	0	0	0	0	0	0	0	0	0	14	0	0	0	0	0	0	0	0
ASV306	124	0	0	0	130	0	0	0	0	0	0	0	0	0	0	0	0	0	0	0	0	0	0	0	0	0	0	0	0	0	0	0	27	0	0	0	0	0	0	0	0	115	0	0	0	0	0	0	0
ASV307	0	0	0	0	0	0	48	0	0	0	0	0	0	0	0	0	0	0	189	0	0	0	0	0	0	0	0	0	0	0	0	0	0	0	0	0	0	0	0	0	0	0	0	0	0	0	0	0	85
ASV308	0	0	0	0	0	0	0	0	0	0	0	0	0	0	0	0	0	0	185	0	0	0	0	0	0	0	0	0	0	0	0	0	119	0	0	0	0	0	0	0	0	0	0	0	0	0	0	0	0
ASV309	0	0	0	0	0	0	0	0	0	0	0	0	0	113	0	0	0	0	0	0	0	0	0	0	0	0	0	0	0	0	0	0	0	0	0	0	0	0	0	0	0	0	0	0	70	0	0	0	0
ASV310	0	0	0	0	0	0	0	0	0	0	0	0	0	0	0	0	0	0	0	0	0	0	0	0	0	0	0	0	0	0	0	0	0	0	0	0	0	25	0	0	0	0	0	0	0	0	0	0	0
ASV311	195	0	0	0	0	0	0	0	0	0	0	0	0	0	0	0	0	38	95	0	0	0	0	121	0	0	0	0	0	0	0	0	0	0	0	0	0	0	0	0	0	0	0	0	0	0	0	0	0
ASV312	0	37	0	0	0	0	0	0	0	0	0	48	0	0	0	0	0	0	0	41	0	0	0	0	0	0	0	40	0	0	0	0	0	0	0	0	0	0	0	0	0	107	0	0	0	0	0	0	0
ASV313	0	0	0	0	0	0	0	0	0	0	0	0	216	0	0	0	0	0	0	0	0	0	0	0	121	0	0	0	0	88	0	0	0	0	0	0	0	0	0	0	0	0	0	0	0	0	0	0	0
ASV314	0	0	0	0	0	0	57	0	0	0	0	0	0	0	0	0	0	0	0	0	0	0	0	0	0	0	0	0	0	0	0	0	0	0	0	0	0	0	0	0	0	0	0	0	0	0	0	0	0
ASV315	0	0	0	0	0	0	0	0	0	0	0	0	0	148	0	0	0	0	0	0	0	0	0	0	0	0	0	0	0	0	0	0	0	0	0	0	0	0	0	0	0	0	0	0	0	0	0	0	0
ASV316	108	0	0	0	159	0	0	0	0	0	0	0	0	0	0	0	0	0	0	0	0	0	0	0	0	0	0	0	0	0	0	0	0	0	0	0	0	0	0	0	0	104	0	0	0	0	0	0	0
ASV317	0	0	0	483	52	0	0	0	0	0	0	0	0	0	0	0	0	0	0	0	0	0	0	0	0	0	0	0	0	0	0	0	0	0	0	0	0	0	0	0	0	0	0	0	0	0	0	0	0
ASV318	0	0	0	0	0	0	0	0	0	0	0	0	0	0	0	0	0	0	0	88	0	0	0	0	0	0	0	111	0	0	0	0	47	0	0	0	0	0	0	0	0	0	0	0	0	0	0	0	0
ASV319	0	0	0	0	0	0	0	0	0	0	0	0	0	0	0	0	0	0	163	0	0	0	0	0	0	0	0	0	0	0	0	0	100	0	0	0	0	0	0	0	0	0	0	0	0	0	0	0	0
ASV320	0	0	0	0	0	0	0	0	0	0	0	0	0	0	0	0	0	0	0	0	0	135	0	0	0	0	137	0	0	0	0	0	0	0	0	0	0	0	0	0	0	0	0	0	0	0	0	0	0
ASV321	202	0	0	0	44	0	64	0	0	0	0	0	0	0	0	0	0	0	2	0	0	116	26	0	0	0	0	0	0	0	0	0	0	0	0	0	0	0	0	0	0	0	0	0	0	0	0	0	0
ASV322	0	0	0	0	0	0	0	0	0	0	0	0	0	0	0	0	0	0	0	210	23	0	0	0	0	0	0	0	0	0	0	0	0	0	0	0	0	43	0	0	0	0	0	32	0	0	0	0	0
ASV323	0	0	0	48	0	0	0	0	0	0	0	0	0	0	0	0	0	0	0	0	0	0	0	0	0	0	0	0	276	0	0	0	0	0	0	0	0	0	0	7	0	0	0	0	0	0	0	0	0
ASV324	0	0	428	0	0	0	0	0	0	0	0	0	0	0	0	0	0	0	0	0	0	0	0	0	0	0	0	0	16	0	0	0	0	0	0	0	0	0	0	0	0	0	0	0	0	0	0	0	0
ASV325	0	0	0	0	183	0	0	0	0	167	0	0	0	0	0	0	0	0	0	0	0	0	0	0	0	0	0	0	0	0	0	0	0	0	0	0	0	0	0	0	0	0	0	0	0	0	0	0	0
ASV326	0	53	39	86	0	90	0	0	0	0	0	0	0	0	0	0	0	35	0	0	0	0	0	0	0	0	0	67	0	0	0	0	0	0	0	0	0	0	0	0	0	0	0	0	0	0	0	0	0
ASV327	0	0	0	0	0	0	0	0	0	0	0	0	0	0	0	0	0	0	0	0	0	0	0	0	0	0	0	0	0	0	0	0	0	2	0	0	0	0	0	0	7	0	0	0	0	0	0	0	0
ASV328	0	0	0	0	0	0	0	0	0	0	0	0	0	0	0	0	0	0	0	0	0	126	0	0	0	0	128	0	0	0	0	0	0	0	0	0	0	0	0	0	0	0	0	0	0	0	0	0	0
ASV329	0	0	0	0	0	0	0	0	125	0	0	0	0	0	0	0	0	0	0	0	0	201	0	0	0	0	0	0	0	0	0	0	0	0	0	0	0	0	0	0	0	0	0	0	0	0	0	0	0
ASV330	0	0	73	0	0	0	0	0	0	0	0	0	0	0	0	0	0	0	241	0	0	0	0	0	0	0	0	0	0	0	0	0	0	0	0	0	0	0	0	0	0	0	0	0	0	0	0	0	0
ASV331	0	0	0	0	0	0	0	0	0	0	0	0	0	0	0	0	0	0	0	0	0	0	0	0	0	0	0	0	51	0	0	0	0	0	0	0	0	0	0	0	101	0	0	0	0	0	0	0	0
ASV333	0	0	0	0	0	0	0	0	0	0	0	0	0	0	0	0	0	0	135	0	0	0	0	0	0	0	0	0	0	0	0	0	89	0	0	0	0	0	0	0	0	0	0	0	0	0	0	0	0
ASV334	0	0	0	0	0	0	0	0	0	0	0	0	0	0	0	0	0	0	0	15	0	0	0	0	25	0	0	0	19	0	0	0	0	39	0	0	0	0	0	0	0	0	0	0	0	0	4	0	0
ASV335	0	0	0	0	0	0	0	0	124	0	0	0	0	0	0	0	0	0	0	0	0	178	0	0	0	0	0	0	0	0	0	0	0	0	0	0	0	0	0	0	0	0	0	0	0	0	0	0	0
ASV336	0	0	0	0	0	0	0	0	0	0	0	0	0	0	0	0	0	83	0	0	0	0	0	0	0	0	141	0	0	0	0	0	0	0	0	0	0	0	0	0	0	0	0	0	0	0	0	0	0
ASV337	0	0	107	209	0	0	0	0	0	0	0	0	0	0	0	0	0	0	68	0	0	0	0	0	0	0	0	0	0	0	0	0	0	0	0	0	0	0	0	0	0	0	0	0	0	0	0	0	0
ASV338	0	0	0	0	0	0	0	0	0	0	0	0	0	0	0	0	0	0	0	0	0	0	0	0	0	0	0	0	0	0	0	0	0	0	0	0	0	173	0	0	0	41	0	0	0	0	0	0	0
ASV339	166	0	0	0	0	0	0	0	0	0	0	0	0	0	0	0	0	0	0	0	0	180	0	0	0	0	0	0	0	0	0	0	0	0	0	0	0	0	0	0	0	0	0	0	0	0	0	0	0
ASV340	0	0	65	0	0	0	0	0	0	0	0	0	0	0	0	0	27	0	54	0	0	0	0	0	0	0	0	0	0	0	0	0	0	0	0	0	0	0	0	0	0	0	0	0	0	0	0	0	0
ASV341	0	0	387	0	0	0	0	0	0	0	0	0	0	0	0	0	0	0	0	0	0	0	0	0	0	0	0	0	0	0	0	0	0	0	0	0	0	0	0	6	0	0	0	0	0	0	0	0	0
ASV342	0	0	0	0	0	0	0	0	122	0	0	0	0	0	0	0	0	0	0	0	0	155	0	0	0	0	0	0	0	0	0	0	0	0	0	0	0	0	0	0	0	0	0	0	0	0	0	0	0
ASV343	0	0	0	0	0	0	0	0	0	0	0	0	0	0	0	0	0	0	0	0	0	0	0	0	0	0	0	0	0	0	0	0	0	0	0	0	0	0	0	0	18	0	0	0	0	0	0	0	0
ASV344	0	0	0	0	0	0	0	0	0	0	0	0	0	0	0	0	0	0	0	0	0	112	0	0	0	0	96	0	0	0	0	0	0	0	0	0	0	0	0	0	0	0	0	0	0	0	0	0	0
ASV345	0	0	0	0	0	0	0	0	0	0	0	0	0	0	0	0	0	0	0	205	0	0	0	24	0	0	0	0	0	0	0	0	0	0	0	0	0	0	0	0	0	0	0	0	0	0	0	0	0
ASV346	0	0	0	0	0	0	0	0	0	0	0	0	0	0	0	0	0	0	0	0	0	109	0	0	0	0	95	0	0	0	0	0	0	0	0	0	0	0	0	0	0	0	0	0	0	0	0	0	0
ASV347	0	0	0	0	0	0	0	0	0	0	0	0	0	0	0	0	0	69	0	0	0	0	0	0	0	0	115	12	0	0	0	0	0	0	0	0	0	0	0	0	0	0	0	0	0	0	0	0	0
ASV348	0	0	0	0	0	0	0	0	89	0	0	0	0	0	0	0	0	0	0	0	0	164	0	0	0	0	0	0	0	0	0	0	0	0	0	0	0	0	0	0	0	0	0	0	0	0	0	0	0
ASV349	0	0	0	0	0	0	0	0	0	0	0	0	0	0	0	0	0	0	0	0	0	0	0	0	0	0	0	0	0	0	0	0	0	0	0	0	0	0	0	0	18	0	0	0	0	0	0	0	0
ASV350	0	0	6	0	0	0	0	0	0	209	0	0	0	0	0	0	0	0	0	0	0	0	0	0	0	0	0	0	0	0	0	0	0	0	0	0	0	0	0	0	0	0	0	0	0	0	0	0	0
ASV351	0	0	0	0	0	0	0	0	0	0	0	0	0	0	0	0	0	0	0	0	0	0	0	0	0	0	0	0	4	0	0	0	0	0	0	0	0	0	0	0	0	0	0	0	0	0	0	0	0
ASV352	0	0	0	0	0	0	0	0	0	0	0	0	26	0	0	0	0	0	0	0	0	0	0	0	0	0	0	0	0	0	0	0	0	0	0	0	0	0	0	0	0	0	0	0	0	0	0	0	0
ASV353	0	0	262	0	0	0	80	0	0	0	0	0	0	0	0	0	0	0	0	0	0	0	0	0	0	0	0	0	0	0	0	0	0	0	0	0	0	0	0	0	0	0	0	0	0	0	0	0	0
ASV354	0	0	0	0	0	0	0	0	0	0	0	0	32	108	0	0	0	0	0	29	0	0	0	0	86	0	0	0	0	0	0	0	0	26	0	0	0	0	0	0	0	0	0	0	11	0	0	0	0
ASV355	334	0	0	0	0	117	0	0	0	0	0	0	0	0	0	0	0	0	0	0	0	0	0	0	0	0	0	0	0	0	0	0	0	0	0	0	0	0	0	0	0	0	0	0	0	0	0	0	0
ASV357	0	0	38	0	0	0	128	0	0	0	0	0	0	0	0	0	0	0	0	0	0	0	0	0	0	0	0	0	0	0	0	0	0	0	0	0	0	0	0	0	0	0	0	0	0	0	0	0	0
ASV358	0	0	0	0	0	0	0	0	0	0	0	0	0	0	0	0	0	0	0	8	0	0	0	0	0	0	0	0	0	0	0	0	0	0	0	0	0	0	0	0	0	0	0	0	0	0	0	0	0
ASV359	0	0	259	0	0	0	0	0	0	0	0	0	0	0	0	0	0	0	0	0	0	0	0	0	0	0	0	0	0	0	0	0	0	0	0	0	0	0	0	0	0	0	0	0	0	0	0	0	0
ASV360	0	0	0	0	0	0	0	0	0	0	0	0	0	0	0	0	0	0	0	0	0	27	0	0	0	0	0	0	0	0	0	0	0	0	0	0	0	0	0	0	0	0	0	0	0	0	0	0	0
ASV361	15	0	1	0	7	1	200	0	0	0	0	0	0	0	0	0	0	0	19	0	0	0	0	0	0	0	0	0	0	0	0	0	0	0	0	0	0	0	0	0	0	12	0	0	0	0	0	0	0
ASV362	118	0	0	0	0	0	0	0	0	0	0	0	0	0	0	0	0	20	48	0	0	0	0	79	0	0	0	0	0	0	0	0	0	0	0	0	0	0	0	0	0	0	0	0	0	0	0	0	0
ASV363	0	0	0	0	85	0	0	0	0	0	0	0	0	0	0	0	0	0	0	142	0	0	0	0	0	0	0	0	0	0	0	0	0	0	0	0	0	0	0	0	0	0	0	0	0	0	0	0	0
ASV364	0	0	0	0	0	0	0	0	0	0	0	0	0	0	0	0	0	0	0	0	0	0	0	0	0	0	0	0	0	0	0	0	0	0	0	61	0	0	0	0	0	0	0	0	0	0	0	0	0
ASV365	0	0	0	0	0	0	0	0	0	0	0	0	0	0	0	0	0	0	0	0	0	0	0	0	0	0	0	0	0	0	0	0	0	0	0	0	0	0	0	0	79	0	0	0	0	0	0	0	0
ASV366	0	213	0	0	0	0	0	147	0	0	0	0	0	0	0	0	0	0	0	0	0	0	0	0	0	0	0	0	0	0	0	0	0	0	0	0	0	0	0	0	0	0	0	0	0	0	0	0	0
ASV367	0	0	0	0	92	0	0	0	0	0	0	17	0	0	0	0	0	0	0	102	0	0	0	0	0	0	0	0	0	0	0	0	0	0	0	0	0	0	0	0	0	11	0	0	0	0	0	0	0
ASV368	0	0	0	0	0	0	0	0	0	0	0	0	0	0	0	0	0	0	0	0	0	0	0	0	0	0	0	0	0	0	0	0	0	0	0	0	0	0	0	0	13	0	0	0	0	0	0	0	0
ASV369	0	0	0	0	0	0	0	0	0	0	0	0	0	0	0	0	0	0	0	0	0	0	0	5	0	0	0	0	0	0	0	3	0	0	0	0	0	0	0	0	69	0	0	0	0	19	0	0	0
ASV370	0	0	0	0	0	0	0	0	0	0	0	0	0	0	0	0	0	65	0	0	0	0	0	0	0	0	95	0	0	0	0	0	0	0	0	0	0	0	0	0	0	0	0	0	0	0	0	0	0
ASV371	0	0	0	0	0	0	0	0	0	0	0	0	0	0	0	0	0	0	0	0	0	0	0	0	0	0	0	0	0	0	0	0	0	0	0	0	0	0	0	0	72	0	0	0	0	0	0	0	0
ASV372	0	0	0	0	0	160	0	0	0	0	0	0	0	0	0	0	0	27	0	0	0	0	0	0	0	0	0	27	0	0	0	0	0	0	0	0	0	0	0	0	0	0	0	0	0	0	0	0	0
ASV373	0	0	0	0	0	0	0	0	0	0	0	0	0	0	0	0	0	0	0	0	0	0	0	0	0	0	0	0	0	0	0	0	0	0	0	0	0	7	0	0	0	0	0	0	0	0	0	0	0
ASV374	0	0	88	0	0	0	168	0	0	0	0	0	0	0	0	0	0	0	0	0	0	0	0	0	0	0	0	0	0	0	0	0	0	0	0	0	0	0	0	0	0	0	0	0	0	0	0	0	0
ASV375	0	0	0	0	0	17	2	0	0	0	0	0	0	0	0	0	1	0	0	0	0	0	0	0	0	0	0	1	0	0	0	0	58	0	0	0	0	0	0	0	0	0	0	0	0	0	41	0	1
ASV376	0	0	0	0	0	0	0	0	0	0	0	0	4	0	0	0	0	0	0	0	0	0	0	0	4	0	0	0	0	0	0	0	0	134	0	0	0	0	0	0	0	0	0	0	0	0	0	0	0
ASV377	0	0	0	0	0	0	0	0	0	0	0	0	0	0	0	0	0	0	41	107	0	0	0	0	0	0	0	0	0	0	0	0	0	0	0	0	0	0	0	0	0	10	0	0	0	0	0	0	0
ASV378	0	0	0	0	0	0	0	0	0	0	0	0	0	0	0	0	0	0	0	0	0	0	0	0	0	0	0	0	0	0	0	0	0	0	0	0	0	145	0	0	0	0	0	0	0	0	0	0	0
ASV379	0	0	0	0	0	0	0	0	0	0	0	0	0	0	0	0	0	14	0	0	0	0	0	0	0	0	0	27	0	0	0	0	0	0	0	0	0	0	0	0	0	0	0	0	0	0	0	0	62
ASV380	0	0	0	0	0	0	0	0	64	0	0	0	0	0	0	0	0	0	0	0	0	0	0	0	0	0	0	0	0	0	0	0	0	0	0	0	0	0	0	95	0	0	0	0	0	0	0	0	0
ASV381	0	0	0	0	0	0	0	0	0	0	0	0	0	0	0	0	0	0	0	0	0	0	0	6	0	0	0	0	0	0	0	32	0	0	10	0	0	0	0	0	0	0	0	0	0	0	0	0	0
ASV382	0	0	0	0	0	0	0	0	0	0	0	0	0	0	0	0	0	0	0	0	0	0	0	0	0	0	0	0	0	0	0	0	0	0	0	0	0	0	0	0	13	0	0	0	0	0	0	0	0
ASV383	57	0	0	0	0	0	151	0	0	0	0	0	0	0	0	0	27	0	0	0	0	0	0	0	0	0	0	0	0	0	0	0	0	0	0	0	0	0	0	0	0	0	0	0	0	0	0	0	0
ASV384	0	0	0	0	0	0	0	0	233	0	0	0	0	0	0	0	0	0	0	0	0	0	0	0	0	0	0	0	0	0	5	0	0	0	0	0	0	0	0	0	0	0	0	0	0	0	0	0	0
ASV385	0	0	0	0	0	0	0	0	0	0	0	0	0	0	0	0	0	0	0	102	0	0	0	0	0	0	0	0	0	0	0	0	0	0	0	0	0	0	0	0	0	0	0	34	0	0	0	0	0
ASV386	9	0	0	247	0	0	0	0	0	0	0	0	0	0	0	0	0	0	0	0	0	0	0	0	0	0	0	0	0	0	0	0	0	0	0	0	0	0	0	0	0	0	0	0	0	0	0	0	0
ASV387	0	0	0	0	0	0	0	0	0	0	0	0	0	0	0	0	0	0	0	0	0	0	0	0	0	0	0	0	0	0	0	0	0	0	0	0	5	0	0	0	0	0	0	0	0	0	0	0	0
ASV388	0	0	0	0	0	0	0	0	0	0	0	0	199	0	0	0	0	0	0	0	0	0	0	0	0	0	0	0	0	0	0	0	0	0	0	0	0	0	0	0	0	0	0	0	0	0	0	0	0
ASV389	0	0	0	0	0	0	0	0	0	0	0	0	0	0	0	0	0	35	0	0	0	0	0	0	0	0	86	0	0	0	0	0	0	0	0	0	0	0	0	0	0	0	0	0	0	0	0	0	0
ASV390	0	0	0	0	0	0	0	0	0	0	0	0	0	0	0	0	0	0	0	0	0	0	0	0	0	0	0	0	0	0	0	0	0	0	0	0	0	0	0	0	52	0	0	0	0	0	0	0	0
ASV391	0	0	0	0	0	0	0	0	0	0	191	0	0	0	0	0	0	0	0	0	0	0	0	0	0	0	0	0	0	0	0	0	0	0	0	23	0	0	0	0	0	0	0	0	0	0	0	0	0
ASV392	0	0	0	0	0	0	0	0	0	13	0	0	0	0	0	0	0	0	0	0	0	0	0	0	0	0	0	0	0	0	0	0	0	0	0	0	0	0	0	0	0	0	0	0	0	0	0	0	0
ASV393	0	0	0	0	0	0	0	0	0	0	7	0	0	0	0	0	0	0	0	0	0	0	0	0	0	0	0	0	0	0	0	12	0	0	4	0	0	3	0	0	20	0	0	0	0	0	7	0	0
ASV394	0	0	142	0	0	0	0	0	0	0	0	0	0	0	0	0	0	0	46	0	0	0	0	0	0	0	0	0	0	0	0	0	0	0	0	0	0	0	0	0	0	0	0	0	0	0	0	0	0
ASV395	0	0	0	0	0	0	0	0	0	0	0	0	0	0	0	0	0	0	0	0	0	0	0	0	0	0	0	0	0	0	0	0	0	0	0	0	0	0	0	0	27	0	0	0	0	0	0	0	0
ASV396	0	0	184	0	0	0	23	0	0	0	0	0	0	0	0	0	0	0	0	0	0	0	0	0	0	0	0	0	0	0	0	0	0	0	0	0	0	0	0	0	0	0	0	0	0	0	0	0	0
ASV398	0	0	0	0	0	0	0	0	0	5	0	0	0	0	0	0	0	0	0	0	0	0	0	0	0	0	0	0	0	0	0	3	0	4	0	0	0	0	0	0	45	0	0	0	0	7	0	0	0
ASV399	0	0	0	0	0	0	0	0	0	6	0	0	0	0	0	0	0	0	0	0	0	0	0	0	0	0	0	0	0	0	0	0	0	0	0	0	0	0	0	0	7	0	0	0	0	0	0	0	0
ASV400	0	0	0	0	0	0	0	0	0	0	0	0	0	0	0	0	0	0	0	0	0	0	0	0	0	0	0	0	0	0	0	0	0	0	0	0	0	0	0	0	47	0	0	0	0	6	0	0	0
ASV401	0	0	0	0	0	0	0	0	0	0	0	0	0	0	0	0	0	0	0	111	0	0	0	0	0	0	6	0	0	0	0	0	0	0	0	0	0	0	0	0	0	0	0	0	0	0	0	0	0
ASV402	0	0	0	0	0	0	0	0	0	0	0	0	153	0	0	0	0	0	0	0	0	0	0	0	0	0	0	0	0	0	0	0	0	0	0	0	0	0	0	0	0	0	0	0	0	0	0	0	0
ASV403	104	0	0	0	0	0	0	0	0	0	0	0	0	0	0	0	0	0	0	0	0	0	0	0	0	0	0	53	0	0	0	0	0	0	0	0	0	0	0	0	0	0	0	0	0	0	0	0	0
ASV404	0	0	0	0	0	0	0	0	0	0	0	0	0	0	0	0	33	0	0	0	0	0	0	0	0	0	0	0	0	0	0	0	0	0	0	71	0	0	0	0	0	0	0	0	0	0	0	0	0
ASV405	0	0	0	0	0	0	0	0	0	0	0	0	0	0	0	0	0	0	0	0	0	0	0	0	0	0	0	0	0	0	0	5	0	0	0	0	0	0	0	0	17	0	0	0	0	0	10	0	0
ASV406	0	0	0	0	0	0	0	0	0	0	0	0	0	0	0	0	0	0	22	0	0	0	25	0	0	0	0	0	0	0	0	0	0	0	0	0	0	0	0	0	0	0	0	0	0	0	0	0	0
ASV407	0	0	0	0	0	0	0	0	0	0	0	0	0	0	0	0	0	0	0	0	0	0	0	0	9	0	0	0	0	0	0	0	0	0	0	0	0	100	0	0	0	0	0	0	0	0	0	0	0
ASV408	0	0	0	0	0	0	0	0	0	0	0	0	0	0	0	0	0	0	0	0	0	0	0	0	0	0	0	0	0	0	0	0	0	0	0	0	0	0	0	0	12	0	0	0	4	0	19	0	0
ASV410	57	0	0	0	0	0	0	0	0	0	0	0	0	0	0	0	0	0	0	0	0	0	0	0	0	0	0	0	0	0	0	0	0	0	0	0	0	0	0	0	0	49	0	0	0	0	0	0	0
ASV411	0	0	0	0	0	0	0	0	0	0	0	0	0	0	0	0	0	0	0	0	0	0	0	0	0	0	0	0	0	0	0	0	0	0	0	0	0	0	0	0	0	0	0	0	0	0	0	0	0
ASV412	0	0	65	112	0	0	0	0	0	0	0	0	0	0	0	0	0	0	0	0	0	0	0	0	0	0	0	0	0	0	0	0	0	0	0	0	0	0	0	0	0	0	0	0	0	0	0	0	0
ASV413	41	0	0	0	0	0	118	0	0	0	0	0	0	0	0	0	0	0	0	0	0	0	0	0	0	0	0	0	0	0	0	0	0	0	0	0	0	0	0	0	0	0	0	0	0	0	0	0	0
ASV414	0	0	0	0	0	0	0	0	78	0	0	0	0	0	0	0	0	0	0	0	0	0	0	0	0	0	0	0	0	0	0	0	0	0	0	0	0	10	0	0	0	3	0	0	0	0	0	0	0
ASV415	0	0	0	0	0	0	0	0	0	0	0	0	0	0	0	0	0	0	0	0	0	0	0	0	0	0	0	0	32	0	0	0	0	0	0	0	0	0	0	0	0	0	0	0	0	0	0	0	0
ASV416	0	0	0	0	0	0	0	0	63	0	0	0	0	0	0	0	0	0	0	0	0	54	0	0	0	0	0	0	0	0	0	0	0	0	0	0	0	0	0	0	0	0	0	0	0	0	0	0	0
ASV417	0	0	0	0	0	0	0	0	0	0	0	0	0	0	0	0	0	0	0	0	0	0	0	0	0	0	0	0	0	0	0	0	0	0	0	0	0	0	0	0	20	0	0	0	0	0	0	0	0
ASV418	0	0	0	0	0	0	0	0	0	0	0	0	0	0	0	0	14	0	18	0	0	0	0	0	0	0	0	28	0	0	0	0	15	0	0	0	0	0	0	0	0	0	0	0	0	0	0	0	0
ASV420	0	0	0	0	0	43	0	0	0	0	0	0	0	0	0	0	0	27	0	0	0	35	0	0	0	0	0	0	0	0	0	0	0	0	0	0	0	0	0	0	0	0	0	0	0	0	0	0	0
ASV421	0	0	33	0	0	0	0	0	0	0	0	0	0	0	0	0	0	0	0	0	0	0	0	0	0	0	0	0	12	0	0	0	0	0	0	0	0	25	0	10	0	0	0	0	0	0	0	0	13
ASV422	0	0	0	0	0	0	0	0	0	0	0	0	0	0	0	0	0	0	0	41	0	0	0	0	0	0	0	0	0	0	0	0	0	51	0	0	0	0	0	0	0	0	0	0	0	0	0	0	0
ASV423	0	0	0	0	0	0	0	0	0	0	0	0	0	0	0	0	0	0	0	0	0	0	0	0	8	0	0	0	0	0	0	0	0	37	0	0	40	0	0	0	0	0	0	0	0	0	0	0	0
ASV424	2	0	1	0	0	0	0	0	0	0	0	0	0	0	0	0	0	19	52	16	0	0	0	0	0	0	0	0	0	0	0	0	0	0	0	0	0	0	0	0	0	0	0	0	0	0	0	0	0
ASV425	0	0	0	27	72	0	0	0	0	0	0	0	0	0	24	0	0	0	0	0	0	0	0	0	0	0	0	0	0	0	0	0	0	0	0	0	0	0	0	0	0	0	0	0	0	0	0	0	0
ASV426	0	0	0	0	0	0	0	0	0	0	0	0	0	0	0	0	0	0	0	15	0	0	0	0	0	0	0	0	0	0	0	0	0	0	0	0	39	0	0	0	0	0	0	0	0	0	0	0	0
ASV427	0	0	0	61	0	62	0	0	0	0	0	0	0	0	0	0	0	0	0	0	0	0	0	0	0	0	0	0	0	0	0	0	0	0	0	0	0	0	0	0	0	0	0	0	0	0	0	0	0
ASV428	0	0	0	0	0	0	0	0	0	0	0	0	0	0	0	0	0	31	0	0	0	0	0	0	0	0	40	0	0	0	0	0	0	0	0	0	0	0	0	0	0	0	0	0	0	0	0	0	0
ASV429	0	0	0	0	34	0	0	0	0	0	0	0	0	0	0	0	0	0	0	0	0	0	19	30	0	0	0	0	0	0	0	0	0	0	0	0	0	0	0	0	0	0	0	0	0	0	0	0	0
ASV430	0	0	0	34	0	0	0	0	0	0	0	0	0	0	0	0	0	0	0	0	0	0	0	0	0	0	0	0	0	0	0	0	0	0	0	0	0	0	0	0	0	0	0	0	0	0	0	0	33
ASV431	0	0	0	0	0	0	0	0	0	0	2	0	0	0	0	0	0	0	0	0	0	0	0	0	0	0	0	0	0	0	0	7	0	0	0	0	0	0	0	0	18	0	0	0	0	21	0	0	0
ASV432	0	0	0	0	0	0	0	0	0	0	0	0	0	0	0	0	0	0	0	0	0	0	0	0	0	0	0	0	0	0	0	0	0	0	0	0	0	0	0	0	7	0	0	0	0	0	0	0	0
ASV433	0	0	0	0	0	0	0	0	0	0	0	0	0	0	0	0	0	0	0	21	22	0	0	0	0	0	0	0	0	0	0	0	0	0	0	0	0	0	0	0	0	0	0	38	0	0	0	0	0
ASV434	0	0	0	26	0	0	26	0	0	0	0	0	0	0	0	0	0	0	0	0	0	0	0	0	0	0	0	0	43	0	0	0	0	0	0	0	0	0	0	0	0	0	0	0	0	0	0	0	0
ASV435	0	0	0	0	0	0	0	0	0	0	20	0	0	17	0	0	0	0	0	0	0	0	0	0	0	33	0	0	0	0	0	0	0	0	0	0	0	0	0	6	0	0	0	0	0	0	0	0	0
ASV436	0	0	0	0	0	0	0	0	0	12	0	0	0	0	0	0	0	0	0	0	0	0	0	0	0	7	0	0	0	0	0	0	0	0	0	0	21	0	0	0	0	0	0	0	0	18	0	0	0
ASV437	0	0	0	48	64	0	0	0	0	0	0	0	0	0	0	0	0	0	0	0	0	0	0	0	0	0	0	0	0	0	0	0	0	0	0	0	0	0	0	0	0	0	0	0	0	0	0	0	0
ASV438	0	0	33	0	0	0	7	0	0	0	0	0	0	0	0	0	0	0	0	0	0	0	0	0	0	0	0	0	0	0	0	0	0	0	0	0	0	0	0	35	0	0	0	0	0	0	0	0	0
ASV439	0	0	83	0	0	0	0	0	0	0	0	0	0	0	0	0	0	0	0	0	0	0	0	0	0	0	0	0	0	0	0	0	0	0	0	0	0	16	0	0	0	0	0	0	0	0	0	0	0
ASV440	8	0	5	1	30	26	0	0	0	0	0	0	0	0	0	0	0	0	2	0	0	0	0	0	0	0	0	0	1	0	0	0	7	0	0	0	0	0	0	5	0	0	0	0	0	0	0	0	0
ASV441	0	0	74	0	0	0	0	0	0	0	0	0	0	0	0	0	0	0	0	0	0	0	0	0	0	0	0	0	0	0	0	0	0	0	0	0	0	18	0	0	0	0	0	0	0	0	0	0	0
ASV442	0	0	0	0	0	0	0	0	23	0	0	0	0	0	0	0	0	0	0	0	0	0	0	0	0	0	0	0	0	0	0	0	0	0	0	0	0	45	0	0	0	0	0	0	0	0	0	0	0
ASV443	0	0	0	0	0	3	0	0	0	0	0	0	0	0	0	0	0	0	0	0	0	0	0	53	0	0	0	0	0	0	0	0	0	0	0	0	0	0	0	0	0	0	0	0	0	0	0	0	0
ASV445	0	0	0	21	60	0	0	0	0	0	0	0	0	0	11	0	0	0	0	0	0	0	0	0	0	0	0	0	0	0	0	0	0	0	0	0	0	0	0	0	0	0	0	0	0	0	0	0	0
ASV446	0	0	0	0	0	0	0	0	24	0	0	0	0	0	0	0	0	0	0	45	0	0	0	0	0	0	0	0	0	0	0	0	0	0	0	0	0	0	0	0	0	0	0	0	0	0	0	0	0
ASV447	0	0	82	17	0	0	0	0	0	0	0	0	0	0	0	0	0	0	0	0	0	0	0	0	0	0	0	0	0	0	0	0	0	0	0	0	0	0	0	0	0	0	0	0	0	0	0	0	0
ASV448	0	0	0	0	0	0	0	0	0	0	0	0	0	0	0	0	0	0	0	0	0	0	0	0	0	0	0	0	0	0	0	0	0	29	0	0	10	0	0	0	0	0	0	0	0	0	0	0	0
ASV449	31	0	0	0	0	0	0	0	0	0	0	0	0	0	0	0	0	0	0	0	0	0	0	0	0	0	0	0	0	0	0	0	0	0	0	0	0	0	0	24	0	0	0	13	0	0	0	0	0
ASV450	0	0	0	0	0	0	0	0	0	0	0	0	0	0	0	0	0	0	0	0	0	0	0	0	0	0	0	0	0	0	0	0	0	3	0	0	0	0	0	0	0	0	0	0	0	0	0	0	0
ASV451	36	0	0	0	0	0	0	0	0	0	0	0	0	0	0	0	30	0	13	0	0	0	0	0	0	0	0	0	0	0	0	0	0	0	0	0	0	0	0	0	0	0	0	0	0	0	0	0	0
ASV452	0	0	0	0	0	0	0	0	0	0	0	0	0	0	0	0	0	0	0	0	0	0	0	0	0	0	0	0	0	0	0	0	0	0	0	0	0	0	0	0	0	0	3	0	0	0	0	0	0
ASV454	0	0	0	0	0	0	0	0	23	0	0	0	0	0	0	0	0	0	0	4	0	0	0	30	0	0	0	0	0	0	0	0	0	0	0	0	0	0	0	0	0	0	0	0	0	0	0	0	0
ASV455	0	0	34	0	0	0	17	0	0	10	0	0	0	0	0	0	0	0	0	0	0	0	0	0	0	0	0	0	0	0	0	0	0	0	0	0	0	0	0	0	0	0	0	0	0	0	0	0	4
ASV456	0	0	0	0	0	0	3	0	0	0	0	0	0	0	0	0	0	0	0	0	0	0	0	0	0	0	0	0	50	0	0	0	0	0	0	0	0	0	0	0	0	0	0	0	0	0	0	0	0
ASV457	0	0	0	0	0	0	0	0	0	0	0	0	0	0	0	0	0	0	0	0	0	0	0	0	0	0	0	0	0	0	0	0	0	0	0	0	0	28	0	0	0	0	0	0	0	0	0	0	0
ASV458	0	0	32	0	0	0	39	0	0	0	0	0	0	0	0	0	0	0	0	0	0	0	0	0	0	0	0	0	0	0	0	0	0	0	0	0	0	0	0	0	0	0	0	0	0	0	0	0	0
ASV460	0	0	5	0	14	0	0	0	0	0	0	0	0	0	0	0	0	0	36	0	0	0	0	0	0	0	0	0	0	0	0	0	0	0	0	0	0	0	0	0	0	0	0	0	0	0	0	0	0
ASV461	0	0	3	0	0	0	0	0	0	0	0	0	0	0	0	0	0	0	32	14	0	0	0	0	0	0	0	0	0	0	0	0	0	0	0	0	0	0	0	0	0	0	0	0	0	0	0	0	0
ASV462	0	0	74	0	0	0	0	0	0	0	0	0	0	0	0	0	0	0	0	0	0	0	0	0	0	0	0	0	0	0	0	0	0	0	0	0	0	0	0	2	0	0	0	0	0	0	0	0	0
ASV463	0	0	0	0	0	0	0	0	0	0	6	0	0	0	0	0	0	0	0	0	0	0	0	0	0	0	0	0	0	0	0	0	0	0	0	0	0	0	0	0	19	0	0	0	0	0	0	0	0
ASV464	0	49	0	0	0	0	0	0	0	0	0	0	0	0	0	0	0	26	0	0	0	0	0	0	0	0	0	0	0	0	0	0	0	0	0	0	0	0	0	0	0	0	0	0	0	0	0	0	0
ASV465	0	0	0	0	0	0	0	59	0	0	0	0	0	0	0	0	0	0	0	0	0	0	0	0	0	0	0	0	0	0	0	0	0	0	0	0	0	0	0	0	0	0	0	0	0	0	0	0	0
ASV466	0	0	0	0	0	0	0	0	0	0	0	0	0	0	0	0	1	0	0	0	0	0	0	0	0	0	0	5	0	0	0	0	0	0	0	0	0	0	0	0	5	0	0	0	0	0	0	0	0
ASV467	0	0	63	0	0	0	0	0	0	0	0	0	0	0	0	0	0	0	0	0	0	0	0	0	0	0	0	0	0	0	0	0	0	0	0	0	0	0	0	4	0	0	0	0	0	0	0	0	0
ASV468	0	0	0	0	0	0	0	0	0	0	0	0	0	0	0	0	0	0	0	0	0	0	0	0	26	0	0	0	0	0	0	0	0	0	0	0	0	0	0	0	0	0	0	0	0	0	0	0	0
ASV469	0	0	0	0	0	0	0	0	0	0	0	0	0	0	0	0	0	0	0	0	0	0	0	0	0	0	0	0	0	0	0	0	0	0	0	0	0	0	0	0	15	0	0	0	0	6	0	0	0
ASV470	0	0	0	0	0	0	0	0	0	0	0	0	0	7	0	0	0	0	0	0	0	0	0	0	0	0	0	0	0	0	0	0	0	0	0	0	0	0	0	7	0	0	0	0	0	0	0	0	0
ASV471	0	0	0	0	0	0	0	0	0	0	0	0	0	0	0	0	0	0	0	35	8	0	0	0	0	0	0	0	0	0	0	0	0	0	0	0	0	0	0	0	0	0	0	0	0	0	0	0	0
ASV473	0	0	0	0	0	0	0	0	0	0	0	0	0	0	0	0	0	0	0	0	0	0	0	0	0	0	0	0	0	0	0	0	0	0	5	0	0	0	0	0	14	0	0	0	0	3	0	0	0
ASV474	0	0	0	0	0	0	0	0	0	10	0	0	0	0	0	0	0	0	0	0	0	0	0	0	0	0	0	0	0	0	0	0	0	0	0	0	0	0	0	0	13	0	0	0	0	0	0	0	0
ASV475	0	0	0	0	0	0	0	0	0	0	0	0	0	0	0	0	0	0	0	0	0	0	0	0	0	0	0	0	0	0	0	5	0	0	0	0	0	0	0	0	6	0	0	0	0	0	4	0	0
ASV476	0	0	0	0	0	0	0	0	0	0	0	0	17	0	0	0	0	0	0	0	0	0	0	0	16	0	0	0	0	12	0	0	0	0	0	0	0	0	0	0	0	0	0	0	0	0	0	0	0
ASV477	0	0	0	0	0	0	0	0	0	0	0	0	0	0	0	0	0	0	0	0	0	0	0	0	0	0	0	0	0	0	0	0	0	0	0	0	0	0	0	0	9	0	0	0	0	15	0	0	0
ASV478	0	0	0	0	0	0	0	0	0	0	0	0	0	46	0	0	0	0	0	0	0	0	0	0	0	0	0	0	0	0	0	0	0	0	0	0	0	8	0	0	0	0	0	0	0	0	0	0	0
ASV479	0	0	0	0	0	0	0	44	0	5	0	0	0	0	0	0	0	0	0	0	0	0	0	0	0	0	0	0	0	0	0	0	0	0	0	0	0	0	0	0	0	0	0	0	0	0	0	0	0
ASV480	0	0	0	0	0	0	0	0	7	0	0	0	0	0	0	0	2	0	0	2	0	0	0	0	6	0	0	0	0	0	0	0	0	0	0	0	0	1	0	0	0	0	0	0	0	0	0	0	0
ASV481	0	0	0	0	0	0	0	0	0	0	0	0	0	0	0	0	0	0	0	0	0	0	0	0	0	0	0	0	0	2	0	0	0	0	0	0	0	0	0	0	15	0	0	0	0	0	0	0	0
ASV482	0	0	18	0	0	0	31	0	0	0	0	0	0	0	0	0	0	0	0	0	0	0	0	0	0	0	0	0	0	0	0	0	0	0	0	0	0	0	0	0	0	0	0	0	0	0	0	0	0
ASV483	0	0	0	0	0	0	0	0	0	0	0	0	0	0	0	0	0	14	0	0	0	0	0	0	0	0	0	13	0	0	0	0	0	0	0	0	0	0	0	0	0	0	0	0	0	0	0	0	0
ASV484	0	8	0	0	13	6	0	10	0	0	0	11	0	0	0	0	0	0	0	0	0	0	0	0	0	0	0	0	0	0	0	0	0	0	0	0	0	0	0	0	0	0	0	0	0	0	0	0	0
ASV486	0	0	0	9	0	0	0	0	0	0	0	0	0	0	0	0	0	0	0	9	0	0	0	0	0	0	0	0	0	0	0	0	0	0	0	0	0	0	0	0	0	0	0	0	0	0	0	0	0
ASV487	9	0	0	0	0	0	5	0	7	0	0	0	0	0	0	0	3	0	0	0	0	0	0	0	0	0	0	0	6	0	0	0	2	0	0	0	0	0	0	6	0	0	0	0	0	0	0	0	0
ASV488	0	0	0	0	0	0	0	0	0	0	0	0	0	0	0	0	0	0	0	0	0	0	0	0	0	0	0	0	0	0	0	4	0	0	0	0	0	0	0	0	0	0	0	0	0	0	0	0	0
ASV489	0	0	0	0	0	0	0	0	0	0	0	0	0	0	0	0	0	0	0	0	0	0	0	0	10	0	0	0	0	0	0	0	0	0	0	0	0	0	0	0	9	0	0	0	0	0	0	0	0
ASV491	2	0	0	0	0	0	3	0	0	0	0	0	0	0	0	0	0	0	0	0	0	0	0	9	0	0	0	0	0	0	0	0	0	0	0	0	0	0	0	0	0	0	0	0	0	0	0	0	3
ASV494	0	0	0	0	0	0	0	0	0	0	0	0	0	0	0	0	0	0	0	0	0	0	0	0	0	0	0	0	0	0	0	0	0	0	0	0	0	0	0	0	5	0	0	0	0	0	0	0	0
ASV495	0	0	0	0	0	0	0	0	0	0	0	0	0	0	0	0	0	0	0	0	0	0	0	0	0	0	0	0	0	0	0	0	0	0	0	0	0	0	0	0	2	0	0	0	0	0	9	0	0
ASV497	0	5	0	0	0	2	0	0	0	0	0	1	0	0	0	0	2	0	0	6	0	0	0	0	0	0	1	0	0	0	0	0	0	0	0	0	0	0	0	0	0	0	0	0	0	0	0	0	0
ASV499	0	0	0	0	0	0	0	0	0	0	0	0	0	0	0	0	0	0	0	9	0	0	0	0	11	0	0	0	0	0	0	0	0	0	0	0	0	0	0	0	0	0	0	0	0	0	0	0	0
ASV501	0	0	0	0	0	0	0	0	0	0	0	0	0	0	0	0	0	0	0	0	0	0	0	0	0	0	0	0	0	0	0	6	0	0	0	0	0	0	0	0	3	0	0	0	0	0	0	0	0
ASV502	0	0	0	0	0	0	0	0	0	0	0	0	0	0	0	0	0	0	0	0	0	0	0	0	0	0	0	0	0	0	0	0	0	0	0	0	0	0	0	0	0	0	0	0	0	8	0	0	0
ASV504	0	0	0	0	0	0	0	0	0	0	0	0	0	0	4	0	0	0	0	0	0	0	0	0	0	0	0	0	0	0	0	0	0	0	0	0	0	8	0	0	0	0	0	0	0	0	0	0	0
ASV505	0	0	0	0	0	0	0	0	0	0	0	0	0	0	0	0	0	0	0	0	0	0	0	0	0	0	0	0	0	0	0	0	3	0	0	0	0	0	0	0	0	4	0	0	0	0	0	0	0
ASV506	7	0	0	0	0	0	0	0	0	0	0	0	0	11	0	0	0	0	0	0	0	0	0	0	0	0	0	0	0	0	0	0	0	0	0	0	0	0	0	0	0	0	0	0	0	0	0	0	0
ASV508	0	0	0	0	0	0	0	0	1	0	0	0	0	0	1	0	0	0	0	0	0	0	0	0	0	0	0	0	0	0	0	0	0	0	0	0	0	0	0	0	0	0	0	0	0	0	2	0	0
ASV509	0	0	0	0	0	0	0	0	0	0	2	0	0	0	0	0	0	0	0	0	0	0	0	0	0	2	0	0	0	0	0	0	0	0	0	0	0	0	0	0	0	0	0	0	0	0	0	0	0
ASV510	0	3	0	0	0	1	0	0	0	0	0	0	0	0	0	0	0	0	0	0	0	0	0	0	0	0	0	0	0	0	0	0	0	0	0	0	0	0	0	0	0	0	0	0	0	0	0	0	0
ASV511	0	3	1	0	0	0	0	0	0	0	0	0	0	0	0	0	0	0	0	0	0	0	0	0	0	0	0	0	0	0	0	0	0	0	0	0	0	0	0	0	0	0	0	0	0	0	0	0	0
[truncated: 26 more columns]

## Sheet: ASV_taxonomy
ASV	taxon_label	Kingdom	Phylum	Class	Order	Family	Genus	Species	sequence
ASV1	s_Lactobacillus_iners	Bacteria	Firmicutes	Bacilli	Lactobacillales	Lactobacillaceae	Lactobacillus	Lactobacillus iners	TAGGGAATCTTCCACAATGGACGCAAGTCTGATGGAGCAACGCCGCGTGAGTGAAGAAGGGTTTCGGCTCGTAAAGCTCTGTTGTTGGTGAAGAAGGACAGGGGTAGTAACTGACCTTTGTTTGACGGTAATCAATTAGAAAGTCACGGCTAACTACGTGCCAGCAGCCGCGGTAATACGTAGGTGGCAAGCGTTGTCCGGATTTATTGGGCGTAAAGCGAGTGCAGGCGGCTCGATAAGTCTGATGTGAAAGCCTTCGGCTCAACCGGAGAATTGCATCAGAAACTGTCGAGCTTGAGTACAGAAGAGGAGAGTGGAACTCCATGTGTAGCGGTGAAATGCGTAGATATATGGAAGAACACCGGTGGCGAAGGCGGCTCTCTGGTCTGTTACTGACGC…
ASV2	s_Lactobacillus_crispatus	Bacteria	Firmicutes	Bacilli	Lactobacillales	Lactobacillaceae	Lactobacillus	Lactobacillus crispatus	TAGGGAATCTTCCACAATGGACGCAAGTCTGATGGAGCAACGCCGCGTGAGTGAAGAAGGTTTTCGGATCGTAAAGCTCTGTTGTTGGTGAAGAAGGATAGAGGTAGTAACTGGCCTTTATTTGACGGTAATCAACCAGAAAGTCACGGCTAACTACGTGCCAGCAGCCGCGGTAATACGTAGGTGGCAAGCGTTGTCCGGATTTATTGGGCGTAAAGCGAGCGCAGGCGGAAGAATAAGTCTGATGTGAAAGCCCTCGGCTTAACCGAGGAACTGCATCGGAAACTGTTTTTCTTGAGTGCAGAAGAGGAGAGTGGAACTCCATGTGTAGCGGTGGAATGCGTAGATATATGGAAGAACACCAGTGGCGAAGGCGGCTCTCTGGTCTGCAACTGACGC…
ASV3	g_Gardnerella	Bacteria	Actinobacteriota	Actinobacteria	Bifidobacteriales	Bifidobacteriaceae	Gardnerella		TGGGGAATATTGCGCAATGGGGGAAACCCTGACGCAGCGACGCCGCGTGCGGGATGAAGGCCTTCGGGTTGTAAACCGCTTTTGATTGGGAGCAAGCTTTCGGGTGAGTGTACCTTTCGAATAAGCGCCGGCTAACTACGTGCCAGCAGCCGCGGTAATACGTAGGGCGCAAGCGTTATCCGGAATTATTGGGCGTAAAGAGCTTGTAGGCGGTTCGTCGCGTCTGGTGTGAAAGCCCATCGCTTAACGGTGGGTCTGCGCCGGGTACGGGCGGGCTAGAGTGCAGTAGGGGAGACTGGAATTCCCGGTGTAACGGTGGAATGTGTAGATATCGGGAAGAACACCAATGGCGAAGGCAGGTCTCTGGGCTGTTACTGACGCTGAGAAGCGAAAGCGTGG…
ASV4	s_BVAB-1	Bacteria	Firmicutes	Clostridia	Lachnospirales	Lachnospiraceae	Shuttleworthia	BVAB-1	TGGGGAATATTGCACAATGGGCGAAAGCCTGATGCAGCGACGCCGCGTGAGCGAAGAAGTATTTCGGTATGTAAAGCTCTATCAGAAGGGAAGAAAATGACGGTACCTTACTAAGAAGCTCCGGCTAAATACGTGCCAGCAGCCGCGGTAATACGTATGGAGCAAGCGTTATCCGGATTTACTGGGTGTAAAGGGAGTGTAGGCGGCACTATAAGTCTGATGTGAAAACCTAAGGCTTAACCATAGGATTGCATTGGAAACTGTAGAGCTGGAGTATCGGAGAGGCAAGCGGAATTCCTGGTGTAGTGGTGAAATACGTAGATATCAGGAAGAACATCGGTGGCGAAGGCGGCTTGCTGGACGATAACTGACGCTAAGGCTCGAAAGCGTGGGAAGCGA…
ASV5	g_Gardnerella	Bacteria	Actinobacteriota	Actinobacteria	Bifidobacteriales	Bifidobacteriaceae	Gardnerella		TGGGGAATATTGCGCAATGGGGGAAACCCTGACGCAGCGACGCCGCGTGCGGGATGAAGGCCTTCGGGTTGTAAACCGCTTTTGATTGGGAGCAAGCCTTTTGGGTGAGTGTACCTTTCGAATAAGCGCCGGCTAACTACGTGCCAGCAGCCGCGGTAATACGTAGGGCGCAAGCGTTATCCGGAATTATTGGGCGTAAAGAGCTTGTAGGCGGTTCGTCGCGTCTGGTGTGAAAGCCCATCGCTTAACGGTGGGTCTGCGCCGGGTACGGGCGGGCTAGAGTGCAGTAGGGGAGACTGGAATTCCCGGTGTAACGGTGGAATGTGTAGATATCGGGAAGAACACCAATGGCGAAGGCAGGTCTCTGGGCTGTTACTGACGCTGAGAAGCGAAAGCGTG…
ASV6	s_Lactobacillus_iners	Bacteria	Firmicutes	Bacilli	Lactobacillales	Lactobacillaceae	Lactobacillus	Lactobacillus iners	TAGGGAATCTTCCACAATGGACGCAAGTCTGATGGAGCAACGCCGCGTGAGTGAAGAAGGGTTTCGGCTCGTAAAGCTCTGTTGTTGGTGAAGAAGGACAGGGGTAGTAACTGACCTTTGTTTGACGGTAATCAATTAGAAAGTCACGGCTAACTACGTGCCAGCAGCCGCGGTAATACGTAGGTGGCAAGCGTTGTCCGGATTTATTGGGCGTAAAGCGAGTGCAGGCGGTTCGATAAGTCTGATGTGAAAGCCTTCGGCTCAACCGGAGAATTGCATCAGAAACTGTCGAGCTTGAGTACAGAAGAGGAGAGTGGAACTCCATGTGTAGCGGTGAAATGCGTAGATATATGGAAGAACACCGGTGGCGAAGGCGGCTCTCTGGTCTGTTACTGACGC…
ASV7	s_Lactobacillus_gasseri	Bacteria	Firmicutes	Bacilli	Lactobacillales	Lactobacillaceae	Lactobacillus	Lactobacillus gasseri	TAGGGAATCTTCCACAATGGACGCAAGTCTGATGGAGCAACGCCGCGTGAGTGAAGAAGGGTTTCGGCTCGTAAAGCTCTGTTGGTAGTGAAGAAAGATAGAGGTAGTAACTGGCCTTTATTTGACGGTAATTACTTAGAAAGTCACGGCTAACTACGTGCCAGCAGCCGCGGTAATACGTAGGTGGCAAGCGTTGTCCGGATTTATTGGGCGTAAAGCGAGTGCAGGCGGTTCAATAAGTCTGATGTGAAAGCCTTCGGCTCAACCGGAGAATTGCATCAGAAACTGTTGAACTTGAGTGCAGAAGAGGAGAGTGGAACTCCATGTGTAGCGGTGGAATGCGTAGATATATGGAAGAACACCAGTGGCGAAGGCGGCTCTCTGGTCTGCAACTGACGC…
ASV8	s_Megasphaera-1	Bacteria	Firmicutes	Negativicutes	Veillonellales-Selenomonadales	Veillonellaceae	Megasphaera	Megasphaera-1	TGGGGAATCTTCCGCAATGGACGAAAGTCTGACGGAGCAACGCCGCGTGAGTGAAGAAGGTCTTCGGATTGTAAAGCTCTGTTATACGGGACGAAAAAGACGGATGCCAACAGTATCCGTCCGTGACGGTACCGTAAGAGAAAGCCACGGCTAACTACGTGCCAGCAGCCGCGGTAATACGTAGGTGGCAAGCGTTGTCCGGAATTATTGGGCGTAAAGGGCGCGCAGGCGGTTCGGTAAGTCTGTCTTAAAAGTGCGGGGCTTAACCCCGTGAGGGGACGGAAACTGTCGAACTTGAGTGTCGGAGAGGAAAGCGGAATTCCTAGTGTAGCGGTGAAATGCGTAGATATTAGGAGGAACACCGGTGGCGAAAGCGGCTTTCTGGACGACAACTGACGC…
ASV9	g_Gardnerella	Bacteria	Actinobacteriota	Actinobacteria	Bifidobacteriales	Bifidobacteriaceae	Gardnerella		TGGGGAATATTGCGCAATGGGGGAAACCCTGACGCAGCGACGCCGCGTGCGGGATGAAGGCCTTCGGGTTGTAAACCGCTTTTGATTGGGAGCAAGCCTTCGGGTGAGTGTACCTTTCGAATAAGCGCCGGCTAACTACGTGCCAGCAGCCGCGGTAATACGTAGGGCGCAAGCGTTATCCGGAATTATTGGGCGTAAAGAGCTTGTAGGCGGTTCGTCGCGTCTGGTGTGAAAGCCCATCGCTTAACGGTGGGTCTGCGCCGGGTACGGGCGGGCTAGAGTGCAGTAGGGGAGACTGGAATTCCCGGTGTAACGGTGGAATGTGTAGATATCGGGAAGAACACCAATGGCGAAGGCAGGTCTCTGGGCTGTTACTGACGCTGAGAAGCGAAAGCGTGG…
ASV10	g_Sneathia	Bacteria	Fusobacteriota	Fusobacteriia	Fusobacteriales	Leptotrichiaceae	Sneathia		TGGGGAATATTGGACAATGGAGGGAACTCTGATCCAGCAATTCTGTGTGTGTGAAGAAGGTTTTAGGACTGTAAAACACTTTTAGTAGGGAAGAAAAAAATGACGGTACCTACAGAAGAAGCAACGGCTAAATACGTGCCAGCAGCCGCGGTAATACGTATGTTGCGAGCGTTATCCGGAATTATTGGGCTTAAAGGGCATCTAGGCGGTAAGACAAGTTGAAGGTGAAAACCTGTGGCTCAACCATAGGCTTGCCTACAAAACTGTTGAACTAGAGTACTGGAAAGGTGGGTGGAACTACACGAGTAGAGGTGAAATTCGTAGATATGTGTAGGAATGCCGATGATGAAGATAACTCACTGGACAGAAACTGACGCTGAAGTGCGAAAGCTAGGGGAG…
ASV11	s_Lactobacillus_crispatus	Bacteria	Firmicutes	Bacilli	Lactobacillales	Lactobacillaceae	Lactobacillus	Lactobacillus crispatus	TAGGGAATCTTCCACAATGGACGCAAGTCTGATGGAGCAACGCCGCGTGAGTGAAGAAGGTTTTCGGATCGTAAAGCTCTGTTGTTGGTGAAGAAGGATAGAGGTAGTAACTGGCCTTTATTTGACGGTAATCAACCAGAAAGTCACGGCTAACTACGTGCCAGCAGCCGCGGTAATACGTAGGTGGCAAGCGTTGTCCGGATTTATTGGGCGTAAAGCGAGCGCAGGCGGAAGAATAAGTCTGATGTGAAAGCCCTCGGCTTAACCGAGGAACTGCATCGGAAACTGTTTTTCTTGAGTGCAGAAGAGGAGAGTGGAACTCCATGTGTAGCGGTGGAATGCGTAGATATATGGAAGAACACCAGTGGCGAAGGCGGCTCTCTGGTCTGCAACTGACGC…
ASV12	s_Atopobium_vaginae	Bacteria	Actinobacteriota	Coriobacteriia	Coriobacteriales	Atopobiaceae	Atopobium	Atopobium vaginae	TGGGGAATCTTGCACAATGGGCGAAAGCCTGATGCAGCGACGCCGCGTGCGGGATGAAGGCCTTCGGGTTGTAAACCGCTTTCAGCAGGGACGAGGCCGCAAGGTGACGGTACCTGCAGAAGAAGCCCCGGCTAACTACGTGCCAGCAGCCGCGGTAATACGTAGGGGGCAAGCGTTATCCGGATTCATTGGGCGTAAAGCGCGCGTAGGCGGTCTGTTAGGTCAGGAGTTAAATCTGGGGGCTCAACCCCTATCCGCTCCTGATACCGGCAGGCTTGAGTCTGGTAGGGGAAGATGGAATTCCAAGTGTAGCGGTGAAATGCGCAGATATTTGGAAGAACACCGGTGGCGAAGGCGGTCTTCTGGGCCATGACTGACGCTGAGGCGCGAAAGCTAGGG…
ASV13	g_Gardnerella	Bacteria	Actinobacteriota	Actinobacteria	Bifidobacteriales	Bifidobacteriaceae	Gardnerella		TGGGGAATATTGCGCAATGGGGGAAACCCTGACGCAGCGACGCCGCGTGCGGGATGAAGGCCTTCGGGTTGTAAACCGCTTTTGATTGGGAGCAAGCCTTTTGGGTGAGTGTACCTTTCGAATAAGCGCCGGCTAACTACGTGCCAGCAGCCGCGGTAATACGTAGGGCGCAAGCGTTATCCGGAATTATTGGGCGTAAAGAGCTTGTAGGCGGTTCGTCGCGTCTGGTGTGAAAGCCCATCGCTTAACGGTGGGTTTGCGCCGGGTACGGGCGGGCTAGAGTGCAGTAGGGGAGACTGGAATTCTCGGTGTAACGGTGGAATGTGTAGATATCGGGAAGAACACCAATGGCGAAGGCAGGTCTCTGGGCTGTTACTGACGCTGAGAAGCGAAAGCGTG…
ASV14	s_Lactobacillus_jensenii	Bacteria	Firmicutes	Bacilli	Lactobacillales	Lactobacillaceae	Lactobacillus	Lactobacillus jensenii	TAGGGAATCTTCCACAATGGACGCAAGTCTGATGGAGCAACGCCGCGTGAGTGAAGAAGGTTTTCGGATCGTAAAGCTCTGTTGTTGGTGAAGAAGGATAGAGGTAGTAACTGGCCTTTATTTGACGGTAATCAACCAGAAAGTCACGGCTAACTACGTGCCAGCAGCCGCGGTAATACGTAGGTGGCAAGCGTTGTCCGGATTTATTGGGCGTAAAGCGAGCGCAGGCGGATTGATAAGTCTGATGTGAAAGCCTTCGGCTCAACCGAAGAACTGCATCAGAAACTGTCAATCTTGAGTGCAGAAGAGGAGAGTGGAACTCCATGTGTAGCGGTGGAATGCGTAGATATATGGAAGAACACCAGTGGCGAAGGCGGCTCTCTGGTCTGTAACTGACGC…
ASV15	s_Sneathia_amnii	Bacteria	Fusobacteriota	Fusobacteriia	Fusobacteriales	Leptotrichiaceae	Sneathia	Sneathia amnii	TGGGGAATATTGGACAATGGAGGAAACTCTGATCCAGCAATTCTGTGTGTGTGAAGAAGGTTTTAGGACTGTAAAACACTTTTAGTAGGGAAGAAAAAAATGACGGTACCTACAGAAGAAGCAACGGCTAAATACGTGCCAGCAGCCGCGGTAATACGTATGTTGCGAGCGTTATCCGGAATTATTGGGCTTAAAGGGCATCTAGGCGGTAAGACAAGTTGAAGGTGAAAACCTGTGGCTCAACCATAGGCTTGCCTACAAAACTGTTGAACTAGAGTACTGGAAAGGTGGGTGGAACTACACGAGTAGAGGTGAAATTCGTAGATATGTGTAGGAATGCCGATGATGAAGATAACTCACTGGACAGAAACTGACGCTGAAGTGCGAAAGCTAGGGGAG…
ASV16	g_Escherichia-Shigella	Bacteria	Proteobacteria	Gammaproteobacteria	Enterobacterales	Enterobacteriaceae	Escherichia-Shigella		TGGGGAATATTGCACAATGGGCGCAAGCCTGATGCAGCCATGCCGCGTGTATGAAGAAGGCCTTCGGGTTGTAAAGTACTTTCAGCGGGGAGGAAGGGAGTAAAGTTAATACCTTTGCTCATTGACGTTACCCGCAGAAGAAGCACCGGCTAACTCCGTGCCAGCAGCCGCGGTAATACGGAGGGTGCAAGCGTTAATCGGAATTACTGGGCGTAAAGCGCACGCAGGCGGTTTGTTAAGTCAGATGTGAAATCCCCGGGCTCAACCTGGGAACTGCATCTGATACTGGCAAGCTTGAGTCTCGTAGAGGGGGGTAGAATTCCAGGTGTAGCGGTGAAATGCGTAGAGATCTGGAGGAATACCGGTGGCGAAGGCGGCCCCCTGGACGAAGACTGACGC…
ASV17	s_Megasphaera-2	Bacteria	Firmicutes	Negativicutes	Veillonellales-Selenomonadales	Veillonellaceae	Megasphaera	Megasphaera-2	TGGGGAATCTTCCGCAATGGACGAAAGTCTGACGGAGCAACGCCGCGTGAGTGAAGACGGTCTTCGGATTGTAAAGCTCTGTTATACGGGACGAACGGCAAGGTGGTAAATAGCCATCATGAGTGACGGTACCGTAAGAGAAAGCCACGGCTAACTACGTGCCAGCAGCCGCGGTAATACGTAGGTGGCAAGCGTTGTCCGGAATTATTGGGCGTAAAGGGCGCGCAGGCGGTTTTTTAAGTCGGTCTTAAAAGTGCGGGGCTTAACCCCGTGAGGGGACCGAAACTGGAAGACTTGAGTGTCGGAGAGGAAAGCGGAATTCCTAGTGTAGCGGTGAAATGCGTAGATATTAGGAGGAACACCGGTGGCGAAAGCGGCTTTCTGGACGACAACTGACGC…
ASV18	s_Sneathia_sanguinegens	Bacteria	Fusobacteriota	Fusobacteriia	Fusobacteriales	Leptotrichiaceae	Sneathia	Sneathia sanguinegens	TGGGGAATATTGGACAATGGAGGCAACTCTGATCCAGCAATTCTGTGTGTGTGAAGAAGGTTTTAGGACTGTAAAACACTTTTAGTAGGGAAGAAAGAAATGACGGTACCTACAGAAGAAGCGACGGCTAAATACGTGCCAGCAGCCGCGGTAATACGTATGTCGCGAGCGTTATCCGGAATTATTGGGCTTAAAGGGCATCTAGGCGGTTAAACAAGTTGAAGGTGAAAACCTGTGGCTCAACCATAGGCTTGCCTACAAAACTGTATAACTAGAGTACTGGAAAGGTGGGTGGAACTACACGAGTAGAGGTGAAATTCGTAGATATGTGTAGGAATGCCGATGATGAAGATAACTCACTGGACAGCAACTGACGCTGAAGTGCGAAAGCTAGGGGAG…
ASV19	s_Mycoplasma_girerdii	Bacteria	Firmicutes	Bacilli	Mycoplasmatales	Mycoplasmataceae	Mycoplasma	Mycoplasma girerdii	TAGGGAATTTTTCACAATGGGCGAAAGCCTGATGGAGCAATACCGCGTGAATGATGAAGGTCTTCGGATTGTAAAATTCTTTTATTAGGGACGAACGGCACTAAGAGGAAATGCTTAGTGATTGACTGTACCTTTTGAATAAGTAACGGCAAACTATGTGCCAGCAGCCGCGGTAATACATAGGTTACAAGCGTTATCCGGATTTACTGGGCGTAAAGCGAGCGCAGGCTGATTAACAAGTCTAGTGTGAAATGCAGTTGCTTAACAACTGTTTGCATTGGAAACTGTTAGTCTGGAGTGTGATAGGGAGTTCTGGAACTCCATATGGAGCGGTGGAATGCGTAGATATATGGAAGAACACCTGTGGCGAAAGCGAGAACTTAGGTCACAACTGACGCT…
ASV20	g_Gardnerella	Bacteria	Actinobacteriota	Actinobacteria	Bifidobacteriales	Bifidobacteriaceae	Gardnerella		TGGGGAATATTGCGCAATGGGGGGAACCCTGACGCAGCGACGCCGCGTGCGGGATGAAGGCCTTCGGGTTGTAAACCGCTTTTGATTGGGAGCAAGCTTTCGGGTGAGTGTACCTTTCGAATAAGCGCCGGCTAACTACGTGCCAGCAGCCGCGGTAATACGTAGGGCGCAAGCGTTATCCGGAATTATTGGGCGTAAAGAGCTTGTAGGCGGTTCGTCGCGTCTGGTGTGAAAGCCCATCGCTTAACGGTGGGTTTGCGCCGGGTACGGGCGGGCTAGAGTGCAGTAGGGGAGACTGGAATTCCCGGTGTAACGGTGGAATGTGTAGATATCGGGAAGAACACCAATGGCGAAGGCAGGTCTCTGGGCTGTTACTGACGCTGAGAAGCGAAAGCGTGG…
ASV21	s_Gardnerella_vaginalis	Bacteria	Actinobacteriota	Actinobacteria	Bifidobacteriales	Bifidobacteriaceae	Gardnerella	Gardnerella vaginalis	TGGGGAATATTGCGCAATGGGGGGAACCCTGACGCAGCGACGCCGCGTGCGGGATGAAGGCCTTCGGGTTGTAAACCGCTTTTGATTGGGAGCAAGCCTTTTGGGTGAGTGTACCTTTCGAATAAGCGCCGGCTAACTACGTGCCAGCAGCCGCGGTAATACGTAGGGCGCAAGCGTTATCCGGAATTATTGGGCGTAAAGAGCTTGTAGGCGGTTCGTCGCGTCTGGTGTGAAAGCCCATCGCTTAACGGTGGGTTTGCGCCGGGTACGGGCGGGCTAGAGTGCAGTAGGGGAGACTGGAATTCTCGGTGTAACGGTGGAATGTGTAGATATCGGGAAGAACACCAATGGCGAAGGCAGGTCTCTGGGCTGTTACTGACGCTGAGAAGCGAAAGCGTG…
ASV22	g_Dialister	Bacteria	Firmicutes	Negativicutes	Veillonellales-Selenomonadales	Veillonellaceae	Dialister		TGGGGAATCTTCCGCAATGGGCGAAAGCCTGACGGAGCAACGCCGCGTGAGTGAAGACGGCCTTCGGGTTGTAAAACTCTGTGATTCGGGACGAAAGATAAGTAGACGAATAATCTGCATAAGTGACGGTACCGAAAAAGCAAGCCACGGCTAACTACGTGCCAGCAGCCGCGGTAATACGTAGGTGGCAAGCGTTGTCCGGAATTATTGGGCGTAAAGCGCGCGCAGGCGGCTACTTAAGTCCATCTTAAAAGTGCGGGGCTTAACCCCGTGATGGGATGGAAACTGAGAAGCTGGAGTGTCGGAGAGGAAAGTGGAATTCCTAGTGTAGCGGTGAAATGCGTAGAGATTAGGAAGAACACCGGTGGCGAAGGCGACTTTCTGGACGACAACTGACGC…
ASV23	s_Megasphaera-1	Bacteria	Firmicutes	Negativicutes	Veillonellales-Selenomonadales	Veillonellaceae	Megasphaera	Megasphaera-1	TGGGGAATCTTCCGCAATGGACGAAAGTCTGACGGAGCAACGCCGCGTGAGTGAAGAAGGTCTTCGGATTGTAAAACTCTGTTATACGGGACGAAAAAGACGGATGCCAACAGTATCCGTCCGTGACGGTACCGTAAGAGAAAGCCACGGCTAACTACGTGCCAGCAGCCGCGGTAATACGTAGGTGGCAAGCGTTGTCCGGAATTATTGGGCGTAAAGGGCGCGCAGGCGGTTCGGTAAGTCTGTCTTAAAAGTGCGGGGCTTAACCCCGTGAGGGGACGGAAACTGTCGAACTTGAGTGTCGGAGAGGAAAGCGGAATTCCTAGTGTAGCGGTGAAATGCGTAGATATTAGGAGGAACACCGGTGGCGAAAGCGGCTTTCTGGACGACAACTGACGC…
ASV24	g_Gardnerella	Bacteria	Actinobacteriota	Actinobacteria	Bifidobacteriales	Bifidobacteriaceae	Gardnerella		TGGGGAATATTGCGCAATGGGGGAAACCCTGACGCAGCGACGCCGCGTGCGGGATGAAGGCCTTCGGGTTGTAAACCGCTTTTGATTGGGAGCAAGCCTTCGGGTGAGTGTACCTTTCGAATAAGCGCCGGCTAACTACGTGCCAGCAGCCGCGGTAATACGTAGGGCGCAAGCGTTATCCGGAATTATTGGGCGTAAAGAGCTTGTAGGCGGTTCGTCGCGTCTGGTGTGAAAGCCCATCGCTTAACGGTGGGTTTGCGCCGGGTACGGGCGGGCTAGAGTGCAGTAGGGGAGACTGGAATTCCCGGTGTAACGGTGGAATGTGTAGATATCGGGAAGAACACCAATGGCGAAGGCAGGTCTCTGGGCTGTTACTGACGCTGAGAAGCGAAAGCGTGG…
ASV25	s_Mycoplasma_girerdii	Bacteria	Firmicutes	Bacilli	Mycoplasmatales	Mycoplasmataceae	Mycoplasma	Mycoplasma girerdii	TAGGGAATTTTTCACAATGGGCGAAAGCCTGATGGAGCAATACCGCGTGAATGATGAAGGTCTTCGGATTGTAAAATTCTTTTATTAGGGACGAACGGCACTAAGAGGAAATGCTTAGTGATTGACTGTACCTATTGAATAAGTAACGGCAAACTATGTGCCAGCAGCCGCGGTAATACATAGGTTACAAGCGTTATCCGGATTTACTGGGCGTAAAGCGAGCGCAGGCTGATTAACAAGTCTAGTGTGAAATGCAGTTGCTTAACAACTGTTTGCATTGGAAACTGTTAGTCTGGAGTGTGATAGGGAGTTCTGGAACTCCATATGGAGCGGTGGAATGCGTAGATATATGGAAGAACACCTGTGGCGAAAGCGAGAACTTAGGTCACAACTGACGCT…
ASV26	s_Lactobacillus_jensenii	Bacteria	Firmicutes	Bacilli	Lactobacillales	Lactobacillaceae	Lactobacillus	Lactobacillus jensenii	TAGGGAATCTTCCACAATGGACGAAAGTCTGATGGAGCAACGCCGCGTGAGTGAAGAAGGTTTTCGGATCGTAAAGCTCTGTTGTTGGTGAAGAAGGATAGAGGTAGTAACTGGCCTTTATTTGACGGTAATCAACCAGAAAGTCACGGCTAACTACGTGCCAGCAGCCGCGGTAATACGTAGGTGGCAAGCGTTGTCCGGATTTATTGGGCGTAAAGCGAGCGCAGGCGGATTGATAAGTCTGATGTGAAAGCCTTCGGCTCAACCGAAGAACTGCATCAGAAACTGTCAATCTTGAGTGCAGAAGAGGAGAGTGGAACTCCATGTGTAGCGGTGGAATGCGTAGATATATGGAAGAACACCAGTGGCGAAGGCGGCTCTCTGGTCTGTAACTGACGC…
ASV27	g_Dialister	Bacteria	Firmicutes	Negativicutes	Veillonellales-Selenomonadales	Veillonellaceae	Dialister		TGGGGAATCTTCCGCAATGGGCGAAAGCCTGACGGAGCAACGCCGCGTGAGTGAAGACGGCCTTCGGGTTGTAAAACTCTGTGATTCGGGACGAAAGATAAGCAGACGAATAATCTGCATAAGTGACGGTACCGAAAAAGCAAGCCACGGCTAACTACGTGCCAGCAGCCGCGGTAATACGTAGGTGGCAAGCGTTGTCCGGAATTATTGGGCGTAAAGCGCGCGCAGGCGGCTACTTAAGTCCATCTTAAAAGTGCGGGGCTTAACCCCGTGATGGGATGGAAACTGAGAAGCTGGAGTGTCGGAGAGGAAAGTGGAATTCCTAGTGTAGCGGTGAAATGCGTAGAGATTAGGAAGAACACCGGTGGCGAAGGCGACTTTCTGGACGACAACTGACGC…
ASV28	s_Megasphaera-1	Bacteria	Firmicutes	Negativicutes	Veillonellales-Selenomonadales	Veillonellaceae	Megasphaera	Megasphaera-1	TGGGGAATCTTCCGCAATGGACGAAAGTCTGACGGAGCAACGCCGCGTGAGTGAAGAAGGTCTTCGGATTGTAAAACTCTGTTATACGGGACGAAAAAGGCGGATGCCAACAGTATCCGTCCGTGACGGTACCGTAAGAGAAAGCCACGGCTAACTACGTGCCAGCAGCCGCGGTAATACGTAGGTGGCAAGCGTTGTCCGGAATTATTGGGCGTAAAGGGCGCGCAGGCGGTTCGGTAAGTCTGTCTTAAAAGTGCGGGGCTTAACCCCGTGAGGGGACGGAAACTGTCGAACTTGAGTGTCGGAGAGGAAAGCGGAATTCCTAGTGTAGCGGTGAAATGCGTAGATATTAGGAGGAACACCGGTGGCGAAAGCGGCTTTCTGGACGACAACTGACGC…
ASV29	s_Lactobacillus_iners	Bacteria	Firmicutes	Bacilli	Lactobacillales	Lactobacillaceae	Lactobacillus	Lactobacillus iners	TAGGGAATCTTCCACAATGGACGCAAGTCTGATGGAGCAACGCCGCGTGAGTGAAGAAGGGCTTCGGCTCGTAAAGCTCTGTTGTTGGTGAAGAAGGACAGGGGTAGTAACTGACCTTTGTTTGACGGTAATCAATTAGAAAGTCACGGCTAACTACGTGCCAGCAGCCGCGGTAATACGTAGGTGGCAAGCGTTGTCCGGATTTATTGGGCGTAAAGCGAGTGCAGGCGGCTCGATAAGTCTGATGTGAAAGCCTTCGGCTCAACCGGAGAATTGCATCAGAAACTGTCGAGCTTGAGTACAGAAGAGGAGAGTGGAACTCCATGTGTAGCGGTGAAATGCGTAGATATATGGAAGAACACCGGTGGCGAAGGCGGCTCTCTGGTCTGTTACTGACGC…
ASV30	s_Prevotella_amnii	Bacteria	Bacteroidota	Bacteroidia	Bacteroidales	Prevotellaceae	Prevotella	Prevotella amnii	TGAGGAATATTGGTCAATGGGCGAGAGCCTGAACCAGCCAAGTAGCGTGCAGGATGACGGCCCTATGGGTTGTAAACTGCTTTTATATGGGAATAAAGTGAGGGACGTGTCCCTTATTGCATGTACCATACGAATAAGGACCGGCTAATTCCGTGCCAGCAGCCGCGGTAATACGGAAGGTCCAGGCGTTATCCGGATTTATTGGGTTTAAAGGGAGCGTAGGCTGTTTGTTAAGCGTGTTGTGAAATGTAAGAGCTCAACTTTTAGATTGCAGCGCGAACTGGCAGACTTGAGTGCGCACAACGTAGGCGGAATTCATGGTGTAGCGGTGAAATGCTTAGATATCATGACGAACTCCGATTGCGAAGGCAGCTTACGGGAGCGCAACTGACGCTAAAG…
ASV31	g_Gardnerella	Bacteria	Actinobacteriota	Actinobacteria	Bifidobacteriales	Bifidobacteriaceae	Gardnerella		TGGGGAATATTGCGCAATGGGGGAAACCCTGACGCAGCGACGCCGCGTGCGGGATGAAGGCCTTCGGGTTGTAAACCGCTTTTGATTGGGAGCAAGCTTTCGGGTGAGTGTACCTTTCGAATAAGCGCCGGCTAACTACGTGCCAGCAGCCGCGGTAATACGTAGGGCGCAAGCGTTATCCGGAATTATTGGGCGTAAAGAGCTTGTAGGCGGTTCGTCGCGTCTGGTGTGAAAGCCCATCGCTTAACGGTGGGTTTGCGCCGGGTACGGGCGGGCTAGAGTGCAGTAGGGGAGACTGGAATTCCCGGTGTAACGGTGGAATGTGTAGATATCGGGAAGAACACCAATGGCGAAGGCAGGTCTCTGGGCTGTTACTGACGCTGAGAAGCGAAAGCGTGG…
ASV32	s_Prevotella_amnii	Bacteria	Bacteroidota	Bacteroidia	Bacteroidales	Prevotellaceae	Prevotella	Prevotella amnii	TGAGGAATATTGGTCAATGGGCGAGAGCCTGAACCAGCCAAGTAGCGTGCAGGATGACGGCCCTATGGGTTGTAAACTGCTTTTATATGGGAATAAAGTGAGGGACGTGTCCCTTATTGCATGTACCATACGAATAAGGACCGGCTAATTCCGTGCCAGCAGCCGCGGTAATACGGAAGGTCCAGGCGTTATCCGGATTTATTGGGTTTAAAGGGAGCGTAGGCTGTTTGTTAAGCGTGTTGTGAAATGTAGGAGCTCAACTTTTAGATTGCAGCGCGAACTGGCAGACTTGAGTGCGCACAACGTAGGCGGAATTCATGGTGTAGCGGTGAAATGCTTAGATATCATGACGAACTCCGATTGCGAAGGCAGCTTACGGGAGCGCAACTGACGCTAAAG…
ASV33	s_Gardnerella_vaginalis	Bacteria	Actinobacteriota	Actinobacteria	Bifidobacteriales	Bifidobacteriaceae	Gardnerella	Gardnerella vaginalis	TGGGGAATATTGCGCAATGGGGGAAACCCTGACGCAGCGACGCCGCGTGCGGGATGAAGGCCTTCGGGTTGTAAACCGCTTTTGATTGGGAGCAAGCCTTCGGGTGAGTGTACCTTTCGAATAAGCGCCGGCTAACTACGTGCCAGCAGCCGCGGTAATACGTAGGGCGCAAGCGTTATCCGGATTTATTGGGCGTAAAGAGCTTGTAGGCGGTTCGTCGCGTCTGGTGTGAAAGCCCATCGCTTAACGGTGGGTCTGCGCCGGGTACGGGCGGGCTAGAGTGCAGTAGGGGAAACTGGAATTCTCGGTGTAACGGTGGAATGTGTAGATATCGGGAAGAACACCAATGGCGAAGGCAGGTTTCTGGGCTGTTACTGACGCTGAGAAGCGAAAGCGTGG…
ASV34	g_Parvimonas	Bacteria	Firmicutes	Clostridia	Peptostreptococcales-Tissierellales	Family XI	Parvimonas		TGGGGAATATTGCACAATGGGGGAAACCCTGATGCAGCGACGCCGCGTGAGCGAAGAAGGCTTTCGAGTCGTAAAGCTCTGTCCTATGAGAAGATAATGACGGTATCATAGGAGGAAGCCCTGGCTAAATACGTGCCAGCAGCCGCGGTAATACGTATGGGGCGAGCGTTGTCCGGAATTATTGGGCGTAAAGGGTACGTAGGCGGTTTTTTAAGTCAGGTGTCAAAGCGTGGAGCTTAACTCCATTAAGCACTTGAAACTGAAAGACTTGAGTGAAGGAGAGGAAAGTGGAATTCCTAGTGTAGCGGTGAAATGCGTAGATATTAGGAGGAATACCGGTGGCGAAGGCGACTTTCTGGACTTTTACTGACGCTCAGGTACGAAAGCGTGGGGAGCAAA…
ASV35	s_Lactobacillus_iners	Bacteria	Firmicutes	Bacilli	Lactobacillales	Lactobacillaceae	Lactobacillus	Lactobacillus iners	TAGGGAATCTTCCACAATGGACGCAAGTCTGATGGAGCAACGCCGCGTGAGTGAAGAAGGGTCTCGGCTCGTAAAGCTCTGTTGTTGGTGAAGAAGGACAGGGGTAGTAACTGACCTTTGTTTGACGGTAATCAATTAGAAAGTCACGGCTAACTACGTGCCAGCAGCCGCGGTAATACGTAGGTGGCAAGCGTTGTCCGGATTTATTGGGCGTAAAGCGAGTGCAGGCGGCTCGATAAGTCTGATGTGAAAGCCTTCGGCTCAACCGGAGAATTGCATCAGAAACTGTCGAGCTTGAGTACAGAAGAGGAGAGTGGAACTCCATGTGTAGCGGTGAAATGCGTAGATATATGGAAGAACACCGGTGGCGAAGGCGGCTCTCTGGTCTGTTACTGACGC…
ASV36	s_Lactobacillus_iners	Bacteria	Firmicutes	Bacilli	Lactobacillales	Lactobacillaceae	Lactobacillus	Lactobacillus iners	TAGGGAATCTTCCACAATGGACGCAAGTCTGATGGAGCAACGCCGCGTGAGTGAAGAAGGGTTTCGGCTCGTAAAGCTCTGTTGTTGGTGAAGAAGGACAGGGGTAGTAACTGACCTTTGTTTGACGGTAATCAATTAGAAAGTCACGGCTAACTACGTGCCAGCAGCCGCGGTAATACGTAGGTGGCAAGCGTTGTCCGGATTTATTGGGCGTAAAGCGAGTGCAGGCGGCTCGATAAGTCTGATGTGAAAGCCTTCGGCTCAACCGGAGAATTGCATCAGAAACTGTCGAGCTTGAGTACAGAAGAGGAGAGTGGAACTCCATGTGTAGCGGTGAAATGCGTAGATATATGGAAGAGCACCGGTGGCGAAGGCGGCTCTCTGGTCTGTTACTGACGC…
ASV37	s_Prevotella_timonensis	Bacteria	Bacteroidota	Bacteroidia	Bacteroidales	Prevotellaceae	Prevotella	Prevotella timonensis	TGAGGAATATTGGTCAATGGGCGAGAGCCTGAACCAGCCAAGTAGCGTGCAGGATGACGGCCCTATGGGTTGTAAACTGCTTTTATGTGGGGATAAAGTGCGTGACGTGTCATGCATTGCAGGTACCACATGAATAAGGACCGGCTAATTCCGTGCCAGCAGCCGCGGTAATACGGAAGGTCCGGGCGTTATCCGGATTTATTGGGTTTAAAGGGAGCGTAGGCTGTCTATTAAGCGTGTTGTGAAATTTACCGGCTCAACCGGTGGCTTGCAGCGCGAACTGGTCGACTTGAGTATGCAGGAAGTAGGCGGAATTCATGGTGTAGCGGTGAAATGCTTAGATATCATGACGAACTCCGATTGCGCAGGCAGCTTACTGTAGCATAACTGACGCTGATG…
ASV38	s_Lactobacillus_crispatus	Bacteria	Firmicutes	Bacilli	Lactobacillales	Lactobacillaceae	Lactobacillus	Lactobacillus crispatus	CAGGGAATCTTCCACAATGGACGCAAGTCTGATGGAGCAACGCCGCGTGAGTGAAGAAGGTTTTCGGATCGTAAAGCTCTGTTGTTGGTGAAGAAGGATAGAGGTAGTAACTGGCCTTTATTTGACGGTAATCAACCAGAAAGTCACGGCTAACTACGTGCCAGCAGCCGCGGTAATACGTAGGTGGCAAGCGTTGTCCGGATTTATTGGGCGTAAAGCGAGCGCAGGCGGAAGAATAAGTCTGATGTGAAAGCCCTCGGCTTAACCGAGGAACTGCATCGGAAACTGTTTTTCTTGAGTGCAGAAGAGGAGAGTGGAACTCCATGTGTAGCGGTGGAATGCGTAGATATATGGAAGAACACCAGTGGCGAAGGCGGCTCTCTGGTCTGCAACTGACGC…
ASV39	s_BVAB-2	Bacteria	Firmicutes	Clostridia	Oscillospirales	Hungateiclostridiaceae	Fastidiosipila	BVAB-2	TGGGGAATATTGGGCAATGGGCGAAAGCCTGACCCAGCAACGCCGCGTGAGTGATGAAGGCCTTCGGGTTGTAAAACTCTTTGGACAGGGACGAAGAAAGTGACGGTACCTGTAGAACAAGCCACGGCTAACTACGTGCCAGCAGCCGCGGTAATACGTAGGTGGCGAGCGTTATCCGGATTTACTGGGCGTAAAGGGCGTGTAGGCGGCTAGATAAGTGTGATGTTTAAATCCAAGGCTTAACCTTGGGGTTCATTACAAACTGTTTAGCTTGAGTGCTGGAGAGGATAGTGGAATTCCTAGTGTAGCGGTAAAATGCGTAGATATTAGGAGGAACACCGGTGGCGAAGGCGGCTATCTGGACAGTAACTGACGCTGAGGCGCGAAAGCGTGGGGAGC…
ASV40	g_Streptococcus	Bacteria	Firmicutes	Bacilli	Lactobacillales	Streptococcaceae	Streptococcus		TAGGGAATCTTCGGCAATGGACGGAAGTCTGACCGAGCAACGCCGCGTGAGTGAAGAAGGTTTTCGGATCGTAAAGCTCTGTTGTAAGAGAAGAACGAGTGTGAGAGTGGAAAGTTCACACTGTGACGGTATCTTACCAGAAAGGGACGGCTAACTACGTGCCAGCAGCCGCGGTAATACGTAGGTCCCGAGCGTTGTCCGGATTTATTGGGCGTAAAGCGAGCGCAGGCGGTTAGATAAGTCTGAAGTTAAAGGCTGTGGCTTAACCATAGTACGCTTTGGAAACTGTTTAACTTGAGTGCAAGAGGGGAGAGTGGAATTCCATGTGTAGCGGTGAAATGCGTAGATATATGGAGGAACACCGGTGGCGAAAGCGGCTCTCTGGCTTGTAACTGACGC…
ASV41	s_Gardnerella_vaginalis	Bacteria	Actinobacteriota	Actinobacteria	Bifidobacteriales	Bifidobacteriaceae	Gardnerella	Gardnerella vaginalis	TGGGGAATATTGCGCAATGGGGGAAACCCTGACGCAGCGACGCCGCGTGCGGGATGAAGGCCTTCGGGTTGTAAACCGCTTTTGATTGGGAGCAAGCTTTCGGGTGAGTGTACCTTTCGAATAAGCGCCGGCTAACTACGTGCCAGCAGCCGCGGTAATACGTAGGGCGCAAGCGTTATCCGGAATTATTGGGCGTAAAGAGCTTGTAGGCGGTTCGTCGCGTCTGGTGTGAAAGCCCATCGCTTAACGGTGGGTCTGCGCCGGGTACGGGCGGGCTAGAGTGCAGTAGGGGAAACTGGAATTCTCGGTGTAACGGTGGAATGTGTAGATATCGGGAAGAACACCAATGGCGAAGGCAGGTTTCTGGGCTGTTACTGACGCTGAGAAGCGAAAGCGTGG…
ASV42	g_Prevotella	Bacteria	Bacteroidota	Bacteroidia	Bacteroidales	Prevotellaceae	Prevotella		TGAGGAATATTGGTCAATGGGCGAGAGCCTGAACCAGCCAAGTAGCGTGCAGGATGACGGCCCTATGGGTTGTAAACTGCTTTTACGCGGGGATAAAGTGCGTGACGTGTCGCGCATCGCAGGTACCGCGTGAATAAGGACCGGCTAATTCCGTGCCAGCAGCCGCGGTAATACGGAAGGTCCGGGCGTTATCCGGATTTATTGGGTTTAAAGGGAGCGCAGGCCGCCCGATAAGCGTGTTGTGAAATGTACCGGCTCAACCGGTGAGTTGCAGCGCGAACTGTCAGGCTTGAGTGCACGGTAAGCAGGCGGAATTCATGGTGTAGCGGTGAAATGCTTAGATATCATGAGGAACTCCGATTGCGAAGGCAGCTTGCTGCAGTGCGACTGACGCTTAGG…
ASV43	s_Lactobacillus_crispatus	Bacteria	Firmicutes	Bacilli	Lactobacillales	Lactobacillaceae	Lactobacillus	Lactobacillus crispatus	TAGGGAATCTTCCACAATGGACGCAAGTCTGATGGAGCAACGCCGCGTGAGTGAAGAAGGTTTTCGGATCGTAAAGCTCTGTTGTTGGTGAAGAAGGATAGAGGTAGTAACTGGCCTTTATTTGACGGTAATCAACCAGAAAGTCACGGCTAACTACGTGCCAGCAGCCGCGGTAATACGTAGGTGGCAAGCGTTGTCCGGATTTATTGGGCGTAAAGCGAGCGCAGGCGGAAGAATAAGTCTGATGTGAAAGCCCTCGGCTTAACCGAGGAACTGCATCGGAAACTGTTTTTCTTGAGTGCAGAAGAGGAGAGTGGAACTCCATGTGTAGCGGTGGAATGCGTAGATATATGGAAGAGCACCAGTGGCGAAGGCGGCTCTCTGGTCTGCAACTGACGC…
ASV44	g_Atopobium	Bacteria	Actinobacteriota	Coriobacteriia	Coriobacteriales	Atopobiaceae	Atopobium		TGGGGAATCTTGCACAATGGGCGAAAGCCTGATGCAGCGACGCCGCGTGCGGGATGAAGGCCTTCGGGTTGTAAACCGCTTTCAGCAGGGACGAGGCCGCAAGGTGACGGTACCTGCAGAAGAAGCCCCGGCTAACTACGTGCCAGCAGCCGCGGTAATACGTAGGGGGCAAGCGTTATCCGGATTCATTGGGCGTAAAGCGCGCGTAGGCGGTCTGTTAGGTCAGGAGTCAAATCTGGGGGCTCAACCCCTATCCGCTCCTGATACCGGCAGGCTTGAGTCTGGTATGGGAAGGTGGAATTCCAAGTGTAGCGGTGAAATGCGCAGATATTTGGAAGAACACCAGTGGCGAAGGCGGCCTTCTGGGCCATGACTGACGCTGAGGCGCGAAAGCTAGGG…
ASV45	g_Gardnerella	Bacteria	Actinobacteriota	Actinobacteria	Bifidobacteriales	Bifidobacteriaceae	Gardnerella		TGGGGAATATTGCGCAATGGGGGAAACCCTGACGCAGCGACGCCGCGTGCGGGATGAAGGCCTTCGGGTTGTAAACCGCTTTTGATTGGGAGCAAGCTTTCGGGTGAGTGTACCTTTCGAATAAGCGCCGGCTAACTACGTGCCAGCAGCCGCGGTAATACGTAGGGCGCAAGCGTTATCCGGAATTATTGGGCGTAAAGAGCTTGTAGGCGGTTCGTCGCGTCTGGTGTGAAAGCCCATCGCTTAACGGTGGGTTTGCGCCGGGTACGGGCGGGCTAGAGTGCAGTAGGGGAGACTGGAATTCTCGGTGTAACGGTGGAATGTGTAGATATCGGGAAGAACACCAATGGCGAAGGCAGGTCTCTGGGCTGTTACTGACGCTGAGAAGCGAAAGCGTGG…
ASV46	s_Lactobacillus_iners	Bacteria	Firmicutes	Bacilli	Lactobacillales	Lactobacillaceae	Lactobacillus	Lactobacillus iners	TAGGGAATCTTCCACAATGGACGCAAGTCTGATGGAGCAACGCCGCGTGAGTGAAGAAGGGTTTCGGCTCGTAAAGCTCTGTTGTTGGTGAAGAAGGACAGGGGTAGTAACTGGCCTTTGTTTGACGGTAATCAATTAGAAAGTCACGGCTAACTACGTGCCAGCAGCCGCGGTAATACGTAGGTGGCAAGCGTTGTCCGGATTTATTGGGCGTAAAGCGAGTGCAGGCGGCTCGATAAGTCTGATGTGAAAGCCTTCGGCTCAACCGGAGAATTGCATCAGAAACTGTCGAGCTTGAGTACAGAAGAGGAGAGTGGAACTCCATGTGTAGCGGTGAAATGCGTAGATATATGGAAGAACACCGGTGGCGAAGGCGGCTCTCTGGTCTGTTACTGACGC…
ASV47	s_Lactobacillus_crispatus	Bacteria	Firmicutes	Bacilli	Lactobacillales	Lactobacillaceae	Lactobacillus	Lactobacillus crispatus	TAGGGAATCTTCCACAATGGACGCAAGTCTGATGGAGCAACGCCGCGTGAGTGAAGAAGGTTCTCGGATCGTAAAGCTCTGTTGTTGGTGAAGAAGGATAGAGGTAGTAACTGGCCTTTATTTGACGGTAATCAACCAGAAAGTCACGGCTAACTACGTGCCAGCAGCCGCGGTAATACGTAGGTGGCAAGCGTTGTCCGGATTTATTGGGCGTAAAGCGAGCGCAGGCGGAAGAATAAGTCTGATGTGAAAGCCCTCGGCTTAACCGAGGAACTGCATCGGAAACTGTTTTTCTTGAGTGCAGAAGAGGAGAGTGGAACTCCATGTGTAGCGGTGGAATGCGTAGATATATGGAAGAACACCAGTGGCGAAGGCGGCTCTCTGGTCTGCAACTGACGC…
ASV48	s_Prevotella_bivia	Bacteria	Bacteroidota	Bacteroidia	Bacteroidales	Prevotellaceae	Prevotella	Prevotella bivia	TGAGGAATATTGGTCAATGGACGCAAGTCTGAACCAGCCAAGTAGCGTGCAGGATGACGGCCCTATGGGTTGTAAACTGCTTTTATATGGGGATAAAGTGGGGAACGTGTTCCCTTTTGCAGGTACCATATGAATAAGGACCGGCTAATTCCGTGCCAGCAGCCGCGGTAATACGGAAGGTTCGGGCGTTATCCGGATTTATTGGGTTTAAAGGGAGCGTAGGCCGTTTGGTAAGCGTGTTGTGAAATGTAGTAGCTCAACTTCTAGATTGCAGCGCGAACTGTCAGACTTGAGTGCGCACAACGTAGGCGGAATTCATGGTGTAGCGGTGAAATGCTTAGATATCATGAAGAACTCCGATTGCGAAGGCAGCTTACGGGAGCGCAACTGACGCTGAAG…
ASV49	f_Veillonellaceae	Bacteria	Firmicutes	Negativicutes	Veillonellales-Selenomonadales	Veillonellaceae			TGGGGAATCTTCCGCAATGGACGAAAGTCTGACGGAGCAACGCCGCGTGAGTGAAGACGGCCTTCGGGTTGTAAAGCTCTGTGATTCGGGACGAAAGGCCATATGTGAATAATATATGGAAATGACGGTACCGAAAAAGCAAGCCACGGCTAACTACGTGCCAGCAGCCGCGGTAATACGTAGGTGGCAAGCGTTGTCCGGAATTATTGGGCGTAAAGCGCGCGCAGGCGGTCACTTAAGTCCATCTTAGAAGTGCGGGGCTTAACCCCGTGATGGGATGGAAACTGGGAGACTGGAGTATCGGAGAGGAAAGTGGAATTCCTAGTGTAGCGGTGAAATGCGTAGATATTAGGAAGAACACCGGTGGCGAAGGCGACTTTCTGGACGAAAACTGACGCT…
ASV50	s_Lactobacillus_crispatus	Bacteria	Firmicutes	Bacilli	Lactobacillales	Lactobacillaceae	Lactobacillus	Lactobacillus crispatus	TAGGGAATCTTCCACAATGGACGCAAGTCTGATGGAGCAACGCCGCGTGAGTGAAGAAGGTTTTCGGATCGTAAAGCTCTGTTGTTGGTGAAGAAGGATAGAGGTAGTAACTGGCCTTTATTTGACGGTAATCAACCAGAAAGTCACGGCTAACTACGTGCCAGCAGCCGCGGTAATACGTAGGTGGCAAGCGTTGTCCGGATTTATTGGGCGTAAAGCGAGCGCAGGCGGAAGAATAAGTCTGATGTGAAAGCCCTCGGCTTAACCGAGGAACTGCATCGGAAACTGTTTTTCTTGAGTGCAGAAGAGGAGAGTGGAATTCCATGTGTAGCGGTGGAATGCGTAGATATATGGAAGAACACCAGTGGCGAAGGCGGCTCTCTGGTCTGCAACTGACGC…
ASV51	g_DNF00809	Bacteria	Actinobacteriota	Coriobacteriia	Coriobacteriales	Eggerthellaceae	DNF00809		TGGGGAATATTGCGCAATGGGGGAAACCCTGACGCAGCAACGCCGCGTGCGGGATGAAGGCCTTCGGGTTGTAAACCGCTTTCAGCAGGGAAGACATCGACGGTACCTGCAGAAGAAGCCCCGGCTAACTACGTGCCAGCAGCCGCGGTAATACGTAGGGGGCGAGCGTTATCCGGATTCATTGGGCGTAAAGCGCGCGCAGGCGGTTGCTCAAGCGGAACCTCTAATCTCGGGGCTTAACCTCGAGCCGGGTTCCGAACTGGACGACTCGAGTGCGGTAGAGGCAGATGGAATTCCCGGTGTAGCGGTGGAATGCGCAGATATCGGGAAGAACACCAACGGCGAAGGCAGTCTGCTGGGCCGTCACTGACGCTGAGGCGCGAAAGCTGGGGGAGCGAA…
ASV52	s_Sneathia_sanguinegens	Bacteria	Fusobacteriota	Fusobacteriia	Fusobacteriales	Leptotrichiaceae	Sneathia	Sneathia sanguinegens	TGGGGAATATTGGACAATGGAGGCAACTCTGATCCAGCAATTCTGTGTGTGTGAAGAAGGTTTTAGGACTGTAAAACACTTTTAGTAGGGAAGAAATAAATGACGGTACCTACAGAAGAAGCGACGGCTAAATACGTGCCAGCAGCCGCGGTAATACGTATGTCGCGAGCGTTATCCGGAATTATTGGGCTTAAAGGGCATCTAGGCGGTTAAACAAGTTGAAGGTGAAAACCTGTGGCTCAACCATAGGCTTGCCTACAAAACTGTATAACTAGAGTACTGGAAAGGTGGGTGGAACTACACGAGTAGAGGTGAAATTCGTAGATATGTGTAGGAATGCCGATGATGAAGATAACTCACTGGACAGCAACTGACGCTGAAGTGCGAAAGCTAGGGGAG…
ASV53	s_Lactobacillus_iners	Bacteria	Firmicutes	Bacilli	Lactobacillales	Lactobacillaceae	Lactobacillus	Lactobacillus iners	TAGGGAATCTTCCACAATGGACGCAAGTCTGATGGAGCAACGCCGCGTGAGTGAAGAAGGGTTTCGGCTCGTAAAGCTCTGTTGTTGGTGAAGAAGGACAGGGGTAGTAACTGACCTTTGTTTGACGGTAATCAATTAGAAAGTCACGGCTAACTACGTGCCAGCAGCCGCGGTAATACGTAGGTGGCAAGCGTTGTCCGGATTTATTGGGCGTAAAGCGAGTGCAGGCGGCTCGATAAGTCTGATGTGAAAGCCTTCGGCTCAACCGGAGAATTGCATCAGAAACTGTCGAGCTTGAGTACAGAAGAGGAGAGTGGAATTCCATGTGTAGCGGTGAAATGCGTAGATATATGGAAGAACACCGGTGGCGAAGGCGGCTCTCTGGTCTGTTACTGACGC…
ASV54	s_Atopobium_vaginae	Bacteria	Actinobacteriota	Coriobacteriia	Coriobacteriales	Atopobiaceae	Atopobium	Atopobium vaginae	TGGGGAATCTTGCACAATGGGCGAAAGCCTGATGCAGCGACGCCGCGTGCGGGATGAAGGCCTTCGGGTTGTAAACCGCTTTCAGCAGGGACGAGGCCGCAAGGTGACGGTACCTGCAGAAGAAGCCCCGGCTAACTACGTGCCAGCAGCCGCGGTAATACGTAGGGGGCAAGCGTTATCCGGATTCATTGGGCGTAAAGCGCGCGTAGGCGGTTTGTTAGGTCAGGAGTTAAATCTGGGGGCTCAACCCCTATCCGCTCCTGATACCGGCAGGCTTGAGTCTGGTAGGGGAAGGCGGAATTCCAAGTGTAGCGGTGAAATGCGCAGATATTTGGAAGAACACCGGTGGCGAAGGCGGCCTTCTGGGCCACGACTGACGCTGAGGCGCGAAAGCTAGGG…
ASV55	s_Finegoldia_magna	Bacteria	Firmicutes	Clostridia	Peptostreptococcales-Tissierellales	Family XI	Finegoldia	Finegoldia magna	TGGGGAATATTGCACAATGGGGGAAACCCTGATGCAGCGACGCCGCGTGAACGAAGAAGGTATTCGTATCGTAAAGTTCTGTCCTATGGGAAGATAATGACAGTACCATAGAAGAAAGCTCCGGCTAAATACGTGCCAGCAGCCGCGGTAATACGTATGGAGCGAGCGTTGTCCGGAATTATTGGGCGTAAAGGGTACGCAGGCGGTTTAATAAGTCGAATGTTAAAGATCGGGGCTCAACCCCGTAAAGCATTGGAAACTGATAAACTTGAGTAGTGGAGAGGAAAGTGGAATTCCTAGTGTAGTGGTGAAATACGTAGATATTAGGAGGAATACCAGTAGCGAAGGCGACTTTCTGGACACAAACTGACGCTGAGGTACGAAAGCGTGGGGAGCAAA…
ASV56	f_Prevotellaceae	Bacteria	Bacteroidota	Bacteroidia	Bacteroidales	Prevotellaceae			TGAGGAATATTGGTCAATGGGCGGGAGCCTGAACCAGCCAAGTAGCGTGCAGGAAGACGGCCCTATGGGTTGTAAACTGCTTTTATGCGGGGATAAAGGAGTCCACGTGTGGGCTTTTGCAGGTACCGCATGAATAAGGACCGGCTAATTCCGTGCCAGCAGCCGCGGTAATACGGAAGGTCCGGGCGTTATCCGGATTTATTGGGTTTAAAGGGAGCGTAGGCCGCGTTTTAAGCGTGTTGTGAAATGTAGGCGCCCAACGTCTGCATCGCAGCGCGAACTGGAACGCTTGAGTACGCGCAACGTTGGCGGAATTCGTCGTGTAGCGGTGAAATGCTTAGATATGACGAAGAACTCCGATTGCGAAGGCAGCTGACGGGAGCGGCACTGACGCTTAAG…
ASV57	s_Peptoniphilus_lacrimalis	Bacteria	Firmicutes	Clostridia	Peptostreptococcales-Tissierellales	Family XI	Peptoniphilus	Peptoniphilus lacrimalis	TGGGGAATATTGCACAATGGGGGAAACCCTGATGCAGCGACGCCGCGTGAGCGAAGAAGGCCTTCGGGTCGTAAAGCTCTTTTATATGGGAAGATAATGACGGTACCATAAGAAAAAGCCCCGGCTAACTACGTGCCAGCAGCCGCGGTAATACGTAGGGGGCTAGCGTTGTCCGGAATCACTGGGCGTAAAGGGTTCGCAGGCGGCAATGCAAGTCAGATGTAAAAGGCAAAGGCTCAACCTTTGTAAGCATCTGAAACTGTATAGCTTGAGAAGTGTAGAGGCAAGTGGAATTTTTAGTGTAGCGGTGAAATGCGTAGATATTAAAAAGAATACCGGTGGCGAAGGCGACTTGCTGGGCACAATCTGACGCTGAGGAACGAAAGCGTGGGGAGCAAA…
ASV58	g_Prevotella	Bacteria	Bacteroidota	Bacteroidia	Bacteroidales	Prevotellaceae	Prevotella		TGAGGAATATTGGTCAATGGGCGAGAGCCTGAACCAGCCAAGTAGCGTGCAGGATGACGGCCCTATGGGTTGTAAACTGCTTTTACGCGGGGATAAAGTGCGTGACGTGTCTCGCATTGCAGGTACCGCGTGAATAAGGACCGGCTAATTCCGTGCCAGCAGCCGCGGTAATACGGAAGGTCCGGGCGTTATCCGGATTTATTGGGTTTAAAGGGAGCGCAGGCCGCCCGATAAGCGTGTTGTGAAATGTACCGGCTCAACCGGTGAGTTGCAGCGCGAACTGTCAGGCTTGAGTGCACGGTAAGCAGGCGGAATTCATGGTGTAGCGGTGAAATGCTTAGATATCATGAGGAACTCCGATTGCGAAGGCAGCTTGCTGCAGTGCGACTGACGCTTAGG…
ASV59	g_Gardnerella	Bacteria	Actinobacteriota	Actinobacteria	Bifidobacteriales	Bifidobacteriaceae	Gardnerella		CGGGGAATATTGCGCAATGGGGGAAACCCTGACGCAGCGACGCCGCGTGCGGGATGAAGGCCTTCGGGTTGTAAACCGCTTTTGATTGGGAGCAAGCTTTCGGGTGAGTGTACCTTTCGAATAAGCGCCGGCTAACTACGTGCCAGCAGCCGCGGTAATACGTAGGGCGCAAGCGTTATCCGGAATTATTGGGCGTAAAGAGCTTGTAGGCGGTTCGTCGCGTCTGGTGTGAAAGCCCATCGCTTAACGGTGGGTCTGCGCCGGGTACGGGCGGGCTAGAGTGCAGTAGGGGAGACTGGAATTCCCGGTGTAACGGTGGAATGTGTAGATATCGGGAAGAACACCAATGGCGAAGGCAGGTCTCTGGGCTGTTACTGACGCTGAGAAGCGAAAGCGTGG…
ASV60	s_Sneathia_amnii	Bacteria	Fusobacteriota	Fusobacteriia	Fusobacteriales	Leptotrichiaceae	Sneathia	Sneathia amnii	TGGGGAATATTGGACAATGGAGGAAACTCTGATCCAGCAATTCTGTGTGTGTGAAGAAGGTTTTAGGACTGTAAAACACTTTTAGTAGGGAAGAAACAAATGACGGTACCTACAGAAGAAGCAACGGCTAAATACGTGCCAGCAGCCGCGGTAATACGTATGTTGCGAGCGTTATCCGGAATTATTGGGCTTAAAGGGCATCTAGGCGGTAAGACAAGTTGAAGGTGAAAACCTGTGGCTCAACCATAGGCTTGCCTACAAAACTGTTGAACTAGAGTACTGGAAAGGTGGGTGGAACTACACGAGTAGAGGTGAAATTCGTAGATATGTGTAGGAATGCCGATGATGAAGATAACTCACTGGACAGAAACTGACGCTGAAGTGCGAAAGCTAGGGGAG…
ASV61	g_Parvimonas	Bacteria	Firmicutes	Clostridia	Peptostreptococcales-Tissierellales	Family XI	Parvimonas		TGGGGAATATTGCACAATGGGGGAAACCCTGATGCAGCGACGCCGCGTGAGCGAAGAAGGTTTTCGAATCGTAAAGCTCTGTCCTATGAGAAGATAATGACGGTATCATAGGAGGAAGCCCCGGCTAAATACGTGCCAGCAGCCGCGGTAATACGTATGGGGCGAGCGTTGTCCGGAATTATTGGGCGTAAAGGGTACGTAGGCGGTCTATTAAGTCAGGTGTGAAAGCGTGAGGCTTAACCTCATTAAGCACTTGAAACTGATAGACTTGAGTGAAGGAGAGGAAAGTGGAATTCCTAGTGTAGCGGTGAAATGCGTAGATATTAGGAGGAATACCGGTGGCGAAGGCGACTTTCTGGACTTTTACTGACGCTCAGGTACGAAAGCGTGGGGAGCAAA…
ASV62	s_Gemella_asaccharolytica	Bacteria	Firmicutes	Bacilli	Staphylococcales	Gemellaceae	Gemella	Gemella asaccharolytica	TAGGGAATCTTCCGCAATGGACGAAAGTCTGACGGAGCAACGCCGCGTGAGTGAAGAAGGATTTCGGTTCGTAAAACTCTGTTGTTAGGGAAGAAAAAATGTATAGTAACTATATACAAAAGAGACGGTACCTAACCAGAAAGCCACGGCTAACTACGTGCCAGCAGCCGCGGTAATACGTAGGTGGCAAGCGTTGTCCGGAATTATTGGGCGTAAAGCGCGCGCAGGTGGTTTAGAAAGTCTGATGTGAAAGCCCACGGCTCAACCGTGGAGGGTCATTGGAAACTAATAAACTTGAGTGCAGGAGAGAAAAGTGGAATTCCTAGTGTAGCGGTGAAATGCGTAGAGATTAGGAGGAACACCGGTGGCGAAAGCGGCTTTTTGGCCTGCAACTGACAC…
ASV63	s_BVAB-1	Bacteria	Firmicutes	Clostridia	Lachnospirales	Lachnospiraceae	Shuttleworthia	BVAB-1	TGGGGAATATTGCACAATGGGCGAAAGCCTGATGCAGCGACGCCGCGTGAGCGAAGAAGTATTTCGGTATGTAAAGCTCTATCAGAAGGGAAGAAAATGACGGTACCTTACTAAGAAGCTCCGGCTAAATACGTGCCAGCAGCCGCGGTAATACGTATGGAGCAAGCGTTATCCGGATTTACTGGGTGTAAAGGGAGTGTAGGCGGCACTATAAGTCTGATGTGAAAACCTAAGGCTTAACCATAGGATTGCATTGGAAACTGTAGAGCTGGAGTATCGGAGAGGCAAGCGGAATTCCTGGTGTAGGGGTGAAATACGTAGATATCAGGAAGAACATCGGTGGCGAAGGCGGCTTGCTGGACGATAACTGACGCTAAGGCTCGAAAGCGTGGGAAGCGA…
ASV64	s_Lactobacillus_gasseri	Bacteria	Firmicutes	Bacilli	Lactobacillales	Lactobacillaceae	Lactobacillus	Lactobacillus gasseri	TAGGGAATCTTCCACAATGGACACAAGTCTGATGGAGCAACGCCGCGTGAGTGAAGAAGGGTTTCGGCTCGTAAAGCTCTGTTGGTAGTGAAGAAAGATAGAGGTAGTAACTGGCCTTTATTTGACGGTAATTACTTAGAAAGTCACGGCTAACTACGTGCCAGCAGCCGCGGTAATACGTAGGTGGCAAGCGTTGTCCGGATTTATTGGGCGTAAAGCGAGTGCAGGCGGTTCAATAAGTCTGATGTGAAAGCCTTCGGCTCAACCGGAGAATTGCATCAGAAACTGTTGAACTTGAGTGCAGAAGAGGAGAGTGGAACTCCATGTGTAGCGGTGGAATGCGTAGATATATGGAAGAACACCAGTGGCGAAGGCGGCTCTCTGGTCTGCAACTGACGC…
ASV65	s_Prevotella_timonensis	Bacteria	Bacteroidota	Bacteroidia	Bacteroidales	Prevotellaceae	Prevotella	Prevotella timonensis	TGAGGAATATTGGTCAATGGGCGAGAGCCTGAACCAGCCAAGTAGCGTGCAGGATGACGGCCCTATGGGTTGTAAACTGCTTTTATGTGGGGATAAAGTGCGTGACGTGTCATGCATTGCAGGTACCACATGAATAAGGACCGGCTAATTCCGTGCCAGCAGCCGCGGTAATACGGAAGGTCCGGGCGTTATCCGGATTTATTGGGTTTAAAGGGAGCGTAGGCTGTCTATTAAGCGTGTTGTGAAATATACCGGCTCAACCGGTGGCTTGCAGCGCGAACTGGTCGACTTGAGTATGCAGGAAGTAGGCGGAATTCATGGTGTAGCGGTGAAATGCTTAGATATCATGACGAACTCCGATTGCGCAGGCAGCTTACTGTAGCATAACTGACGCTGATG…
ASV66	g_Peptoniphilus	Bacteria	Firmicutes	Clostridia	Peptostreptococcales-Tissierellales	Family XI	Peptoniphilus		TGGGGAATATTGCACAATGGAGGGAACTCTGATGCAGCGACGCCGCGTGAACGAAGAAGGCTTTCGAGTCGTAAAGTTCTTTTATATGGGAAGATAATGACGGTACCATAAGAAAAAGCCCCGGCTAACTACGTGCCAGCAGCCGCGGTAATACGTAGGGGGCTAGCGTTGTCCGGAATCACTGGGCGTAAAGGGTTCGCAGGCGGAAATGCAAGTCAGGTGTAAAAGGCAGTAGCTTAACTACTGTAAGCATTTGAAACTGCATATCTTGAGAAGAGTAGAGGTAAGTGGAATTTTTAGTGTAGCGGTGAAATGCGTAGATATTAAAAAGAATACCGGTGGCGAAGGCGACTTACTGGGCTCATTCTGACGCTGAGGAACGAAAGCGTGGGTAGCAAA…
ASV67	g_Streptococcus	Bacteria	Firmicutes	Bacilli	Lactobacillales	Streptococcaceae	Streptococcus		TAGGGAATCTTCGGCAATGGACGGAAGTCTGACCGAGCAACGCCGCGTGAGTGAAGAAGGTTTTCGGATCGTAAAGCTCTGTTGTTAGAGAAGAACGTTGGTAGGAGTGGAAAATCTACCAAGTGACGGTAACTAACCAGAAAGGGACGGCTAACTACGTGCCAGCAGCCGCGGTAATACGTAGGTCCCGAGCGTTGTCCGGATTTATTGGGCGTAAAGCGAGCGCAGGCGGTTCTTTAAGTCTGAAGTTAAAGGCAGTGGCTTAACCATTGTACGCTTTGGAAACTGGAGGACTTGAGTGCAGAAGGGGAGAGTGGAATTCCATGTGTAGCGGTGAAATGCGTAGATATATGGAGGAACACCGGTGGCGAAAGCGGCTCTCTGGTCTGTAACTGACGC…
ASV68	s_BVAB-1	Bacteria	Firmicutes	Clostridia	Lachnospirales	Lachnospiraceae	Shuttleworthia	BVAB-1	CGGGGAATATTGCACAATGGGCGAAAGCCTGATGCAGCGACGCCGCGTGAGCGAAGAAGTATTTCGGTATGTAAAGCTCTATCAGAAGGGAAGAAAATGACGGTACCTTACTAAGAAGCTCCGGCTAAATACGTGCCAGCAGCCGCGGTAATACGTATGGAGCAAGCGTTATCCGGATTTACTGGGTGTAAAGGGAGTGTAGGCGGCACTATAAGTCTGATGTGAAAACCTAAGGCTTAACCATAGGATTGCATTGGAAACTGTAGAGCTGGAGTATCGGAGAGGCAAGCGGAATTCCTGGTGTAGTGGTGAAATACGTAGATATCAGGAAGAACATCGGTGGCGAAGGCGGCTTGCTGGACGATAACTGACGCTAAGGCTCGAAAGCGTGGGAAGCGA…
ASV69	s_Prevotella_amnii	Bacteria	Bacteroidota	Bacteroidia	Bacteroidales	Prevotellaceae	Prevotella	Prevotella amnii	TGAGGAATATTGGTCAATGGGCGAGAGCCTGAACCAGCCAAGTAGCGTGCAGGATGACGGCCCTATGGGTTGTAAACTGCTTTTATATGGGAATAAAGTGAGGGACGTGTCCCTTATTGCATGTACCATATGAATAAGGACCGGCTAATTCCGTGCCAGCAGCCGCGGTAATACGGAAGGTCCAGGCGTTATCCGGATTTATTGGGTTTAAAGGGAGCGTAGGCTGTTTGTTAAGCGTGTTGTGAAATGTAAGAGCTCAACTTTTAGATTGCAGCGCGAACTGGCAGACTTGAGTGCGCACAACGTAGGCGGAATTCATGGTGTAGCGGTGAAATGCTTAGATATCATGACGAACTCCGATTGCGAAGGCAGCTTACGGGAGCGCAACTGACGCTAAAG…
ASV70	s_Aerococcus_christensenii	Bacteria	Firmicutes	Bacilli	Lactobacillales	Aerococcaceae	Aerococcus	Aerococcus christensenii	TAGGGAATCTTCCGCAATGGACGCAAGTCTGACGGAGCAACGCCGCGTGAGTGAAGAAGGTTTTCGGATCGTAAAACTCTGTTGTAAGAGAAGAACAAATTGTAGAGTAACTGCTACAGTCTTGACGGTATCTTACCAGAAAGCCACGGCTAACTACGTGCCAGCAGCCGCGGTAATACGTAGGTGGCAAGCGTTGTCCGGATTTATTGGGCGTAAAGGGGGCGCAGGCTGCTTCTTAAGTCTGATGTGAAAGCCCACGGCTTAACCGTGGAAGTGCATTGGAAACTGGGAAGCTTGAGTACAGAAGAGGAAAGTGGAACTCCATGTGTAGCGGTGGAATGCGTAGATATATGGAAGAACACCAGTGGCGAAAGCGACTTTCTGGTCTGTCACTGACGC…
ASV71	g_Streptococcus	Bacteria	Firmicutes	Bacilli	Lactobacillales	Streptococcaceae	Streptococcus		TAGGGAATCTTCGGCAATGGGGGCAACCCTGACCGAGCAACGCCGCGTGAGTGAAGAAGGTTTTCGGATCGTAAAGCTCTGTTGTAAGTCAAGAACGAGTGTGAGAGTGGAAAGTTCACACTGTGACGGTAGCTTACCAGAAAGGGACGGCTAACTACGTGCCAGCAGCCGCGGTAATACGTAGGTCCCGAGCGTTGTCCGGATTTATTGGGCGTAAAGCGAGCGCAGGCGGTTTGATAAGTCTGAAGTTAAAGGCTGTGGCTCAACCATAGTTCGCTTTGGAAACTGTCAAACTTGAGTGCAGAAGGGGAGAGTGGAATTCCATGTGTAGCGGTGAAATGCGTAGATATATGGAGGAACACCGGTGGCGAAAGCGGCTCTCTGGTCTGTAACTGACGC…
ASV72	s_Gardnerella_vaginalis	Bacteria	Actinobacteriota	Actinobacteria	Bifidobacteriales	Bifidobacteriaceae	Gardnerella	Gardnerella vaginalis	TGGGGAATATTGCGCAATGGGGGGAACCCTGACGCAGCGACGCCGCGTGCGGGATGAAGGCCTTCGGGTTGTAAACCGCTTTTGATTGGGAGCAAGCCTTTTTGGTGAGTGTACCTTTCGAATAAGCGCCGGCTAACTACGTGCCAGCAGCCGCGGTAATACGTAGGGCGCAAGCGTTATCCGGAATTATTGGGCGTAAAGAGCTTGTAGGCGGTTCGTCGCGTCTGGTGTGAAAGCCCATCGCTTAACGGTGGGTTTGCGCCGGGTACGGGCGGGCTAGAGTGCAGTAGGGGAGACTGGAATTCTCGGTGTAACGGTGGAATGTGTAGATATCGGGAAGAACACCAATGGCGAAGGCAGGTCTCTGGGCTGTTACTGACGCTGAGAAGCGAAAGCGTG…
ASV73	g_Prevotella	Bacteria	Bacteroidota	Bacteroidia	Bacteroidales	Prevotellaceae	Prevotella		TGAGGAATATTGGTCAATGGGCGAGAGCCTGAACCAGCCAAGTAGCGTGCAGGATGACGGCCCTATGGGTTGTAAACTGCTTTTATGCGGGGATAAAGTGCGTGACGTGTCTCGCATTGCAGGTACCGCGTGAATAAGGACCGGCTAATTCCGTGCCAGCAGCCGCGGTAATACGGAAGGTCCGGGCGTTATCCGGATTTATTGGGTTTAAAGGGAGCGCAGGCCGCCCGATAAGCGTGTTGTGAAATGTACCGGCTCAACCGGTGAGTTGCAGCGCGAACTGTCAGGCTTGAGTGCACGGTAAGCAGGCGGAATTCATGGTGTAGCGGTGAAATGCTTAGATATCATGAGGAACTCCGATTGCGAAGGCAGCTTGCTGCAGTGCGACTGACGCTTAGG…
ASV74	g_Gardnerella	Bacteria	Actinobacteriota	Actinobacteria	Bifidobacteriales	Bifidobacteriaceae	Gardnerella		TGGGGAATATTGCGCAATGGGGGAAACCCTGACGCAGCGACGCCGCGTGCGGGATGAAGGCCTTCGGGTTGTAAACCGCTTTTGATTGGGAGCAAGCTTTCGGGTGAGTGTACCTTTCGAATAAGCGCCGGCTAACTACGTGCCAGCAGCCGCGGTAATACGTAGGGCGCAAGCGTTATCCGGAATTATTGGGCGTAAAGAGCTTGTAGGCGGTTCGTCGCGTCTGGTGTGAAAGCCCATCGCTTAACGGTGGGTCTGCGCCGGGTACGGGCGGGCTAGAGTGCAGTAGGGGAGACTGGAATTCCCGGTGTAACGGTGGAATGTGTAGATATCGGGAAGAGCACCAATGGCGAAGGCAGGTCTCTGGGCTGTTACTGACGCTGAGAAGCGAAAGCGTGG…
ASV75	s_Prevotella_timonensis	Bacteria	Bacteroidota	Bacteroidia	Bacteroidales	Prevotellaceae	Prevotella	Prevotella timonensis	TGAGGAATATTGGTCAATGGGCGAGAGCCTGAACCAGCCAAGTAGCGTGCAGGAAGACGGCCCTATGGGTTGTAAACTGCTTTTATGTGGGGATAAAGTGCGTGACGTGTCATGCATTGCAGGTACCACATGAATAAGGACCGGCTAATTCCGTGCCAGCAGCCGCGGTAATACGGAAGGTCCGGGCGTTATCCGGATTTATTGGGTTTAAAGGGAGCGTAGGCTGTCTATTAAGCGTGTTGTGAAATATACCGGCTCAACCGGTGGCTTGCAGCGCGAACTGGTCGACTTGAGTATGCAGGAAGTAGGCGGAATTCATGGTGTAGCGGTGAAATGCTTAGATATCATGACGAACTCCGATTGCGCAGGCAGCTTACTGTAGCATAACTGACGCTGATG…
ASV76	s_Prevotella_timonensis	Bacteria	Bacteroidota	Bacteroidia	Bacteroidales	Prevotellaceae	Prevotella	Prevotella timonensis	TGAGGAATATTGGTCAATGGGCGAGAGCCTGAACCAGCCAAGTAGCGTGCAGGAAGACGGCCCTATGGGTTGTAAACTGCTTTTATGTGGGGATAAAGTGCGTGACGTGTCATGCATTGCAGGTACCACATGAATAAGGACCGGCTAATTCCGTGCCAGCAGCCGCGGTAATACGGAAGGTCCGGGCGTTATCCGGATTTATTGGGTTTAAAGGGAGCGTAGGCTGTCTATTAAGCGTGTTGTGAAATTTACCGGCTCAACCGGTGGCTTGCAGCGCGAACTGGTCGACTTGAGTATGCAGGAAGTAGGCGGAATTCATGGTGTAGCGGTGAAATGCTTAGATATCATGACGAACTCCGATTGCGCAGGCAGCTTACTGTAGCATAACTGACGCTGATG…
ASV77	g_Gardnerella	Bacteria	Actinobacteriota	Actinobacteria	Bifidobacteriales	Bifidobacteriaceae	Gardnerella		TGGGGAATATTGCGCAATGGGGGAAACCCTGACGCAGCGACGCCGCGTGCGGGATGAAGGCCTTCGGGTTGTAAACCGCTTTTGATTGGGAGCAAGCCTTTTGGGTGAGTGTACCTTTCGAATAAGCGCCGGCTAACTACGTGCCAGCAGCCGCGGTAATACGTAGGGCGCAAGCGTTATCCGGATTTATTGGGCGTAAAGAGCTTGTAGGCGGTTCGTCGCGTCTGGTGTGAAAGCCCATCGCTTAACGGTGGGTCTGCGCCGGGTACGGGCGGGCTAGAGTGCAGTAGGGGAAACTGGAATTCTCGGTGTAACGGTGGAATGTGTAGATATCGGGAAGAACACCAATGGCGAAGGCAGGTTTCTGGGCTGTTACTGACGCTGAGAAGCGAAAGCGTG…
ASV78	g_Gardnerella	Bacteria	Actinobacteriota	Actinobacteria	Bifidobacteriales	Bifidobacteriaceae	Gardnerella		TGGGGAATATTGCGCAATGGGGGGAACCCTGACGCAGCGACGCCGCGTGCGGGATGAAGGCCTTCGGGTTGTAAACCGCTTTTGATTGGGAGCAAGCTTTCGGGTGAGTGTACCTTTCGAATAAGCGCCGGCTAACTACGTGCCAGCAGCCGCGGTAATACGTAGGGCGCAAGCGTTATCCGGAATTATTGGGCGTAAAGAGCTTGTAGGCGGTTCGTCGCGTCTGGTGTGAAAGCCCATCGCTTAACGGTGGGTTTGCGCCGGGTACGGGCGGGCTAGAGTGCAGTAGGGGAGACTGGAATTCTCGGTGTAACGGTGGAATGTGTAGATATCGGGAAGAACACCAATGGCGAAGGCAGGTCTCTGGGCTGTTACTGACGCTGAGAAGCGAAAGCGTGG…
ASV79	s_Megasphaera-1	Bacteria	Firmicutes	Negativicutes	Veillonellales-Selenomonadales	Veillonellaceae	Megasphaera	Megasphaera-1	TGGGGAATCTTCCGCAATGGACGAAAGTCTGACGGAGCAACGCCGCGTGAGTGAAGAAGGTCTTCGGATTGTAAAGCTCTGTTATACGGGACGAAAAAGACGGATGCCAACAGTATCTGTCCGTGACGGTACCGTAAGAGAAAGCCACGGCTAACTACGTGCCAGCAGCCGCGGTAATACGTAGGTGGCAAGCGTTGTCCGGAATTATTGGGCGTAAAGGGCGCGCAGGCGGTTCGGTAAGTCTGTCTTAAAAGTGCGGGGCTTAACCCCGTGAGGGGACGGAAACTGTCGAACTTGAGTGTCGGAGAGGAAAGCGGAATTCCTAGTGTAGCGGTGAAATGCGTAGATATTAGGAGGAACACCGGTGGCGAAAGCGGCTTTCTGGACGACAACTGACGC…
ASV80	g_Streptococcus	Bacteria	Firmicutes	Bacilli	Lactobacillales	Streptococcaceae	Streptococcus		TAGGGAATCTTCGGCAATGGGGGGAACCCTGACCGAGCAACGCCGCGTGAGTGAAGAAGGTTTTCGGATCGTAAAGCTCTGTTGTTAAGGAAGAACGAGTGTGAGAATGGAAAGTTCATGCTGTGACGGTACTTAACCAGAAAGGGACGGCTAACTACGTGCCAGCAGCCGCGGTAATACGTAGGTCCCGAGCGTTGTCCGGATTTATTGGGCGTAAAGCGAGCGCAGGCGGTTAGAAAAGTCTGAAGTGAAAGGCAGTGGCTCAACCATTGTAGGCTTTGGAAACTGTTTAACTTGAGTGCAGAAGGGGAGAGTGGAATTCCATGTGTAGCGGTGAAATGCGTAGATATATGGAGGAACACCGGTGGCGAAAGCGGCTCTCTGGTCTGTAACTGACGC…
ASV81	s_BVAB-3	Bacteria	Firmicutes	Clostridia	Oscillospirales	Hungateiclostridiaceae	Mageeibacillus	BVAB-3	TGGGGAATATTGGGCAATGGGCGAAAGCCTGACCCAGCAACGCCGCGTGAAGTATGAAGGCCTTCGGGTTGTAAACTTCTTTGATCAGGGAAGAAACAAATGACGGTACCTGAAAAACAAGCCACGGCTAACTACGTGCCAGCAGCCGCGGTAATACGTAGGTGGCGAGCGTTATCCGGATTTACTGGGTGTAAAGGGCGTGCAGGCGGGCTGATAAGTCAGATGTGAAATCCCCGAGCTTAACTCGGGAACTGCATCTGATACTGTTGGTCTTGAGTGCTGGAGAGGATAGTGGAATTCCTAGTGTAGCGGTAAAATGCGCAGATATTAGGAGGAACACCAGTGGCGAAGGCGGCTATCTGGACAGTAACTGACGCTGAGGCGCGAAAGCGTGGGTAG…
ASV82	g_Gardnerella	Bacteria	Actinobacteriota	Actinobacteria	Bifidobacteriales	Bifidobacteriaceae	Gardnerella		CGGGGAATATTGCGCAATGGGGGAAACCCTGACGCAGCGACGCCGCGTGCGGGATGAAGGCCTTCGGGTTGTAAACCGCTTTTGATTGGGAGCAAGCCTTTTGGGTGAGTGTACCTTTCGAATAAGCGCCGGCTAACTACGTGCCAGCAGCCGCGGTAATACGTAGGGCGCAAGCGTTATCCGGAATTATTGGGCGTAAAGAGCTTGTAGGCGGTTCGTCGCGTCTGGTGTGAAAGCCCATCGCTTAACGGTGGGTCTGCGCCGGGTACGGGCGGGCTAGAGTGCAGTAGGGGAGACTGGAATTCCCGGTGTAACGGTGGAATGTGTAGATATCGGGAAGAACACCAATGGCGAAGGCAGGTCTCTGGGCTGTTACTGACGCTGAGAAGCGAAAGCGTG…
ASV83	f_Veillonellaceae	Bacteria	Firmicutes	Negativicutes	Veillonellales-Selenomonadales	Veillonellaceae			TGGGGAATCTTCCGCAATGGACGAAAGTCTGACGGAGCAACGCCGCGTGAGTGAAGACGGCCTTCGGGTTGTAAAGCTCTGTGATTCGGGACGAAAGGCCATATGTGAATAATATATGGAAATGACGGTACCGAAAAAGCAAGCCACGGCTAACTACGTGCCAGCAGCCGCGGTAATACGTAGGTGGCAAGCGTTGTCCGGAATTATTGGGCGTAAAGCGCGCGCAGGCGGTCTCTTAAGTCCATCTTAGAAGTGCGGGGCTTAACCCCGTGAGGGGATGGAAACTGGGAGACTGGAGTATCGGAGAGGAAAGTGGAATTCCTAGTGTAGCGGTGAAATGCGTAGATATTAGGAAGAACACCGGTGGCGAAGGCGACTTTCTGGACGAAAACTGACGCT…
ASV84	g_Ezakiella	Bacteria	Firmicutes	Clostridia	Peptostreptococcales-Tissierellales	Family XI	Ezakiella		TGGGGAATATTGCACAATGGAGGGAACTCTGATGCAGCGACGCCGCGTGAGTGATGAAGGAATTCGTTTCGTAAAACTCTGTTCTATGGGAAGAAAAGGACTGTACCATAGGAGAAAGCTCCGGCTAAATACGTGCCAGCAGCCGCGGTAATACGTATGGAGCGAGCGTTGTCCGGAATTATTGGGCGTAAAGGGTGCGCAGGCGGCTTTACAAGTTGGATGTGAAATATTGTGGCTCAACCACAAACGTGCATCCAAAACTGCAAAGCTTGAGTTAAGGAGAGGTAAGTGGAATTCCTGGTGTAGCGGTGGAATGCGTAGATATCAGGAGGAATACCGGTGGCGAAGGCGACTTACTGGACTTAAACTGACGCTCAGGCACGAAAGCGTGGGGAGCAA…
ASV85	g_Gardnerella	Bacteria	Actinobacteriota	Actinobacteria	Bifidobacteriales	Bifidobacteriaceae	Gardnerella		TGGGGAATATTGCGCAATGGGGGAAACCCTGACGCAGCGACGCCGCGTGCGGGATGAAGGCCTTCGGGTTGTAAACCGCTTTTGATTGGGAGCAAGCCTTTTGGGTGAGTGTACCTTTCGAATAAGCGCCGGCTAACTACGTGCCAGCAGCCGCGGTAATACGTAGGGCGCAAGCGTTATCCGGAATTATTGGGCGTAAAGAGCTTGTAGGCGGTTCGTCGCGTCTGGTGTGAAAGCCCATCGCTTAACGGTGGGTTTGCGCCGGGTACGGGCGGGCTAGAGTGCAGTAGGGGAGACTGGAATTCCCGGTGTAACGGTGGAATGTGTAGATATCGGGAAGAACACCAATGGCGAAGGCAGGTCTCTGGGCTGTTACTGACGCTGAGAAGCGAAAGCGTG…
ASV86	s_Veillonella_montpellierensis	Bacteria	Firmicutes	Negativicutes	Veillonellales-Selenomonadales	Veillonellaceae	Veillonella	Veillonella montpellierensis	TGGGGAATCTTCCGCAATGGACGAAAGTCTGACGGAGCAACGCCGCGTGAGTGATGACGGTCTTCGGATTGTAAAGCTCTGTTAATCGGGACGAATGGTTTGTGTGCAAATAGTGCATAGACATGACGGTACCGGAATAGAAAGCCACGGCTAACTACGTGCCAGCAGCCGCGGTAATACGTAGGTGGCAAGCGTTGTCCGGAATTATTGGGCGTAAAGCGCGCGCAGGCGGACTAGCCAGTCAGTCTTAAAAGTTCGGGGCTTAACCCCGTGATGGGATTGAAACTACTAGTCTAGAGTATCGGAGAGGAAAGTGGAATTCCTAGTGTAGCGGTGAAATGCGTAGATATTAGGAAGAACACCAGTGGCGAAGGCGACTTTCTGGACGAACACTGACGC…
ASV87	s_Gemella_asaccharolytica	Bacteria	Firmicutes	Bacilli	Staphylococcales	Gemellaceae	Gemella	Gemella asaccharolytica	TAGGGAATCTTCCGCAATGGACGAAAGTCTGACGGAGCAACGCCGCGTGAGTGAAGAAGGATTTCGGTTCGTAAAACTCTGTTGTTAGGGAAGAAAAAATGTATAGTAACTATATACAAAAGAGACGGTACCTAACCAGAAAGCCACGGCTAACTACGTGCCAGCAGCCGCGGTAATACGTAGGTGGCAAGCGTTGTCCGGAATTATTGGGCGTAAAGCGCGCGCAGGTGGTTTAGAAAGTCTGATGTGAAAGCCCACGGCTCAACCGTGGAGGGTCATTGGAAACTAGTAAACTTGAGTGCAGGAGAGAAAAGTGGAATTCCTAGTGTAGCGGTGAAATGCGTAGAGATTAGGAGGAACACCGGTGGCGAAAGCGGCTTTTTGGCCTGCAACTGACAC…
ASV88	g_Ureaplasma	Bacteria	Firmicutes	Bacilli	Mycoplasmatales	Mycoplasmataceae	Ureaplasma		TAGGGAATTTTTCACAATGGGCGCAAGCCTTATGAAGCAATGCCGCGTGAACGATGAAGGTCTTATAGATTGTAAAGTTCTTTTATATGGGAAGAAACGCTAAGATAGGAAATGATTTTAGTTTGACTGTACCATTTGAATAAGTATCGGCTAACTATGTGCCAGCAGCCGCGGTAATACATAGGATGCAAGCGTTATCCGGATTTACTGGGCGTAAAACGAGCGCAGGCGGGTTTGTAAGTTTGGTATTAAATCTAGATGCTTAACGTCTAGCTGTATCAAAAACTGTAAACCTAGAGTGTAGTAGGGAGTTGGGGAACTCCATGTGGAGCGGTAAAATGCGTAGATATATGGAAGAACACCGGTGGCGAAGGCGCCAACTTGGACTATCACTGACGC…
ASV89	g_Prevotella	Bacteria	Bacteroidota	Bacteroidia	Bacteroidales	Prevotellaceae	Prevotella		TGAGGAATATTGGTCAATGGACGCAAGTCTGAACCAGCCAAGTAGCGTGCAGGATGACGGCCCTATGGGTTGTAAACTGCTTTTATATGGGGATAAAGTGGGGAACGTGTTCCCTTTTGCAGGTACCATATGAATAAGGACCGGCTAATTCCGTGCCAGCAGCCGCGGTAATACGGAAGGTTCGGGCGTTATCCGGATTTATTGGGTTTAAAGGGAGCGTAGGCCGTTTGGTAAGCGTGTTGTGAAATGTAGGAGCTCAACTTCTAGATTGCAGCGCGAACTGTCAGACTTGAGTGCGCACAACGTAGGCGGAATTCATGGTGTAGCGGTGAAATGCTTAGATATCATGAAGAACTCCGATTGCGAAGGCAGCTTACGGGAGCGCAACTGACGCTGAAG…
ASV90	s_Aerococcus_christensenii	Bacteria	Firmicutes	Bacilli	Lactobacillales	Aerococcaceae	Aerococcus	Aerococcus christensenii	TAGGGAATCTTCCGCAATGGACGCAAGTCTGACGGAGCAACGCCGCGTGAGTGAAGAAGGTTTTCGGATCGTAAAACTCTGTTGTAAGAGAAGAACAAATTGTAGAGTAACTGCTACAGTCTTGACGGTATCTTACCAGAAAGCCACGGCTAACTACGTGCCAGCAGCCGCGGTAATACGTAGGTGGCAAGCGTTGTCCGGATTTATTGGGCGTAAAGGGGGCGCAGGCTGTTTCTTAAGTCTGATGTGAAAGCCCACGGCTTAACCGTGGAAGTGCATTGGAAACTGGGAAGCTTGAGTACAGAAGAGGAAAGTGGAACTCCATGTGTAGCGGTGGAATGCGTAGATATATGGAAGAACACCAGTGGCGAAAGCGACTTTCTGGTCTGTCACTGACGC…
ASV91	s_Prevotella_timonensis	Bacteria	Bacteroidota	Bacteroidia	Bacteroidales	Prevotellaceae	Prevotella	Prevotella timonensis	TGAGGAATATTGGTCAATGGGCGAGAGCCTGAACCAGCCAAGTAGCGTGCAGGATGACGGCCCTATGGGTTGTAAACTGCTTTTATGTGGGGATAAAGTGCGTGACGTGTCATGCATTGCAGGTACCACATGAATAAGGACCGGCTAATTCCGTGCCAGCAGCCGCGGTAATACGGAAGGTCCGGGCGTTATCCGGATTTATTGGGTTTAAAGGGAGCGTAGGCTGTCTATTAAGCGTGTTGTGAAATTTACCGGCTCAACCGGTGGCTTGCAGCGCGAACTGGTCGACTTGAGTATGCAGGAAGTAGGCGGAATTCATGGTGTAGCGGTGAAATGCTTAGATATCATGACGAACTCCGATTGCGCAGGCAGCTTACAGTAGCATAACTGACGCTGATG…
ASV92	g_Prevotella	Bacteria	Bacteroidota	Bacteroidia	Bacteroidales	Prevotellaceae	Prevotella		TGAGGAATATTGGTCAATGGGCGAGAGCCTGAACCAGCCAAGTAGCGTGTAGGATGACGGCCCTATGGGTTGTAAACTACTTTTGTGTGGGGATAAAGTGAGGCACGTGTGCCTTATTGCAGGTACCACACGAATAAGGACCGGCTAATTCCGTGCCAGCAGCCGCGGTAATACGGAAGGTCCAGGCGTTATCCGGATTTATTGGGTTTAAAGGGAGCGTAGGCTGTCTGTTAAGCGTGTTGTGAAATGTACTGGCTCAACCAGTGAATTGCAGCGCGAACTGGCGGACTTGAGTATGCAGGAAGTAGGCGGAATTCATGGTGTAGCGGTGAAATGCTTAGATATCATGACGAACTCCGATTGCGAAGGCAGCTTACTGTAGCACAACTGACGCTTAGG…
ASV93	s_Mobiluncus_mulieris	Bacteria	Actinobacteriota	Actinobacteria	Actinomycetales	Actinomycetaceae	Mobiluncus	Mobiluncus mulieris	TGGGGAATATTGCACAATGGACGGAAGTTTGATGCAGCGACGCCGCGTGGAGGGTGTAGGCCTTCGGGTTGTGAACTCCTTTTTCTCGTGAAAAAGGCATGCTTTTGGGTGTGTTGATGGTAGCGGGGGAAGAAGCGCCGGCTAACTACGTGCCAGCAGCCGCGGTAATACGTAGGGCGCGAGCGTTGTCCGGATTTATTGGGCGTAAAGAGCTCGTAGGTGGTTCGTCGCGTCTGTCGTGAAAGCCAGCAGCTTAACTGTTGGTCTGCGGTGGGTACGGGCGGGCTTGAGTGCGGTAGGGGTGACTGGAATTCCTGGTGTAGCGGTGGAATGCGCAGATATCAGGAGGAACACCGATGGCGAAGGCAGGTCACTGGGCCGTTACTGACGCTGAGGAGC…
ASV94	g_HT002	Bacteria	Firmicutes	Bacilli	Lactobacillales	Lactobacillaceae	HT002		TAGGGAATCTTCCACAATGGGCGCAAGCCTGATGGAGCAACACCGCGTGAGTGAAGAAGGGTTTCGGCTCGTAAAGCTCTGTTGTTGGAGAAGAACGTGCGTGAGAGTAACTGTTCACGCAGTGACGGTATCCAACCAGAAAGTCACGGCTAACTACGTGCCAGCAGCCGCGGTAATACGTAGGTGGCAAGCGTTATCCGGATTTATTGGGCGTAAAGCGAGCGCAGGCGGTTGCTTAGGTCTGATGTGAAAGCCTTCGGCTTAACCGAAGAAGTGCATCGGAAACCGGGCGACTTGAGTGCAGAAGAGGACAGTGGAACTCCATGTGTAGCGGTGGAATGCGTAGATATATGGAAGAACACCAGTGGCGAAGGCGGCTGTCTGGTCTGCAACTGACGC…
ASV95	g_Prevotella	Bacteria	Bacteroidota	Bacteroidia	Bacteroidales	Prevotellaceae	Prevotella		TGAGGAATATTGGTCAATGGGCGTAAGCCTGAACCAGCCAAGTAGCGTGTAGGAATACAGCCCTATGGGTTTTAAACTACTTTTGTTAGGGAATAAAGTGTGCCACGTGCTGGCATATTGCATGTACCTATCGAATAAGGACCGGCTAATTCCGTGCCAGCAGCCGCGGTAATACGGAAGGTCCAGGCGTTATCCGGATTTATTGGGTTTAAAGGGAGTGTAGGCTGTTAGATAAGCGTGTTGTGAAATATTCTAGCTTAACTAGAATCGTGCAGCGCGAACTGTTTAACTTGAGTTCGTTCAACGTAGGCGGAATTTATGGTGTAGCGGTGAAATGCTTAGATATCATAAAGAACTCCGATTGCGAAGGCAGCTTACGGGGTCGTAACTGACGCTAAA…
ASV96	g_Anaerococcus	Bacteria	Firmicutes	Clostridia	Peptostreptococcales-Tissierellales	Family XI	Anaerococcus		TGGGGAATTTTGCACAATGGGGGAAACCCTGATGCAGCGACGCCGCGTGATTTAGAAGGCCTTCGGGTTGTAAAAATCTTTTGTATGGGAAGAAAATGACAGTACCATACGAATAAGGACCGGCTAATTACGTGCCAGCAGCCGCGGTAATACGTAAGGTCCGAGCGTTGTCCGGAATCATTGGGCGTAAAGGGTACGTAGGCGGATAAGCAAGTTAGAAGTGAAATCCTATAGCTCAACTATAGTAAGCTTTTAAAACTGCTCATCTTGAGGTATGGAAGGGAAAGTGGAATTCCTAGTGTAGCGGTGAAATGCGCAGATATTAGGAGGAATACCGGTGGCGAAGGCGACTTTCTGGCCATAAACTGACGCTGAGGTACGAAAGCGTGGGTAGCAAACA
ASV97	g_Fenollaria	Bacteria	Firmicutes	Clostridia	Peptostreptococcales-Tissierellales	Family XI	Fenollaria		TGGGGAATATTGCACAATGGGGGAAACCCTGATGCAGCGACGCCGCGTGAGCGATGAAGGCTTTCGAGTCGTAAAGCTCTGTCCTATGGGAAGATAATGACGGTACCATAGAAGAAAGCCCCGGCTAATTACGTGCCAGCAGCCGCGGTAATACGTAAGGGGCGAGCGTTGTCCGGAATTATTGGGCGTAAAGAGTGCGTAGGCGGCAAATTAAGTCAGATGTGAAAACTAAGGGCTCAACCCATAGATTGCATCTGAAACTGATATGCTTGAGTCAAGGAGAGGAAAGTGGAATTCCTAGTGTAGCGGTGGAATGCGTAGATATTAGGAGGAATACCGGTGGCGAAGGCGACTTTCTGGACTTGAACTGACGCTGAGGCACGAAAGCGTGGGGAGCAA…
ASV98	s_BVAB-1	Bacteria	Firmicutes	Clostridia	Lachnospirales	Lachnospiraceae	Shuttleworthia	BVAB-1	TGGGGAATATTGCACAATGGGCGAAAGCCTGATGCAGCGACGCCGCGTGAGCGAAGAAGTATTTCGGTATGTAAAGCTCTATCAGAAGGGAAGAAAATGACGGTACCTTACTAAGAAGCTCCGGCTAAATACGTGCCAGCAGCCGCGGTAATACGTATGGAGCAAGCGTTATCCGGATTTACTGGGTGTAAAGGGAGTGTAGGCGGCACTATAAGTCTGATGTGAAAACCTAAGGCTTAACCATAGGATTGCATTGGAAACTGTAGAGCTGGAGTATCGGAGAGGCAAGCGGAATTCCTGGTGTAGTGGTGAAATACGTAGATATCAGGAAGAGCATCGGTGGCGAAGGCGGCTTGCTGGACGATAACTGACGCTAAGGCTCGAAAGCGTGGGAAGCGA…
ASV99	g_Gardnerella	Bacteria	Actinobacteriota	Actinobacteria	Bifidobacteriales	Bifidobacteriaceae	Gardnerella		TGGGGAATATTGCGCAATGGGGGAAACCCTGACGCAGCGACGCCGCGTGCGGGATGAAGGCCTTCGGGTTGTAAACCGCTTTTGATTGGGAGCAAGCTTTCGGGTGAGTGTACCTTTCGAATAAGCGCCGGCTAACTACGTGCCAGCAGCCGCGGTAATACGTAGGGCGCAAGCGTTATCCGGAATTATTGGGCGTAAAGAGCTTGTAGGCGGTTCGTCGCGTCTGGTGTGAAAGCCCATCGCTTAACGGTGGGTCTGCGCCGGGTACGGGCGGGCTAGAGTGCAGTAGGGGAGACTGGAAATCCCGGTGTAACGGTGGAATGTGTAGATATCGGGAAGAACACCAATGGCGAAGGCAGGTCTCTGGGCTGTTACTGACGCTGAGAAGCGAAAGCGTGG…
ASV100	g_Sneathia	Bacteria	Fusobacteriota	Fusobacteriia	Fusobacteriales	Leptotrichiaceae	Sneathia		TGGGGAATATTGGACAATGGAGGGAACTCTGATCCAGCAATTCTGTGTGTGTGAAGAAGGTTTTAGGACTGTAAAACACTTTTAGTAGGGAAGAAACAAATGACGGTACCTACAGAAGAAGCAACGGCTAAATACGTGCCAGCAGCCGCGGTAATACGTATGTTGCGAGCGTTATCCGGAATTATTGGGCTTAAAGGGCATCTAGGCGGTAAGACAAGTTGAAGGTGAAAACCTGTGGCTCAACCATAGGCTTGCCTACAAAACTGTTGAACTAGAGTACTGGAAAGGTGGGTGGAACTACACGAGTAGAGGTGAAATTCGTAGATATGTGTAGGAATGCCGATGATGAAGATAACTCACTGGACAGAAACTGACGCTGAAGTGCGAAAGCTAGGGGAG…
ASV101	s_Peptostreptococcus_anaerobius	Bacteria	Firmicutes	Clostridia	Peptostreptococcales-Tissierellales	Peptostreptococcaceae	Peptostreptococcus	Peptostreptococcus anaerobius	TGGGGAATATTGCACAATGGGCGCAAGCCTGATGCAGCAACGCCGCGTGAACGATGAAGGTCTTCGGATCGTAAAGTTCTGTTGCAGGGGAAGATAATGACGGTACCCTGTGAGGAAGCCCCGGCTAACTACGTGCCAGCAGCCGCGGTAATACGTAGGGGGCTAGCGTTATCCGGATTTACTGGGCGTAAAGGGTGCGTAGGTGGTCTTTCAAGTCGGTGGTTAAAGGCTACGGCTCAACCGTAGTTAGCCTCCGAAACTGGAAGACTTGAGTGCAGGAGAGGAAAGTGGAATTCCCAGTGTAGCGGTGAAATGCGTAGATATTGGGAGGAACACCAGTAGCGAAGGCGGCTTTCTGGACTGCAACTGACACTGAGGCACGAAAGCGTGGGTAGCAAA…
ASV102	s_Mycoplasma_hominis	Bacteria	Firmicutes	Bacilli	Mycoplasmatales	Mycoplasmataceae	Mycoplasma	Mycoplasma hominis	TAGGGAATATTCCACAATGAGCGAAAGCTTGATGGAGCGACACAGCGTGCACGATGAAGGTCTTCGGATTGTAAAGTGCTGTTATAAGGGAAGAACATTTGCAATAGGAAATGATTGCAGACTGACGGTACCTTGTCAGAAAGCGATGGCTAACTATGTGCCAGCAGCCGCGGTAATACATAGGTCGCAAGCGTTATCCGGAATTATTGGGCGTAAAGCGTTCGTAGGCTGTTTGTTAAGTCTGGAGTTAAATCCCGGGGCTCAACCCCGGCTCGCTTTGGATACTAGCAAACTAGAGTTAGATAGAGGTAAGCGGAATTCCATGTGAAGCGGTGAAATGCGTAGATATATGGAAGAACACCAAAGGCGAAGGCAGCTTACTGGGTCTATACTGACGCT…
ASV103	s_Prevotella_timonensis	Bacteria	Bacteroidota	Bacteroidia	Bacteroidales	Prevotellaceae	Prevotella	Prevotella timonensis	TGAGGAATATTGGTCAATGGGCGAGAGCCTGAACCAGCCAAGTAGCGTGCAGGATGACGGCCCTATGGGTTGTAAACTGCTTTTATGTGGGGATAAAGTGCGTGACGTGTCATGCATTGCAGGTACCACATGAATAAGGACCGGCTAATTCCGTGCCAGCAGCCGCGGTAATACGGAAGGTCCGGGCGTTATCCGGATTTATTGGGTTTAAAGGGAGCGTAGGCTGTCTATTAAGCGTGTTGTGAAATATACCGGCTCAACCGGTGGCTTGCAGCGCGAACTGGTCGACTTGAGTATGCAGGAAGTAGGCGGAATTCATGGTGTAGCGGTGAAATGCTTAGATATCATGACGAACTCCGATTGCGCAGGCAGCTTACAGTAGCATAACTGACGCTGATG…
ASV104	g_Anaerococcus	Bacteria	Firmicutes	Clostridia	Peptostreptococcales-Tissierellales	Family XI	Anaerococcus		TGGGGAATTTTGCACAATGGGGGAAACCCTGATGCAGCGACGCCGCGTGATTTAGAAGGCCTTCGGGTTGTAAAAATCTTTTGTATAGGAAGAAAATGACAGTACTATACGAATAAGGACCGGCTAATTACGTGCCAGCAGCCGCGGTAATACGTAAGGTCCGAGCGTTGTCCGGAATCATTGGGCGTAAAGGGTACGTAGGCGGGTAAGCAAGTTAGAAGTGAAATCCTATAGCTCAACTATAGTAAGCTTTTAAAACTGCTCATCTTGAGGTATGGAAGGGAAAGTGGAATTCCTAGTGTAGCGGTGAAATGCGCAGATATTAGGAGGAATACCGGTGGCGAAGGCGACTTTCTGGCCATAACCTGACGCTGAGGTACGAAAGCGTGGGTAGCAAACA
ASV105	g_Lactobacillus	Bacteria	Firmicutes	Bacilli	Lactobacillales	Lactobacillaceae	Lactobacillus		TAGGGAATCTTCCACAATGGACGCAAGTCTGATGGAGCAACGCCGCGTGAGTGAAGAAGGTTTTCGGATCGTAAAGCTCTGTTGTTGGTGAAGAAGGATAGAGGTAGTAACTGGCCTTTATTTGACGGTAATCAACCAGAAAGTCACGGCTAACTACGTGCCAGCAGCCGCGGTAATACGTAGGTGGCAAGCGTTGTCCGGATTTATTGGGCGTAAAGCGAGTGCAGGCGGCTCGATAAGTCTGATGTGAAAGCCTTCGGCTCAACCGGAGAATTGCATCAGAAACTGTCGAGCTTGAGTACAGAAGAGGAGAGTGGAACTCCATGTGTAGCGGTGAAATGCGTAGATATATGGAAGAACACCGGTGGCGAAGGCGGCTCTCTGGTCTGTTACTGACGC…
ASV106	s_Lactobacillus_crispatus	Bacteria	Firmicutes	Bacilli	Lactobacillales	Lactobacillaceae	Lactobacillus	Lactobacillus crispatus	TAGGGAATCTTTCACAATGGACGCAAGTCTGATGGAGCAACGCCGCGTGAGTGAAGAAGGTTTTCGGATCGTAAAGCTCTGTTGTTGGTGAAGAAGGATAGAGGTAGTAACTGGCCTTTATTTGACGGTAATCAACCAGAAAGTCACGGCTAACTACGTGCCAGCAGCCGCGGTAATACGTAGGTGGCAAGCGTTGTCCGGATTTATTGGGCGTAAAGCGAGCGCAGGCGGAAGAATAAGTCTGATGTGAAAGCCCTCGGCTTAACCGAGGAACTGCATCGGAAACTGTTTTTCTTGAGTGCAGAAGAGGAGAGTGGAACTCCATGTGTAGCGGTGGAATGCGTAGATATATGGAAGAACACCAGTGGCGAAGGCGGCTCTCTGGTCTGCAACTGACGC…
ASV107	g_Lactobacillus	Bacteria	Firmicutes	Bacilli	Lactobacillales	Lactobacillaceae	Lactobacillus		TAGGGAATCTTCCACAATGGACGCAAGTCTGATGGAGCAACGCCGCGTGAGTGAAGAAGGGTTTCGGCTCGTAAAGCTCTGTTGTTGGTGAAGAAGGACAGGGGTAGTAACTGACCTTTGTTTGACGGTAATCAATTAGAAAGTCACGGCTAACTACGTGCCAGCAGCCGCGGTAATACGTAGGTGGCAAGCGTTGTCCGGATTTATTGGGCGTAAAGCGAGCGCAGGCGGAAGAATAAGTCTGATGTGAAAGCCCTCGGCTTAACCGAGGAACTGCATCGGAAACTGTTTTTCTTGAGTGCAGAAGAGGAGAGTGGAACTCCATGTGTAGCGGTGGAATGCGTAGATATATGGAAGAACACCAGTGGCGAAGGCGGCTCTCTGGTCTGCAACTGACGC…
ASV108	s_Prevotella_disiens	Bacteria	Bacteroidota	Bacteroidia	Bacteroidales	Prevotellaceae	Prevotella	Prevotella disiens	TGAGGAATATTGGTCAATGGACGAGAGTCTGAACCAGCCAAGTAGCGTGCAGGATGACGGCCCTATGGGTTGTAAACTGCTTTTGTTTGGGAATAATCGACATTACGTGTAATGTTTTGCATGTACCATTCGAATAAGGACCGGCTAATTCCGTGCCAGCAGCCGCGGTAATACGGAAGGTCCAGGCGTTATCCGGATTTATTGGGTTTAAAGGGAGTGTAGGCGGTTGGTTAAGCGTGTTGTGAAATGTAGATGCTCAACATCTGACTTGCAGCGCGAACTGGCTGACTTGAGTACACACAACGTAGGCGGAATTCATGGTGTAGCGGTGAAATGCTTAGATATCATGAAGAACTCCGATTGCGAAGGCAGCTTACGGGAGTGTTACTGACGCTTAAG…
ASV109	g_Ureaplasma	Bacteria	Firmicutes	Bacilli	Mycoplasmatales	Mycoplasmataceae	Ureaplasma		TAGGGAATTTTTCACAATGGGCGCAAGCCTTATGAAGCAATGCCGCGTGAACGATGAAGGTCTTATAGATTGTAAAGTTCTTTTATATGGGAAGAAACGCTAAAATAGGAAATGATTTTAGTTTGACTGTACCATTTGAATAAGTATCGGCTAACTATGTGCCAGCAGCCGCGGTAATACATAGGATGCAAGCGTTATCCGGATTTACTGGGCGTAAAACGAGCGCAGGCGGGTTTGTAAGTTTGGTATTAAATCTAGATGCTTAACGTCTAGCTGTATCAAAAACTGTAAACCTAGAGTGTAGTAGGGAGTTGGGGAACTCCATGTGGAGCGGTAAAATGCGTAGATATATGGAAGAACACCGGTGGCGAAGGCGCCAACTTGGACTATCACTGACGC…
ASV110	s_Gardnerella_vaginalis	Bacteria	Actinobacteriota	Actinobacteria	Bifidobacteriales	Bifidobacteriaceae	Gardnerella	Gardnerella vaginalis	TGGGGAATATTGCGCAATGGGGGAAACCCTGACGCAGCGACGCCGCGTGCGGGATGAAGGCCTTCGGGTTGTAAACCGCTTTTGATTGGGAGCAAGCCTTTTTGGTGAGTGTACCTTTCGAATAAGCGCCGGCTAACTACGTGCCAGCAGCCGCGGTAATACGTAGGGCGCAAGCGTTATCCGGAATTATTGGGCGTAAAGAGCTTGTAGGCGGTTCGTCGCGTCTGGTGTGAAAGCCCATCGCTTAACGGTGGGTTTGCGCCGGGTACGGGCGGGCTAGAGTGCAGTAGGGGAGACTGGAATTCTCGGTGTAACGGTGGAATGTGTAGATATCGGGAAGAACACCAATGGCGAAGGCAGGTCTCTGGGCTGTTACTGACGCTGAGAAGCGAAAGCGTG…
ASV111	s_Bifidobacterium_breve	Bacteria	Actinobacteriota	Actinobacteria	Bifidobacteriales	Bifidobacteriaceae	Bifidobacterium	Bifidobacterium breve	TGGGGAATATTGCACAATGGGCGCAAGCCTGATGCAGCGACGCCGCGTGAGGGATGGAGGCCTTCGGGTTGTAAACCTCTTTTGTTAGGGAGCAAGGCACTTTGTGTTGAGTGTACCTTTCGAATAAGCACCGGCTAACTACGTGCCAGCAGCCGCGGTAATACGTAGGGTGCAAGCGTTATCCGGAATTATTGGGCGTAAAGGGCTCGTAGGCGGTTCGTCGCGTCCGGTGTGAAAGTCCATCGCTTAACGGTGGATCCGCGCCGGGTACGGGCGGGCTTGAGTGCGGTAGGGGAGACTGGAATTCCCGGTGTAACGGTGGAATGTGTAGATATCGGGAAGAACACCAATGGCGAAGGCAGGTCTCTGGGCCGTTACTGACGCTGAGGAGCGAAAGCG…
ASV112	g_Gardnerella	Bacteria	Actinobacteriota	Actinobacteria	Bifidobacteriales	Bifidobacteriaceae	Gardnerella		TGGGGAATATTGCGCAATGGGGGAAACCCTGACGCAGCGACGCCGCGTGCGGGATGAAGGCCTTCGGGTTGTAAACCGCTTTTGATTGGGAGCAAGCCTTTTGGGTGAGTGTACCTTTCGAATAAGCGCCGGCTAACTACGTGCCAGCAGCCGCGGTAATACGTAGGGCGCAAGCGTTATCCGGAATTATTGGGCGTAAAGAGCTTGTAGGCGGTTCGTCGCGTCTGGTGTGAAAGCCCATCGCTTAACGGTGGGTCTGCGCCGGGTACGGGCGGGCTAGAGTGCAGTAGGGGAGACTGGAATTCCCGGTGTAACGGTGGAATGTGTAGATATCGGGAAGAGCACCAATGGCGAAGGCAGGTCTCTGGGCTGTTACTGACGCTGAGAAGCGAAAGCGTG…
ASV113	s_Peptoniphilus_duerdenii	Bacteria	Firmicutes	Clostridia	Peptostreptococcales-Tissierellales	Family XI	Peptoniphilus	Peptoniphilus duerdenii	TGGGGAATATTGCACAATGGGGGAAACCCTGATGCAGCGACGCCGCGTGAGCGAAGAAGGCCTTCGGGTCGTAAAGCTCTTTTATGAGGGAAGATAATGACGGTACCTCAAGAAAAAGCCCCGGCTAACTACGTGCCAGCAGCCGCGGTAATACGTAGGGGGCTAGCGTTGTCCGGAATCACTGGGCGTAAAGGGTTCGCAGGCGGAATAACAAGTCAGATGTGAAAGGCATGGGCTCAACCCATGTAAGCATTTGAAACTGTAATTCTTGAGAAGTGGAGAGGTAAGTGGAATTCCTAGTGTAGCGGTGAAATGCGTAGATATTAGGAGGAATACCTGTGGCGAAGGCGACTTACTGGACACAAATCTGACGCTGAGGAACGAAAGCGTGGGTAGCAA…
ASV114	s_BVAB-1	Bacteria	Firmicutes	Clostridia	Lachnospirales	Lachnospiraceae	Shuttleworthia	BVAB-1	TGGGGAATATTGCACAATGGGCGAAAGCCTGATGCAGCGACGCCGCGTGAGCGAAGAAGTATCTCGGTATGTAAAGCTCTATCAGAAGGGAAGAAAATGACGGTACCTTACTAAGAAGCTCCGGCTAAATACGTGCCAGCAGCCGCGGTAATACGTATGGAGCAAGCGTTATCCGGATTTACTGGGTGTAAAGGGAGTGTAGGCGGCACTATAAGTCTGATGTGAAAACCTAAGGCTTAACCATAGGATTGCATTGGAAACTGTAGAGCTGGAGTATCGGAGAGGCAAGCGGAATTCCTGGTGTAGTGGTGAAATACGTAGATATCAGGAAGAACATCGGTGGCGAAGGCGGCTTGCTGGACGATAACTGACGCTAAGGCTCGAAAGCGTGGGAAGCGA…
ASV115	s_Peptostreptococcus_stomatis	Bacteria	Firmicutes	Clostridia	Peptostreptococcales-Tissierellales	Peptostreptococcaceae	Peptostreptococcus	Peptostreptococcus stomatis	TGGGGAATATTGCACAATGGGCGCAAGCCTGATGCAGCAACGCCGCGTGAACGATGAAGGTCTTCGGATCGTAAAGTTCTGTTGCAGGGGAAGATAATGACGGTACCCTGTGAGGAAGCCCCGGCTAACTACGTGCCAGCAGCCGCGGTAATACGTAGGGGGCTAGCGTTATCCGGATTTACTGGGCGTAAAGGGTGCGTAGGTGGTCCTTCAAGTCGGTGGTTAAAGGCTACGGCTCAACCGTAGTAAGCCGCCGAAACTGGAGGACTTGAGTGCAGGAGAGGAAAGTGGAATTCCCAGTGTAGCGGTGAAATGCGTAGATATTGGGAGGAACACCAGTAGCGAAGGCGGCTTTCTGGACTGCAACTGACACTGAGGCACGAAAGCGTGGGTAGCAAA…
ASV116	s_Lactobacillus_iners	Bacteria	Firmicutes	Bacilli	Lactobacillales	Lactobacillaceae	Lactobacillus	Lactobacillus iners	TAGGGAATCTTCCACAATGGACGCAAGTCTGATGGAGCAACGCCACGTGAGTGAAGAAGGGTTTCGGCTCGTAAAGCTCTGTTGTTGGTGAAGAAGGACAGGGGTAGTAACTGACCTTTGTTTGACGGTAATCAATTAGAAAGTCACGGCTAACTACGTGCCAGCAGCCGCGGTAATACGTAGGTGGCAAGCGTTGTCCGGATTTATTGGGCGTAAAGCGAGTGCAGGCGGCTCGATAAGTCTGATGTGAAAGCCTTCGGCTCAACCGGAGAATTGCATCAGAAACTGTCGAGCTTGAGTACAGAAGAGGAGAGTGGAACTCCATGTGTAGCGGTGAAATGCGTAGATATATGGAAGAACACCGGTGGCGAAGGCGGCTCTCTGGTCTGTTACTGACGC…
ASV117	s_Gardnerella_greenwoodii	Bacteria	Actinobacteriota	Actinobacteria	Bifidobacteriales	Bifidobacteriaceae	Gardnerella	Gardnerella greenwoodii	CGGGGAATATTGCGCAATGGGGGAAACCCTGACGCAGCGACGCCGCGTGCGGGATGAAGGCCTTCGGGTTGTAAACCGCTTTTGATTGGGAGCAAGCCTTCGGGTGAGTGTACCTTTCGAATAAGCGCCGGCTAACTACGTGCCAGCAGCCGCGGTAATACGTAGGGCGCAAGCGTTATCCGGAATTATTGGGCGTAAAGAGCTTGTAGGCGGTTCGTCGCGTCTGGTGTGAAAGCCCATCGCTTAACGGTGGGTCTGCGCCGGGTACGGGCGGGCTAGAGTGCAGTAGGGGAGACTGGAATTCCCGGTGTAACGGTGGAATGTGTAGATATCGGGAAGAACACCAATGGCGAAGGCAGGTCTCTGGGCTGTTACTGACGCTGAGAAGCGAAAGCGTGG…
ASV118	g_Porphyromonas	Bacteria	Bacteroidota	Bacteroidia	Bacteroidales	Porphyromonadaceae	Porphyromonas		TGAGGAATATTGGTCAATGGGCGAGAGCCTGAACCAGCCAAGTCGCGTGAAGGAAGACTGCCCGCAAGGGTTGTAAACTTCTTTTGTATGGGATTAAAGTCACCTACGTGTAGGTGTTTGCAGTTACCATACGAATAAGCATCGGCTAACTCCGTGCCAGCAGCCGCGGTAATACGGAGGATGCGAGCGTTATCCGGAATTATTGGGTTTAAAGGGTGCGTAGGTTGCAAGGGAAGTCAGGGGTGAAAAGCTATAGCTCAACTATGGTCTTGCCTTTGAAACTCTCTAGCTAGAGTGTACTGGAGGTACGTGGAACGTGTGGTGTAGCGGTGAAATGCATAGATATCACACAGAACTCCGATTGCGCAGGCAGCGTACTACATTACAACTGACACTGAA…
ASV119	s_Prevotella_timonensis	Bacteria	Bacteroidota	Bacteroidia	Bacteroidales	Prevotellaceae	Prevotella	Prevotella timonensis	TGAGGAATATTGGTCAATGGGCGAGAGCCTGAACCAGCCAAGTAGCGTGCAGGACGACGGCCCTATGGGTTGTAAACTGCTTTTATGTGGGGATAAAGTGCGTGACGTGTCATGCATTGCAGGTACCACATGAATAAGGACCGGCTAATTCCGTGCCAGCAGCCGCGGTAATACGGAAGGTCCGGGCGTTATCCGGATTTATTGGGTTTAAAGGGAGCGTAGGCTGTCTATTAAGCGTGTTGTGAAATATACCGGCTCAACCGGTGGCTTGCAGCGCGAACTGGTCGACTTGAGTATGCAGGAAGTAGGCGGAATTCATGGTGTAGCGGTGAAATGCTTAGATATCATGACGAACTCCGATTGCGCAGGCAGCTTACTGTAGCATAACTGACGCTGATG…
ASV120	o_Saccharimonadales	Bacteria	Patescibacteria	Saccharimonadia	Saccharimonadales				TGAGGAATATTCCACAATGGGCGAAAGCCTGATGGAGCAATGCCGCGTGCAGGATGAAGGCCCTCGGGTCGTAAACTGCTTTTATTAGAGAAGAATATGACGGTAACTAATGAATAAGGGACGGCTAACTACGTGCCAGCAGCCGCGGTCATACGTAGGTCCCAAGCGTTATCCGGAGTGACTGGGCGTAAAGAGTTGCGTAGGCGGCTAAGTAAGCGAGTAATGAAAACTATCGGCTCAACCGGTAGCCTGTTATTCGAACTGCTTGGCTCGAGATTATCAGAGGTCGCTGGAATTCCTAGTGTAGCAGTGAAATGCGTAGATATTAGGAAGAACACCAATGGCGTAGGCAGGCGACTGGGGTATTTCTGACGCTAAGGCACGAAAGCGTGGGGAGCG…
ASV121	g_Prevotella	Bacteria	Bacteroidota	Bacteroidia	Bacteroidales	Prevotellaceae	Prevotella		TGAGGAATATTGGTCAATGGGCGAGAGCCTGAACCAGCCAAGTAGCGTGTAGGATGACGGCCCTATGGGTTGTAAACTACTTTTGTGTGGGGATAAAGTGAGGCACGTGTGCCTTATTGCAGGTACCACACGAATAAGGACTGGCTAATTCCGTGCCAGCAGCCGCGGTAATACGGAAGGTCCAGGCGTTATCCGGATTTATTGGGTTTAAAGGGAGCGTAGGCTGTCTGTTAAGCGTGTTGTGAAATGTACTGGCTCAACCAGTGAATTGCAGCGCGAACTGGCGGACTTGAGTATGCAGGAAGTAGGCGGAATTCATGGTGTAGCGGTGAAATGCTTAGATATCATGACGAACTCCGATTGCGAAGGCAGCTTACTGTAGCACAACTGACGCTTAGG…
ASV122	g_Prevotella	Bacteria	Bacteroidota	Bacteroidia	Bacteroidales	Prevotellaceae	Prevotella		TGAGGAATATTGGTCAATGGGCGAGAGCCTGAACCAGCCAAGTAGCGTGCAGGATGACGGCCCTATGGGTTGTAAACTGCTTTTACGCGGGGATAAAGTGCGTGACGTGTCTCGCATTGCAGGTACCGCATGAATAAGGACCGGCTAATTCCGTGCCAGCAGCCGCGGTAATACGGAAGGTCCGGGCGTTATCCGGATTTATTGGGTTTAAAGGGAGCGCAGGCCGCCCGATAAGCGTGTTGTGAAATGTACCGGCTCAACCGGTGAGTTGCAGCGCGAACTGTCAGGCTTGAGTGCACGGTAAGCAGGCGGAATTCATGGTGTAGCGGTGAAATGCTTAGATATCATGAGGAACTCCGATTGCGAAGGCAGCTTGCTGCAGTGCGACTGACGCTTAGG…
ASV123	g_Dialister	Bacteria	Firmicutes	Negativicutes	Veillonellales-Selenomonadales	Veillonellaceae	Dialister		TGGGGAATCTTCCGCAATGGGCGAAAGCCTGACGGAGCAACGCCGCGTGAGTGAAGACGGCCTTCGGGTTGTAAAGCTCTGTGATTCGGGACGAAAGATAAGTAGACGAATAATCTGCATAAGTGACGGTACCGAAAAAGCAAGCCACGGCTAACTACGTGCCAGCAGCCGCGGTAATACGTAGGTGGCAAGCGTTGTCCGGAATTATTGGGCGTAAAGCGCGCGCAGGCGGCTACTTAAGTCCATCTTAAAAGTGCGGGGCTTAACCCCGTGATGGGATGGAAACTGAGAAGCTGGAGTGTCGGAGAGGAAAGTGGAATTCCTAGTGTAGCGGTGAAATGCGTAGAGATTAGGAAGAACACCGGTGGCGAAGGCGACTTTCTGGACGACAACTGACGC…
ASV124	g_Escherichia-Shigella	Bacteria	Proteobacteria	Gammaproteobacteria	Enterobacterales	Enterobacteriaceae	Escherichia-Shigella		CGGGGAATATTGCACAATGGGCGCAAGCCTGATGCAGCCATGCCGCGTGTATGAAGAAGGCCTTCGGGTTGTAAAGTACTTTCAGCGGGGAGGAAGGGAGTAAAGTTAATACCTTTGCTCATTGACGTTACCCGCAGAAGAAGCACCGGCTAACTCCGTGCCAGCAGCCGCGGTAATACGGAGGGTGCAAGCGTTAATCGGAATTACTGGGCGTAAAGCGCACGCAGGCGGTTTGTTAAGTCAGATGTGAAATCCCCGGGCTCAACCTGGGAACTGCATCTGATACTGGCAAGCTTGAGTCTCGTAGAGGGGGGTAGAATTCCAGGTGTAGCGGTGAAATGCGTAGAGATCTGGAGGAATACCGGTGGCGAAGGCGGCCCCCTGGACGAAGACTGACGC…
ASV125	g_Prevotella	Bacteria	Bacteroidota	Bacteroidia	Bacteroidales	Prevotellaceae	Prevotella		TGAGGAATATTGGTCAATGGGCGTAAGCCTGAACCAGCCAAGTAGCGTGTAGGAATACAGCCCTATGGGTTTTAAACTACTTTTGTTAGGGAATAAAGTGTGCCACGTGTTGGCATATTGCATGTACCTATCGAATAAGGACCGGCTAATTCCGTGCCAGCAGCCGCGGTAATACGGAAGGTCCAGGCGTTATCCGGATTTATTGGGTTTAAAGGGAGTGTAGGCTGTTAGATAAGCGTGTTGTGAAATATTCTAGCTTAACTAGAATCGTGCAGCGCGAACTGTTTAACTTGAGTTCGTTCAACGTAGGCGGAATTTATGGTGTAGCGGTGAAATGCTTAGATATCATAAAGAACTCCGATTGCGAAGGCAGCTTACGGGGTCGTAACTGACGCTAAA…
ASV126	s_Lactobacillus_iners	Bacteria	Firmicutes	Bacilli	Lactobacillales	Lactobacillaceae	Lactobacillus	Lactobacillus iners	TAGGGAATCTTCCACAATGGACGCAAGTCTGATGGAGCAACGCCGCGTGAGTGAAGAAGGGTCTCGGCTCGTAAAGCTCTGTTGTTGGTGAAGAAGGACAGGGGTAGTAACTGACCTTTGTTTGACGGTAATCAATTAGAAAGTCACGGCTAACTACGTGCCAGCAGCCGCGGTAATACGTAGGTGGCAAGCGTTGTCCGGATTTATTGGGCGTAAAGCGAGTGCAGGCGGTTCGATAAGTCTGATGTGAAAGCCTTCGGCTCAACCGGAGAATTGCATCAGAAACTGTCGAGCTTGAGTACAGAAGAGGAGAGTGGAACTCCATGTGTAGCGGTGAAATGCGTAGATATATGGAAGAACACCGGTGGCGAAGGCGGCTCTCTGGTCTGTTACTGACGC…
ASV127	s_Gardnerella_vaginalis	Bacteria	Actinobacteriota	Actinobacteria	Bifidobacteriales	Bifidobacteriaceae	Gardnerella	Gardnerella vaginalis	TGGGGAATATTGCGCAATGGGGGGAACCCTGACGCAGCGACGCCGCGTGCGGGATGAAGGCCTTCGGGTTGTAAACCGCTTTTGATTGGGAGCAAGCCTTTTTGGTGAGTGTACCTTTCGAATAAGCGCCGGCTAACTACGTGCCAGCAGCCGCGGTAATACGTAGGGCGCAAGCGTTATCCGGAATTATTGGGCGTAAAGAGCTTGTAGGCGGTTCGTCGCGTCTGGTGTGAAAGCCCATCGCTTAACGGTGGGTTTGCGCCGGGTACGGGCGGGCTAGAGTGCAGTAGGGGAGACTGGAATTCCCGGTGTAACGGTGGAATGTGTAGATATCGGGAAGAACACCAATGGCGAAGGCAGGTCTCTGGGCTGTTACTGACGCTGAGAAGCGAAAGCGTG…
ASV128	s_Sneathia_sanguinegens	Bacteria	Fusobacteriota	Fusobacteriia	Fusobacteriales	Leptotrichiaceae	Sneathia	Sneathia sanguinegens	TGGGGAATATTGGACAATGGAGGCAACTCTGATCCAGCAATTCTGTGTGTGTGAAGAAGGTTTTAGGACTGTAAAACACTTTTAGTAGGGAAGAAAAAAATGACGGTACCTACAGAAGAAGCGACGGCTAAATACGTGCCAGCAGCCGCGGTAATACGTATGTCGCGAGCGTTATCCGGAATTATTGGGCTTAAAGGGCATCTAGGCGGTTAAACAAGTTGAAGGTGAAAACCTGTGGCTCAACCATAGGCTTGCCTACAAAACTGTATAACTAGAGTACTGGAAAGGTGGGTGGAACTACACGAGTAGAGGTGAAATTCGTAGATATGTGTAGGAATGCCGATGATGAAGATAACTCACTGGACAGCAACTGACGCTGAAGTGCGAAAGCTAGGGGAG…
ASV129	s_Megasphaera-1	Bacteria	Firmicutes	Negativicutes	Veillonellales-Selenomonadales	Veillonellaceae	Megasphaera	Megasphaera-1	TGGGGAATCTTCCGCAATGGACGAAAGTCTGACGGAGCAACGCCGCGTGAGTGAAGAAGGTCTTCGGATTGTAAAGCTCTGTTATACGGGACGAAAAAGACGGATGCCAACAGTATCCGTCCGTGACGGTACCGTAAGAGAAAGCCACGGCTAACTACGTGCCAGCAGCCGCGGTAATACGTAGGTGGCAAGCGTTGTCCGGAATTATTGGGCGTAAAGGGCGCGCAGGCGGTTCGGTAAGTCTGTCTTAAAAGTGCGGGGCTTAACCCCGTGAGGGGACGGAAACTGTCGAACTTGAGTGTCGGAGAGGAAAGCGGAATTCCTAGTGTAGCGGTGAAATGCGTAGATATTAGGAGGAGCACCGGTGGCGAAAGCGGCTTTCTGGACGACAACTGACGC…
ASV130	s_Prevotella_timonensis	Bacteria	Bacteroidota	Bacteroidia	Bacteroidales	Prevotellaceae	Prevotella	Prevotella timonensis	TGAGGAATATTGGTCAATGGGCGAGAGCCTGAACCAGCCAAGTAGCGTGCAGGACGACGGCCCTATGGGTTGTAAACTGCTTTTATGTGGGGATAAAGTGCGTGACGTGTCATGCATTGCAGGTACCACATGAATAAGGACCGGCTAATTCCGTGCCAGCAGCCGCGGTAATACGGAAGGTCCGGGCGTTATCCGGATTTATTGGGTTTAAAGGGAGCGTAGGCTGTCTATTAAGCGTGTTGTGAAATTTACCGGCTCAACCGGTGGCTTGCAGCGCGAACTGGTCGACTTGAGTATGCAGGAAGTAGGCGGAATTCATGGTGTAGCGGTGAAATGCTTAGATATCATGACGAACTCCGATTGCGCAGGCAGCTTACTGTAGCATAACTGACGCTGATG…
ASV131	s_Porphyromonas_uenonis	Bacteria	Bacteroidota	Bacteroidia	Bacteroidales	Porphyromonadaceae	Porphyromonas	Porphyromonas uenonis	TGAGGAATATTGGTCAATGGGCGAGAGCCTGAACCAGCCAAGTCGCGTGAAGGAAGACTGCCCGCAAGGGTTGTAAACTTCTTTTGTATGGGATTAAAGTCGTCTACGTGTAGACGTTTGCAGTTACCATACGAATAAGCATCGGCTAACTCCGTGCCAGCAGCCGCGGTAATACGGAGGATGCGAGCGTTATCCGGAATTATTGGGTTTAAAGGGTGCGTAGGTTGCAAGGGAAGTCAGGGGTGAAAAGCTATAGCTCAACTATGGTCTTGCCTTTGAAACTCTCTAGCTAGAGTGTACTGGAGGTACGTGGAACGTGTGGTGTAGCGGTGAAATGCATAGATATCACACAGAACTCCGATTGCGCAGGCAGCGTACTACATTACAACTGACACTGAA…
ASV132	s_Lactobacillus_iners	Bacteria	Firmicutes	Bacilli	Lactobacillales	Lactobacillaceae	Lactobacillus	Lactobacillus iners	TAGGGAATCTTCCACAATGGACGCAAGTCTGATGGAGCAACGCCGCGTGAGTGAAGAAGGGTTTCGGCTCGTAAAGCTCTGTTGTTGGTGAAGAAGGACAGGGGTAGTAACTGACCTTTGTTTGACGGTAATCAATTAGAAAGTCACGGCTAACTACGTGCCAGCAGCCGCGGTAATACGTAGGTGGCAAGCGTTGTCCGGATTTATTGGGCGTAAAGCGAGTGCAGGCGGTTCGATAAGTCTGATGTGAAAGCCTTCGGCTCAACCGGAGAATTGCATCAGAAACTGTCGAGCTTGAGTACAGAAGAGGAGAGTGGAACTCCATGTGTAGCGGTGAAATGCGTAGATATATGGAAGAGCACCGGTGGCGAAGGCGGCTCTCTGGTCTGTTACTGACGC…
ASV133	s_Lactobacillus_gasseri	Bacteria	Firmicutes	Bacilli	Lactobacillales	Lactobacillaceae	Lactobacillus	Lactobacillus gasseri	TAGGGAATCTTCCACAATGGACGCAAGTCTGATGGAGCAACGCCGCGTGAGTGAAGAAGGGTTTCGGCTCGTAAAGCTCTGTTGGTAGTGAAGAAAGATAGAGGTAGTAACTGGCCTTTATTTGACGGTAATTACTTAGAAAGTCACGGCTAACTACGTGCCAGCAGCCGCGGTAATACGTAGGTGGCAAGCGTTGTCCGGATTTATTGGGCGTAAAGCGAGTGCAGGCGGTTCAATAAGTCTGATGTGAAAGCCTTCGGCTCAACCGGAGAATTGCATCAGAAACTGTTGAACTTGAGTGCAGAAGAGGAGAGTGGAACTCCATGTGTAGCGGTGGAATGCGTAGATATATGGAAGAGCACCAGTGGCGAAGGCGGCTCTCTGGTCTGCAACTGACGC…
ASV134	s_Peptoniphilus_coxii	Bacteria	Firmicutes	Clostridia	Peptostreptococcales-Tissierellales	Family XI	Peptoniphilus	Peptoniphilus coxii	TGGGGAATCTTGCACAATGGGGGAAACCCTGATGCAGCGACGCCGCGTGAGCGATGAAGGTTTTCGAATCGTAAAGCTCTGTCCTATGGGAAGATAATGACGGTACCATAGGAGGAAGCCCCGGCTAACTACGTGCCAGCAGCCGCGGTAATACGTAGGGGGCGAGCGTTGTCCGGAATTACTGGGCGTAAAGGGTTCGCAGGCGGCATGACAAGTCCGATGTAAAAGGCGAAAGCTCAACTTTCGTAAGCATCGGAAACTGTCAAGCTTGAGTGAAGGAGAGGCAAGTGGAATTCCTAGTGTAGCGGTGGAATGCGTAGATATTAGGAGGAATACCGGTGGCGAAGGCGACTTGCTGGACTTCAACTGACGCTGAGGAACGAAAGCGTGGGTAGCAAA…
ASV135	s_Prevotella_timonensis	Bacteria	Bacteroidota	Bacteroidia	Bacteroidales	Prevotellaceae	Prevotella	Prevotella timonensis	TGAGGAATATTGGTCAATGGGCGAGAGCCTGAACCAGCCAAGTAGCGTGCAGGATGACGGCCCTATGGGTTGTAAACTGCTTTTATGTGGGGATAAAGTGCGCGACGTGTCGTGCATTGCAGGTACCACATGAATAAGGACCGGCTAATTCCGTGCCAGCAGCCGCGGTAATACGGAAGGTCCGGGCGTTATCCGGATTTATTGGGTTTAAAGGGAGCGTAGGCTGTCTATTAAGCGTGTTGTGAAATTTACCGGCTCAACCGGTGGCTTGCAGCGCGAACTGGTCGACTTGAGTATGCAGGAAGTAGGCGGAATTCATGGTGTAGCGGTGAAATGCTTAGATATCATGACGAACTCCGATTGCGCAGGCAGCTTACTGTAGCATAACTGACGCTGATG…
ASV136	s_Lactobacillus_gasseri	Bacteria	Firmicutes	Bacilli	Lactobacillales	Lactobacillaceae	Lactobacillus	Lactobacillus gasseri	TAGGGAATCTTCCACAATGGACGCAAGTCTGATGGAGCAACGCCGCGTGAGTGAAGAAGGGTCTCGGCTCGTAAAGCTCTGTTGGTAGTGAAGAAAGATAGAGGTAGTAACTGGCCTTTATTTGACGGTAATTACTTAGAAAGTCACGGCTAACTACGTGCCAGCAGCCGCGGTAATACGTAGGTGGCAAGCGTTGTCCGGATTTATTGGGCGTAAAGCGAGTGCAGGCGGTTCAATAAGTCTGATGTGAAAGCCTTCGGCTCAACCGGAGAATTGCATCAGAAACTGTTGAACTTGAGTGCAGAAGAGGAGAGTGGAACTCCATGTGTAGCGGTGGAATGCGTAGATATATGGAAGAACACCAGTGGCGAAGGCGGCTCTCTGGTCTGCAACTGACGC…
ASV137	g_Corynebacterium	Bacteria	Actinobacteriota	Actinobacteria	Corynebacteriales	Corynebacteriaceae	Corynebacterium		TGGGGAATATTGCACAATGGGCGGAAGCCTGATGCAGCGACGCCGCGTGGGGGATGACGGCCTTCGGGTTGTAAACTCCTTTCACCATCGACGAAGGGTTTCTGACGGTAGATGGAGAAGAAGCACCGGCTAACTACGTGCCAGCAGCCGCGGTAATACGTAGGGTGCGAGCGTTGTCCGGAATTACTGGGCGTAAAGAGCTCGTAGGTGGTTTGTCGCGTCGTCTGTGAAATTCCGGGGCTTAACTCCGGGCGTGCAGGCGATACGGGCATAACTTGAGTACTGTAGGGGAGACTGGAATTCCTGGTGTAGCGGTGAAATGCGCAGATATCAGGAGGAACACCGGTGGCGAAGGCGGGTCTCTGGGCAGTAACTGACGCTGAGGAGCGAAAGCATGGG…
ASV138	s_Sneathia_amnii	Bacteria	Fusobacteriota	Fusobacteriia	Fusobacteriales	Leptotrichiaceae	Sneathia	Sneathia amnii	CGGGGAATATTGGACAATGGAGGAAACTCTGATCCAGCAATTCTGTGTGTGTGAAGAAGGTTTTAGGACTGTAAAACACTTTTAGTAGGGAAGAAAAAAATGACGGTACCTACAGAAGAAGCAACGGCTAAATACGTGCCAGCAGCCGCGGTAATACGTATGTTGCGAGCGTTATCCGGAATTATTGGGCTTAAAGGGCATCTAGGCGGTAAGACAAGTTGAAGGTGAAAACCTGTGGCTCAACCATAGGCTTGCCTACAAAACTGTTGAACTAGAGTACTGGAAAGGTGGGTGGAACTACACGAGTAGAGGTGAAATTCGTAGATATGTGTAGGAATGCCGATGATGAAGATAACTCACTGGACAGAAACTGACGCTGAAGTGCGAAAGCTAGGGGAG…
ASV139	g_Gardnerella	Bacteria	Actinobacteriota	Actinobacteria	Bifidobacteriales	Bifidobacteriaceae	Gardnerella		TGGGGAATATTGCGCAATGGGGGAAACCCTGACGCAGCGACGCCGCGTGCGGGATGAAGGCCTTCGGGTTGTAAACCGCTTTTGATTGGGAGCAAGCCTTCGGGTGAGTGTACCTTTCGAATAAGCGCCGGCTAACTACGTGCCAGCAGCCGCGGTAATACGTAGGGCGCAAGCGTTATCCGGAATTATTGGGCGTAAAGAGCTTGTAGGCGGTTCGTCGCGTCTGGTGTGAAAGCCCATCGCTTAACGGTGGGTCTGCGCCGGGTACGGGCGGGCTAGAGTGCAGTAGGGGAGACTGGAATTCCCGGTGTAACGGTGGAATGTGTAGATATCGGGAAGAGCACCAATGGCGAAGGCAGGTCTCTGGGCTGTTACTGACGCTGAGAAGCGAAAGCGTGG…
ASV140	f_Muribaculaceae	Bacteria	Bacteroidota	Bacteroidia	Bacteroidales	Muribaculaceae			TGAGGAATATTGGTCAATGGGCGCGAGCCTGAACCAGCCAAGTCGCGTGAGGGACGACGGTCCTACGGATTGTAAACCTCTTTAGGCGGGGAGTAATGTGCTCTACGAGTAGAGTAGTGAGAGTACCCGCAGAATAAGCATCGGCTAACTCCGTGCCAGCAGCCGCGGTAATACGGAGGATGCGAGCGTTATCCGGATTTATTGGGTTTAAAGGGTGCGCAGGCTGTGCATCAAGTCAGCGGTAAAATCTCGGGGCTCAACCCCGTTTAGCCGTTGAAACTGGTGTGCTGGAGTGTGCGCGAGGAAGGCGGAATGCGCGGTGTAGCGGTGAAATGCATAGATATTGCGCAGAACTCCGATTGCGAAGGCAGCCTTCCAGTGCATGACTGACGCTGAGGC…
ASV141	g_Anaerococcus	Bacteria	Firmicutes	Clostridia	Peptostreptococcales-Tissierellales	Family XI	Anaerococcus		TGGGGAATTTTGCACAATGGGGGAAACCCTGATGCAGCGACGCCGCGTGATTTAGAAGGCCTTCGGGTTGTAAAAATCTTTTCTATGGGAAGAAAATGACAGTACCATAGGAATAAGGACCGGCTAATTACGTGCCAGCAGCCGCGGTAATACGTAAGGTCCGAGCGTTGTCCGGAATCATTGGGCGTAAAGGGTACGTAGGCGGGTAAGCAAGTTAGAAGTGAAATCCTATAGCTCAACTATAGTAAGCTTTTAAAACTGCTCATCTTGAGGTATGGAAGGGAAAGTGGAATTCCTAGTGTAGCGGTGAAATGCGCAGATATTAGGAGGAATACCGGTGGCGAAGGCGACTTTCTGGCCATAACCTGACGCTGAGGTACGAAAGCGTGGGTAGCAAACA
ASV142	s_Prevotella_timonensis	Bacteria	Bacteroidota	Bacteroidia	Bacteroidales	Prevotellaceae	Prevotella	Prevotella timonensis	TGAGGAATATTGGTCAATGGGCGAGAGCCTGAACCAGCCAAGTAGCGTGCAGGAAGACGGCCCTATGGGTTGTAAACTGCTTTTATGTGGGGATAAAGTGCGCGACGTGTCGTGCATTGCAGGTACCACATGAATAAGGACCGGCTAATTCCGTGCCAGCAGCCGCGGTAATACGGAAGGTCCGGGCGTTATCCGGATTTATTGGGTTTAAAGGGAGCGTAGGCTGTCTATTAAGCGTGTTGTGAAATTTACCGGCTCAACCGGTGGCTTGCAGCGCGAACTGGTCGACTTGAGTATGCAGGAAGTAGGCGGAATTCATGGTGTAGCGGTGAAATGCTTAGATATCATGACGAACTCCGATTGCGCAGGCAGCTTACTGTAGCATAACTGACGCTGATG…
ASV143	s_Lactobacillus_iners	Bacteria	Firmicutes	Bacilli	Lactobacillales	Lactobacillaceae	Lactobacillus	Lactobacillus iners	TAGGGAATCTTCCACAATGGACGCAAGTCTGATGGAGCAACGCCGCGTGAGTGAAGAAGGGTTTCGGCTCGTAAAGCTCTGTTGTTGGTGAAGAAGGACAGGGGTAGTAACTGACCTTTGTTTGACGGTAATCAATTAGAAAGTCACGGCTAACTACGTGCCAGCAGCCGCGGTAATACGTAGGTGGCAAGCGTTGTCCGGATTTATTGGGCGTAAAGCGAGTGCAGGCGGTTCGATAAGTCTGATGTGAAAGCCTTCGGCTCAACCGGAGAATTGCATCAGAAACTGTCGAGCTTGAGTACAGAAGAGGAGAGTGGAATTCCATGTGTAGCGGTGAAATGCGTAGATATATGGAAGAACACCGGTGGCGAAGGCGGCTCTCTGGTCTGTTACTGACGC…
ASV144	s_Peptoniphilus_koenoeneniae	Bacteria	Firmicutes	Clostridia	Peptostreptococcales-Tissierellales	Family XI	Peptoniphilus	Peptoniphilus koenoeneniae	TGGGGAATATTGCACAATGGGGGAAACCCTGATGCAGCGACGCCGCGTGAGCGAAGAAGGTTTTCGAATCGTAAAGCTCTGTCCTATGGGAAGATAATGACGGTACCATAGGAGGAAGCCCCGGCTAACTACGTGCCAGCAGCCGCGGTAATACGTAGGGGGCAAGCGTTGTCCGGAATCACTGGGCGTAAAGGGTTCGCAGGCGGAAATGCAAGTCAGTTGTGAAAGGCAGAGGCTCAACCTCTGTAAGCAATTGAAACTGTATTTCTTGAGATGTGGAGAGGCAAGTGGAATTCCTAGTGTAGCGGTGAAATGCGTAGATATTAGGAAGAATACCGGTGGCGAAGGCGACTTGCTGGACACAAACTGACGCTGAGGAACGAAAGCGTGGGTAGCAAA…
ASV145	g_Gardnerella	Bacteria	Actinobacteriota	Actinobacteria	Bifidobacteriales	Bifidobacteriaceae	Gardnerella		TGGGGAATATTGCGCAATGGGGGAAACCCTGACGCAGCGACGCCGCGTGCGGGATGAAGGCCTTCGGGTTGTAAACCGCTTTTGATTGGGAGCAAGCCTTTTGGGTGAGTGTACCTTTCGAATAAGCGCCGGCTAACTACGTGCCAGCAGCCGCGGTAATACGTAGGGCGCAAGCGTTATCCGGAATTATTGGGCGTAAAGAGCTTGTAGGCGGTTCGTCGCGTCTGGTGTGAAAGCCCATCGCTTAACGGTGGGTTTGCGCCGGGTACGGGCGGGCTAGAGTGCAGTAGGGGAGACTGGAATTCTCGGTGTAACGGTGGAATGTGTAGATATCGGGAAGAGCACCAATGGCGAAGGCAGGTCTCTGGGCTGTTACTGACGCTGAGAAGCGAAAGCGTG…
ASV146	g_Porphyromonas	Bacteria	Bacteroidota	Bacteroidia	Bacteroidales	Porphyromonadaceae	Porphyromonas		TGAGGAATATTGGTCAATGGGCGAGAGCCTGAACCAGCCACGTCGCGTGAAGGAAGACTGACCTTACGGTTTGTAAACTTCTTTTGTAGAGGGGTAATGGCAGATACGTGTATTTGCGTGAAAGTACTCTACGAATAAGCATCGGCTAACTCCGTGCCAGCAGCCGCGGTAATACGGGGGATGCGAGCGTTATCCGGAATTATTGGGTTTAAAGGGTGCGCAGGTGGCTAATCAGGTCAGTGGTGAAAAGCTATGGCTCAACCATGGTCTTGCCATTGAAACCGTATAGCTAGAGAGGAGACGAGGTAGGCGGAATGTGTGGTGTAGCGGTGAAATGCATAGATATCACACAGAACTCCGATTGCGAAGGCAGCTTACCAGGCTTTATCTGACACTTAG…
ASV147	f_Prevotellaceae	Bacteria	Bacteroidota	Bacteroidia	Bacteroidales	Prevotellaceae			TGAGGAATATTGGTCAATGGGCGTGAGCCTGAACCAGCCAAGTAGCGTGCAGGAAGACGGCCCTATGGGTTGTAAACTGCTTTTATGCGGGGATAAAGGAGTCCACGTGTGGATTTTTGCAGGTACCGCATGAATAAGGACCGGCTAATTCCGTGCCAGCAGCCGCGGTAATACGGAAGGTCCGGGCGTTATCCGGATTTATTGGGTTTAAAGGGAGCGTAGGCCGCGTTTTAAGCGTGTTGTGAAATGTAGACGCCCAACGTCTGCATCGCAGCGCGAACTGGGACGCTTGAGTACGCGCAACGTTGGCGGAATTCGTCGTGTAGCGGTGAAATGCTTAGATATGACGAGGAACTCCGATTGCGAAGGCAGCTGACGGGAGCGGCACTGACGCTTAAG…
ASV148	f_Prevotellaceae	Bacteria	Bacteroidota	Bacteroidia	Bacteroidales	Prevotellaceae			TGAGGAATATTGGTCAATGGGCGTGAGCCTGAACCAGCCAAGTAGCGTGCAGGAAGACGGCCCTATGGGTTGTAAACTGCTTTTATGCGGGGATAAAGGAGTCCACGTGTGGGCTTTTGCAGGTACCGCATGAATAAGGACCGGCTAATTCCGTGCCAGCAGCCGCGGTAATACGGAAGGTCCGGGCGTTATCCGGATTTATTGGGTTTAAAGGGAGCGTAGGCCGCGTTTTAAGCGTGTTGTGAAATGTAGGCGCCCAACGTCTGCATCGCAGCGCGAACTGGAACGCTTGAGTACGCGCAACGTTGGCGGAATTCGTCGTGTAGCGGTGAAATGCTTAGATATGACGAAGAACTCCGATTGCGAAGGCAGCTGACGGGAGCGGCACTGACGCTTAAG…
ASV149	s_Lactobacillus_gasseri	Bacteria	Firmicutes	Bacilli	Lactobacillales	Lactobacillaceae	Lactobacillus	Lactobacillus gasseri	TAGGGAATCTTCCACAATGGACGCAAGTCTGATGGAGCAACGCCGCGTGAGTGAAGAAGGGTTTCGGCTCGTAAAGCTCTGTTGGTAGTGAAGAAAGATAGAGGTAGTAACTGGCCTTTATTTGACGGTAATTACTTAGAAAGTCACGGCTAACTACGTGCCAGCAGCCGCGGTAATACGTAGGTGGCAAGCGTTGTCCGGATTTATTGGGCGTAAAGCGAGTGCAGGCGGTTCAATAAGTCTGATGTGAAAGCCTTCGGCTCAACCGGAGAATTGCATCAGAAACTGTTGAACTTGAGTGCAGAAGAGGAGAGTGGAATTCCATGTGTAGCGGTGGAATGCGTAGATATATGGAAGAACACCAGTGGCGAAGGCGGCTCTCTGGTCTGCAACTGACGC…
ASV150	s_Anaerococcus_lactolyticus	Bacteria	Firmicutes	Clostridia	Peptostreptococcales-Tissierellales	Family XI	Anaerococcus	Anaerococcus lactolyticus	TGGGGAATTTTGCACAATGGGGGAAACCCTGATGCAGCGACGCCGCGTGATTTAGAAGGCCTTCGGGTTGTAAAAATCTTTTCTATGGGAAGAAAATGACAGTACCATAGGAATAAGGACCGGCTAATTACGTGCCAGCAGCCGCGGTAATACGTAAGGTCCGAGCGTTGTCCGGAATCATTGGGCGTAAAGGGTACGTAGGCGGGTAAGCAAGTTAGAAGTGAAATCCTGTAGCTCAACTACAGTAAGCTTTTAAAACTGCTCATCTTGAGATATGGAAGGGAAAGTGGAATTCCTAGTGTAGCGGTGAAATGCGCAGATATTAGGAGGAATACCGGTGGCGAAGGCGACTTTCTGGCCATAATCTGACGCTGAGGTACGAAAGCGTGGGTAGCAAACA
ASV151	s_Prevotella_timonensis	Bacteria	Bacteroidota	Bacteroidia	Bacteroidales	Prevotellaceae	Prevotella	Prevotella timonensis	TGAGGAATATTGGTCAATGGGCGAGAGCCTGAACCAGCCAAGTAGCGTGCAGGATGACGGCCCTATGGGTTGTAAACTGCTTTTATGTGGGGATAAAGTGCGCGACGTGTCGTGCATTGCAGGTACCACATGAATAAGGACCGGCTAATTCCGTGCCAGCAGCCGCGGTAATACGGAAGGTCCGGGCGTTATCCGGATTTATTGGGTTTAAAGGGAGCGTAGGCTGTCTATTAAGCGTGTTGTGAAATATACCGGCTCAACCGGTGGCTTGCAGCGCGAACTGGTCGACTTGAGTATGCAGGAAGTAGGCGGAATTCATGGTGTAGCGGTGAAATGCTTAGATATCATGACGAACTCCGATTGCGCAGGCAGCTTACTGTAGCATAACTGACGCTGATG…
ASV152	s_Atopobium_vaginae	Bacteria	Actinobacteriota	Coriobacteriia	Coriobacteriales	Atopobiaceae	Atopobium	Atopobium vaginae	TGGGGAATCTTGCACAATGGGCGAAAGCCTGATGCAGCGACGCCGCGTGCGGGATGAAGGCCTTCGGGTTGTAAACCGCTTTCAGCAGGGACGAGGCCGCAAGGTGACGGTACCTGCAGAAGAAGCCCCGGCTAACTACGTGCCAGCAGCCGCGGTAATACGTAGGGGGCAAGCGTTATCCGGATTCATTGGGCGTAAAGCGCGCGTAGGCGGTCTGTTAGGTCAGGAGTTAAAGCTGGGGGCTCAACCCCTATCCGCTCCTGATACCGGCAGGCTTGAGTCTGGTAGGGGAAGATGGAATTCCAAGTGTAGCGGTGAAATGCGAAGATATTTGGAAGAACACCGGTGGCGAAGGCGGGATTCTGGGCCATGACTGACGCTGAGGCGCGAAAGCTAGGG…
ASV153	s_Lactobacillus_crispatus	Bacteria	Firmicutes	Bacilli	Lactobacillales	Lactobacillaceae	Lactobacillus	Lactobacillus crispatus	TAGGGAATCTTCCACAATGGACGCAAGTCTGATGGAGCAACGCCGCGTGAGTGAAGAAGGTTTTCGGATCGTAAAGCTCTGTTGTTGGTGAAGAAGGATAGAGGTAGTAACTGGCCTTTATTTGACGGTAATCAACCAGAAAGTCACGGCTAACTACGTGCCAGCAGCCGCGGTAATACGTAGGTGGCAAGCGTTGTCCGGATTTATTGGGCGTAAAGCGAGCGCAGGCGGAAGAATAAGTCTGATGTGAAAGCCCTCGGCTTAACCGAGGAACTGCATCGGAAACTGTTTTTCTTGAGTGCAGAAGAGGAGAGTGGAACTCCATGTGTAGCGGTGGAATGCGTAGATATATGGAAGAGCACCAGTGGCGAAGGCGGCTCTCTGGTCTGCAACTGACGC…
ASV154	f_Prevotellaceae	Bacteria	Bacteroidota	Bacteroidia	Bacteroidales	Prevotellaceae			TGAGGAATATTGGTCAATGGGCGCGAGCCTGAACCAGCCAAGTAGCGTGCAGGAAGACGGCCCTATGGGTTGTAAACTGCTTTTATGCGGGGATAAAGGAGTCCACGTGTGGGCTTTTGCAGGTACCGCATGAATAAGGACCGGCTAATTCCGTGCCAGCAGCCGCGGTAATACGGAAGGTCCGGGCGTTATCCGGATTTATTGGGTTTAAAGGGAGCGTAGGCCGCGTTTTAAGCGTGTTGTGAAATGTAGGCGCCCAACGTCTGCATCGCAGCGCGAACTGGAACGCTTGAGTACGCGCAACGTTGGCGGAATTCGTCGTGTAGCGGTGAAATGCTTAGATATGACGAAGAACTCCGATTGCGAAGGCAGCTGACGGGAGCGGCACTGACGCTTAAG…
ASV155	g_Klebsiella	Bacteria	Proteobacteria	Gammaproteobacteria	Enterobacterales	Enterobacteriaceae	Klebsiella		TGGGGAATATTGCACAATGGGCGCAAGCCTGATGCAGCCATGCCGCGTGTGTGAAGAAGGCCTTCGGGTTGTAAAGCACTTTCAGCGGGGAGGAAGGCGTTAAGGTTAATAACCTTGGCGATTGACGTTACCCGCAGAAGAAGCACCGGCTAACTCCGTGCCAGCAGCCGCGGTAATACGGAGGGTGCAAGCGTTAATCGGAATTACTGGGCGTAAAGCGCACGCAGGCGGTCTGTCAAGTCGGATGTGAAATCCCCGGGCTCAACCTGGGAACTGCATTCGAAACTGGCAGGCTAGAGTCTTGTAGAGGGGGGTAGAATTCCAGGTGTAGCGGTGAAATGCGTAGAGATCTGGAGGAATACCGGTGGCGAAGGCGGCCCCCTGGACAAAGACTGACGC…
ASV156	s_Lactobacillus_crispatus	Bacteria	Firmicutes	Bacilli	Lactobacillales	Lactobacillaceae	Lactobacillus	Lactobacillus crispatus	TAGGGAATCTTCCACAATGGACGCAAGTCTGATGGAGCAACGCCGCGTGAGTGAAGAAGGTTCTCGGATCGTAAAGCTCTGTTGTTGGTGAAGAAGGATAGAGGTAGTAACTGGCCTTTATTTGACGGTAATCAACCAGAAAGTCACGGCTAACTACGTGCCAGCAGCCGCGGTAATACGTAGGTGGCAAGCGTTGTCCGGATTTATTGGGCGTAAAGCGAGCGCAGGCGGAAGAATAAGTCTGATGTGAAAGCCCTCGGCTTAACCGAGGAACTGCATCGGAAACTGTTTTTCTTGAGTGCAGAAGAGGAGAGTGGAACTCCATGTGTAGCGGTGGAATGCGTAGATATATGGAAGAACACCAGTGGCGAAGGCGGCTCTCTGGTCTGCAACTGACGC…
ASV157	g_Sneathia	Bacteria	Fusobacteriota	Fusobacteriia	Fusobacteriales	Leptotrichiaceae	Sneathia		TGGGGAATATTGGACAATGGAGGGAACTCTGATCCAGCAATTCTGTGTGTGTGAAGAAGGTTTTAGGACTGTAAAACACTTTTAGTAGGGAAGAAAAAAATGACGGTACCTACAGAAGAAGCAACGGCTAAATACGTGCCAGCAGCCGCGGTAATACGTATGTTGCGAGCGTTATCCGGAATTATTGGGCTTAAAGGGCATCTAGGCGGTAAGACAAGTTGAAGGTGAAAACCTGTGGCTCAACCATAGGCTTGCCTACAAAACTGTTGAACTAGAGTACTGGAAAGGTGGGTGGAATTACACGAGTAGAGGTGAAATTCGTAGATATGTGTAGGAATGCCGATGATGAAGATAACTCACTGGACAGAAACTGACGCTGAAGTGCGAAAGCTAGGGGAG…
ASV158	g_Fusobacterium	Bacteria	Fusobacteriota	Fusobacteriia	Fusobacteriales	Fusobacteriaceae	Fusobacterium		TGGGGAATATTGGACAATGGACCAAAAGTCTGATCCAGCAATTCTGTGTGCACGATGACGTTTTTCGGAATGTAAAGTGCTTTCAGTCGGGAAGAAGCAAGTGACGGTACCGACAGAAGAAGCGACGGCTAAATACGTGCCAGCAGCCGCGGTAATACGTATGTCGCAAGCGTTATCCGGATTTATTGGGCGTAAAGCGCGTCTAGGCGGCAAGGAAAGTCTGATGTGAAAATGCGGGGCTCAACTCCGTATTGCGTTGGAAACTGCCTTACTAGAGTACTGGAGAGGTAGGCGGAACTACAAGTGTAGAGGTGAAATTCGTAGATATTTGTAGGAATGCCGATGGGGAAGCCAGCCTACTGGACAGATACTGACGCTAAAGCGCGAAAGCGTGGGTAG…
ASV159	s_Lactobacillus_crispatus	Bacteria	Firmicutes	Bacilli	Lactobacillales	Lactobacillaceae	Lactobacillus	Lactobacillus crispatus	TAGGGAATCTTCCACAATGGACGCAAGTCTGATGGAGCAACGCCGCGTGAGTGAAGAAGGTTTTCGGATCGTAAAGCTCTGTTGTTGGTGAAGAAGGATAGAGGTAGTAACTGGCCTTTATTTGACGGTAATCAACCAGAAAGTCACGGCTAACTACGTGCCAGCAGCCGCGGTAATACGTAGGTGGCAAGCGTTGTCCGGATTTATTGGGCGTAAAGCGAGCGCAGGCGGAAGAATAAGTCTGATGTGAAAGCCCTCGGCTTAACCGAGGAACTGCATCGGAAACTGTTTTTCTTGAGTGCAGAAGAGGAGAGTGGAATTCCATGTGTAGCGGTGGAATGCGTAGATATATGGAAGAACACCAGTGGCGAAGGCGGCTCTCTGGTCTGCAACTGACGC…
ASV160	g_Dialister	Bacteria	Firmicutes	Negativicutes	Veillonellales-Selenomonadales	Veillonellaceae	Dialister		TGGGGAATCTTCCGCAATGGGCGAAAGCCTGACGGAGCAACGCCGCGTGAGTGAAGACGGCCTTCGGGTTGTAAAGCTCTGTGATTCGGGACGAAAGATAAGTAGACGAATAATCTACATAAGTGACGGTACCGAAAAAGCAAGCCACGGCTAACTACGTGCCAGCAGCCGCGGTAATACGTAGGTGGCAAGCGTTGTCCGGAATTATTGGGCGTAAAGCGCGCGCAGGCGGCTACTTAAGTCCATCTTAAAAGTGCGGGGCTTAACCCCGTGATGGGATGGAAACTGAGAAGCTGGAGTGTCGGAGAGGAAAGTGGAATTCCTAGTGTAGCGGTGAAATGCGTAGAGATTAGGAAGAACACCGGTGGCGAAGGCGACTTTCTGGACGACAACTGACGC…
ASV161	g_Sneathia	Bacteria	Fusobacteriota	Fusobacteriia	Fusobacteriales	Leptotrichiaceae	Sneathia		TGGGGAATATTGGACAATGGAGGGAACTCTGATCCAGCAATTCTGTGTGTGTGAAGAAGGTTTTAGGACTGTAAAACACTTTTAGTAGGGAAGAAAAAAAATGACGGTACCTACAGAAGAAGCAACGGCTAAATACGTGCCAGCAGCCGCGGTAATACGTATGTTGCGAGCGTTATCCGGAATTATTGGGCTTAAAGGGCATCTAGGCGGTAAGACAAGTTGAAGGTGAAAACCTGTGGCTCAACCATAGGCTTGCCTACAAAACTGTTGAACTAGAGTACTGGAAAGGTGGGTGGAACTACACGAGTAGAGGTGAAATTCGTAGATATGTGTAGGAATGCCGATGATGAAGATAACTCACTGGACAGAAACTGACGCTGAAGTGCGAAAGCTAGGGGA…
ASV162	g_Sneathia	Bacteria	Fusobacteriota	Fusobacteriia	Fusobacteriales	Leptotrichiaceae	Sneathia		TGGGGAATATTGGACAATGGAGGGAACTCTGATCCAGCAATTCTGTGTGTGTGAAGAAGGTTCTAGGACTGTAAAACACTTTTAGTAGGGAAGAAAAAAATGACGGTACCTACAGAAGAAGCAACGGCTAAATACGTGCCAGCAGCCGCGGTAATACGTATGTTGCGAGCGTTATCCGGAATTATTGGGCTTAAAGGGCATCTAGGCGGTAAGACAAGTTGAAGGTGAAAACCTGTGGCTCAACCATAGGCTTGCCTACAAAACTGTTGAACTAGAGTACTGGAAAGGTGGGTGGAACTACACGAGTAGAGGTGAAATTCGTAGATATGTGTAGGAATGCCGATGATGAAGATAACTCACTGGACAGAAACTGACGCTGAAGTGCGAAAGCTAGGGGAG…
ASV163	g_Rikenellaceae_RC9_gut_group	Bacteria	Bacteroidota	Bacteroidia	Bacteroidales	Rikenellaceae	Rikenellaceae RC9 gut group		TGAGGAATATTGGACAATGGGCGGAAGCCTGATCCAGCCATGCCGCGTGAAGGAAGGAGGTCCTATGGATCGTAAACTTCTTTTGACGCAGAGCAATAAAGTGTACGAGTACACTGATGAGAGTATGCGTCGAATAAGCATCGGCTAACTCCGTGCCAGCAGCCGCGGTAATACGGAGGATGCGAGCGTTATCCGGATTTATTGGGTTTAAAGGGTGCGTAGGCTGTGTACCAAGTCAGCGGTGAAATACCTGTGCTTAACGCAGGCTGTGCCGTTGAAACTGGCATGCTAGAATACGGGAGCCGTGGGAGGAATGTGTGGTGTAGCGGTGAAATGCATAGATATCACACAGAACACCGATTGCGAAGGCATCTCACGATTCCGTAATTGACGCTTAGG…
ASV164	s_Prevotella_7_melaninogenica	Bacteria	Bacteroidota	Bacteroidia	Bacteroidales	Prevotellaceae	Prevotella_7	Prevotella_7 melaninogenica	TGAGGAATATTGGTCAATGGACGGAAGTCTGAACCAGCCAAGTAGCGTGCAGGATGACGGCCCTATGGGTTGTAAACTGCTTTTGTATGGGGATAAAGTTAGGGACGTGTCCCTATTTGCAGGTACCATACGAATAAGGACCGGCTAATTCCGTGCCAGCAGCCGCGGTAATACGGAAGGTCCAGGCGTTATCCGGATTTATTGGGTTTAAAGGGAGCGTAGGCTGGAGATTAAGTGTGTTGTGAAATGTAGACGCTCAACGTCTGAATTGCAGCGCATACTGGTTTCCTTGAGTACGCACAACGTTGGCGGAATTCGTCGTGTAGCGGTGAAATGCTTAGATATGACGAAGAACTCCGATTGCGAAGGCAGCTGACGGGAGCGCAACTGACGCTTAAG…
ASV165	s_Megasphaera-2	Bacteria	Firmicutes	Negativicutes	Veillonellales-Selenomonadales	Veillonellaceae	Megasphaera	Megasphaera-2	CGGGGAATCTTCCGCAATGGACGAAAGTCTGACGGAGCAACGCCGCGTGAGTGAAGACGGTCTTCGGATTGTAAAGCTCTGTTATACGGGACGAACGGCAAGGTGGTAAATAGCCATCATGAGTGACGGTACCGTAAGAGAAAGCCACGGCTAACTACGTGCCAGCAGCCGCGGTAATACGTAGGTGGCAAGCGTTGTCCGGAATTATTGGGCGTAAAGGGCGCGCAGGCGGTTTTTTAAGTCGGTCTTAAAAGTGCGGGGCTTAACCCCGTGAGGGGACCGAAACTGGAAGACTTGAGTGTCGGAGAGGAAAGCGGAATTCCTAGTGTAGCGGTGAAATGCGTAGATATTAGGAGGAACACCGGTGGCGAAAGCGGCTTTCTGGACGACAACTGACGC…
ASV166	g_Gardnerella	Bacteria	Actinobacteriota	Actinobacteria	Bifidobacteriales	Bifidobacteriaceae	Gardnerella		TGGGGAATATTGCGCAATGGGGGAAACCCTGACGCAGCGACGCCGCGTGCGGGATGAAGGCCTTCGGGTTGTAAACCGCTTTTGATTGGGAGCAAGCTTTCGGGTGAGTTTACCTTTCGAATAAGCGCCGGCTAACTACGTGCCATCAGCCGCGGTAATACGTAGGGCGCAAGCGTTATCCGGAATTATTGGGCGTAAAGAGCTTGTAGGCGGTTCGTCGCGTCTGGTGTGAAAGCCCATCGCTTAACGGTGGGTCTGCGCCGGGTACGGGCGGGCTAGAGTGCAGTAGGGGAGACTGGAATTCCCGGTGTAACGGTGGAATGTGTAGATATCGGGAAGAACACCAATGGCGAAGGCAGGTCTCTGGGCTGTTACTGACGCTGAGAAGCGAAAGCGTGG…
ASV167	s_Megasphaera-1	Bacteria	Firmicutes	Negativicutes	Veillonellales-Selenomonadales	Veillonellaceae	Megasphaera	Megasphaera-1	TGGGGAATCTTCCGCAATGGACGAAAGTCTGACGGAGCAACGCCGCGTGAGTGAAGAAGGTCTTCGGATTGTAAAGCTCTGTTATACGGGACGAAAAAGACGGATGCCAACAGTATTCGTCCGTGACGGTACCGTAAGAGAAAGCCACGGCTAACTACGTGCCAGCAGCCGCGGTAATACGTAGGTGGCAAGCGTTGTCCGGAATTATTGGGCGTAAAGGGCGCGCAGGCGGTTCGGTAAGTCTGTCTTAAAAGTGCGGGGCTTAACCCCGTGAGGGGACGGAAACTGTCGAACTTGAGTGTCGGAGAGGAAAGCGGAATTCCTAGTGTAGCGGTGAAATGCGTAGATATTAGGAGGAACACCGGTGGCGAAAGCGGCTTTCTGGACGACAACTGACGC…
ASV168	s_Megasphaera-1	Bacteria	Firmicutes	Negativicutes	Veillonellales-Selenomonadales	Veillonellaceae	Megasphaera	Megasphaera-1	TGGGGAATCTTCCGCAATGGACGAAAGTCTGACGGAGCAACGCCGCGTGAGTGAAGAAGGTCTTCGGATTGTAAAGCTCTGTTATACGGGACGAAAAAGACGGATGCCAACAGTATCCGTCCGTGACGGTACCGTAAGAGAAAGCCACGGCTAACTACGTGCCAGCAGCCGCGGTAATACGTAGGTGGCAAGCGTTGTCCGGAATTATTGGGCGTAAAGGGCGCGCAGGCGGTTCGGTAAGTCTGTCTTAAAAGTGCGGGGCTTAACCCCGTGAGGGGATGGAAACTGTCGAACTTGAGTGTCGGAGAGGAAAGCGGAATTCCTAGTGTAGCGGTGAAATGCGTAGATATTAGGAGGAACACCGGTGGCGAAAGCGGCTTTCTGGACGACAACTGACGC…
ASV169	g_Howardella	Bacteria	Firmicutes	Clostridia	Lachnospirales	Lachnospiraceae	Howardella		TGGGGAATATTGCACAATGGAGGGAACTCTGATGCAGCGACGCCGCGTGAGTGAAGAAGTATTTCGGTATGTAAAGCTCTATCAGTAGGGAAGATAATGACGGTACCTACATAAGAAGCCCCGGCTAAATACGTGCCAGCAGCCGCGGTAATACGTATGGGGCAAGCGTTATCCGGATTTACTGGGTGTAAAGGGAGCGTAGGCGGCAGTACAAGTCGGGAGTGAAAACTCGGGGCTCAACCCCGAGACTGCTCTCGAAACTGTACAGCTAGAGTGCAGGAAGGGCAGGCGGAATTCCTGGTGTAGCGGTGAAATGCGTAGATATCAGGAGGAACACCGGTGGCGAAGGCGGCCTGCTGGACTGTAACTGACGCTGAGGCTCGAAAGCGTGGGGAGCGA…
ASV170	s_Atopobium_vaginae	Bacteria	Actinobacteriota	Coriobacteriia	Coriobacteriales	Atopobiaceae	Atopobium	Atopobium vaginae	TGGGGAATCTTGCACAATGGGCGAAAGCCTGATGCAGCGACGCCGCGTGCGGGATGAAGGCCTTCGGGTTGTAAACCGCTTTCAGCAGGGACGAGGCCGCAAGGTGACGGTACCTGCAGAAGAAGCCCCGGCTAACTACGTGCCAGCAGCCGCGGTAATACGTAGGGGGCAAGCGTTATCCGGATTCATTGGGCGTAAAGCGCGCGTAGGCGGTCTGTTAGGTCAGGAGTTAAATCTGGGGGCTCAACCCCTATCCGCTCCTGATACCGGCAGGCTTGAGTCTGGTAGGGGAAGATGGAATTCCAAGTGTAGCGGTGAAATGCGCAGATATTTGGAAGAGCACCGGTGGCGAAGGCGGTCTTCTGGGCCATGACTGACGCTGAGGCGCGAAAGCTAGGG…
ASV171	g_Escherichia-Shigella	Bacteria	Proteobacteria	Gammaproteobacteria	Enterobacterales	Enterobacteriaceae	Escherichia-Shigella		TGGGGAATATTGCACAATGGGCGCAAGCCTGATGCAGCCATGCCGCGTGTATGAAGAAGGCCTTCGGGTTGTAAAGTACTTTCAGCGGGGAGGAAGGGAGTAAAGTTAATACCTTTGCTCATTGACGTTACCCGCAGAAGAAGCACCGGCTAACTCCGTGCCAGCAGCCGCGGTAATACGGAGGGTGCAAGCGTTAATCGGAATTACTGGGCGTAAAGCGCACGCAGGCGGTTTGTTAAGTCAGATGTGAAATCCCCGGGCTCAACCTGGGAACTGCATCTGATACTGGCAAGCTTGAGTCTCGTAGAGGGGGGTAGAATTCCAGGTGTAGCGGTGAAATGCGTAGAGATCTGGAGGAATACCGGTGGCGAAGGCGGCACACTGGACGAAGACTGACGC…
ASV172	g_Gardnerella	Bacteria	Actinobacteriota	Actinobacteria	Bifidobacteriales	Bifidobacteriaceae	Gardnerella		TGGGGAATATTGCGCAATGGGGGAAACCCTGACGCAGCGACGCCGCGTGCGGGATGAAGGCCTTCGGGTTGTAAACCGCTTTTGATTGGGAGCAAGCCTTCGGGTGAGTGTACCTTTCGAATAAGCGCCGGCTAACTACGTGCCAGCAGCCGCGGTAATACGTAGGGCGCAAGCGTTATCCGGAATTATTGGGCGTAAAGAGCTTGTAGGCGGTTCGTCGCGTCTGGTGTGAAAGCCCATCGCTTAACGGTGGGTCTGCGCCGGGTACGGGCGGGCTAGAGTGCAGTAGGGGAGACTGGAAATCCCGGTGTAACGGTGGAATGTGTAGATATCGGGAAGAACACCAATGGCGAAGGCAGGTCTCTGGGCTGTTACTGACGCTGAGAAGCGAAAGCGTGG…
ASV173	s_Prevotella_timonensis	Bacteria	Bacteroidota	Bacteroidia	Bacteroidales	Prevotellaceae	Prevotella	Prevotella timonensis	TGAGGAATATTGGTCAATGGGCGAGAGCCTGAACCAGCCAAGTAGCGTGCAGGACGACGGCCCTATGGGTTGTAAACTGCTTTTATGTGGGGATAAAGTGCGCGACGTGTCGTGCATTGCAGGTACCACATGAATAAGGACCGGCTAATTCCGTGCCAGCAGCCGCGGTAATACGGAAGGTCCGGGCGTTATCCGGATTTATTGGGTTTAAAGGGAGCGTAGGCTGTCTATTAAGCGTGTTGTGAAATTTACCGGCTCAACCGGTGGCTTGCAGCGCGAACTGGTCGACTTGAGTATGCAGGAAGTAGGCGGAATTCATGGTGTAGCGGTGAAATGCTTAGATATCATGACGAACTCCGATTGCGCAGGCAGCTTACTGTAGCATAACTGACGCTGATG…
ASV174	s_Lactobacillus_jensenii	Bacteria	Firmicutes	Bacilli	Lactobacillales	Lactobacillaceae	Lactobacillus	Lactobacillus jensenii	TAGGGAATCTTCCACAATGGACGCAAGTCTGATGGAGCAACGCCGCGTGAGTGAAGAAGGTTTTCGGATCGTAAAGCTCTGTTGTTGGTGAAGAAGGATAGAGGTAGTAACTGGCCTTTATTTGACGGTAATCAACCAGAAAGTCACGGCTAACTACGTGCCAGCAGCCGCGGTAATACGTAGGTGGCAAGCGTTGTCCGGATTTATTGGGCGTAAAGCGAGCGCAGGCGGATTGATAAGTCTGATGTGAAAGCCTTCGGCTCAACCGAAGAACTGCATCAGAAACTGTCAATCTTGAGTGCAGAAGAGGAGAGTGGAACTCCATGTGTAGCGGTGGAATGCGTAGATATATGGAAGAGCACCAGTGGCGAAGGCGGCTCTCTGGTCTGTAACTGACGC…
ASV175	g_Gemella	Bacteria	Firmicutes	Bacilli	Staphylococcales	Gemellaceae	Gemella		TAGGGAATCTTCCGCAATGGGCGAAAGCCTGACGGAGCAACGCCGCGTGAGTGAAGAAGGATTTCGGTTCGTAAAGCTCTGTTGTTAGGGAAGAATGATTGTGTAGTAACTATACACAGTAGAGACGGTACCTAACCAGAAAGCCACGGCTAACTACGTGCCAGCAGCCGCGGTAATACGTAGGTGGCAAGCGTTGTCCGGAATTATTGGGCGTAAAGCGCGCGCAGGTGGTTTAATAAGTCTGATGTGAAAGCCCACGGCTCAACCGTGGAGGGTCATTGGAAACTGTTAAACTTGAGTGCAGGAGAGAAAAGTGGAATTCCTAGTGTAGCGGTGAAATGCGTAGAGATTAGGAGGAACACCAGTGGCGAAGGCGGCTTTTTGGCCTGTAACTGACAC…
ASV176	g_Corynebacterium	Bacteria	Actinobacteriota	Actinobacteria	Corynebacteriales	Corynebacteriaceae	Corynebacterium		TGGGGAATATTGCACAATGGGCGCAAGCCTGATGCAGCGACGCCGCGTGGGGGATGACGGCCTTCGGGTTGTAAACTCCTTTCGCTAGGGACGAAGCTTTTTGTGACGGTACCTAGATAAGAAGCACCGGCTAACTACGTGCCAGCAGCCGCGGTAATACGTAGGGTGCGAGCGTTGTCCGGAATTACTGGGCGTAAAGGGCTCGTAGGTGGTTTGTCGCGTCGTCTGTGAAATTCCGGGGCTTAACTCCGGGCGTGCAGGCGATACGGGCATAACTTGAGTACTGTAGGGGTAACTGGAATTCCTGGTGTAGCGGTGAAATGCGCAGATATCAGGAGGAACACCGATGGCGAAGGCAGGTTACTGGGCAGTTACTGACGCTGAGGAGCGAAAGCATGG…
ASV177	s_Campylobacter_ureolyticus	Bacteria	Campylobacterota	Campylobacteria	Campylobacterales	Campylobacteraceae	Campylobacter	Campylobacter ureolyticus	TAAGGAATATTGCGCAATGGGGGAAACCCTGACGCAGCAACGCCGCGTGGAGGATGACACTTTTCGGAGCGTAAACTCCTTTTATCAGGAAAGAATAATGACGGTACCTGATGAATAAGCACCGGCTAACTCCGTGCCAGCAGCCGCGGTAATACGGGGGGTGCAAGCGTTACTCGGAATCACTGGGCGTAAAGGACGCGTAGGCGGATTATCAAGTCTTTTGTGAAATCTAGTGGCTTAACCACTAAACTGCTTAGGAAACTGATAGTCTAGAGTAGGGGAGAGGTAGATGGAATTCTTGGTGTAGGGGTAAAATCCGTAGAGATCAAGAAGAATACCCATTGCGAAAGCGATCTGCTGGAACCTAACTGACGCTGAGGCGTGAAAGCGTGGGTAGCA…
ASV178	g_Enterococcus	Bacteria	Firmicutes	Bacilli	Lactobacillales	Enterococcaceae	Enterococcus		TAGGGAATCTTCGGCAATGGACGAAAGTCTGACCGAGCAACGCCGCGTGAGTGAAGAAGGTTTTCGGATCGTAAAACTCTGTTGTTAGAGAAGAACAAGGACGTTAGTAACTGAACGTCCCCTGACGGTATCTAACCAGAAAGCCACGGCTAACTACGTGCCAGCAGCCGCGGTAATACGTAGGTGGCAAGCGTTGTCCGGATTTATTGGGCGTAAAGCGAGCGCAGGCGGTTTCTTAAGTCTGATGTGAAAGCCCCCGGCTCAACCGGGGAGGGTCATTGGAAACTGGGAGACTTGAGTGCAGAAGAGGAGAGTGGAATTCCATGTGTAGCGGTGAAATGCGTAGATATATGGAGGAACACCAGTGGCGAAGGCGGCTCTCTGGTCTGTAACTGACGC…
ASV179	s_Lactobacillus_jensenii	Bacteria	Firmicutes	Bacilli	Lactobacillales	Lactobacillaceae	Lactobacillus	Lactobacillus jensenii	TAGGGAATCTTCCACAATGGACGCAAGTCTGATGGAGCAACGCCGCGTGAGTGAAGAAGGTTCTCGGATCGTAAAGCTCTGTTGTTGGTGAAGAAGGATAGAGGTAGTAACTGGCCTTTATTTGACGGTAATCAACCAGAAAGTCACGGCTAACTACGTGCCAGCAGCCGCGGTAATACGTAGGTGGCAAGCGTTGTCCGGATTTATTGGGCGTAAAGCGAGCGCAGGCGGATTGATAAGTCTGATGTGAAAGCCTTCGGCTCAACCGAAGAACTGCATCAGAAACTGTCAATCTTGAGTGCAGAAGAGGAGAGTGGAACTCCATGTGTAGCGGTGGAATGCGTAGATATATGGAAGAACACCAGTGGCGAAGGCGGCTCTCTGGTCTGTAACTGACGC…
ASV180	s_Murdochiella_asaccharolytica	Bacteria	Firmicutes	Clostridia	Peptostreptococcales-Tissierellales	Family XI	Murdochiella	Murdochiella asaccharolytica	TGGGGAATTTTGCACAATGGAGGAAACTCTGATGCAGCGACGCCGCGTGAACGAAGAAGGTCTTCGGATTGTAAAGTTCTGTCCTGGGTGAAGATAATGACGGTAACTCAGGAGGAAGCCCCGGCTAACTACGTGCCAGCAGCCGCGGTAATACGTAGGGGGCGAGCGTTGTTCGGAATTATTGGGCGTAAAGGGTACGTAGGCGGTTTGTTAAGTTTGGCGTTAAATCACGGGGCTCAACCCCGTTCAGCGTTGAAAACTGGCAAACTTGAGTAGTAGAGGGGACAGTGGAATTCCTAGTGTAGCGGTGAAATGCGTAGAGATTAGGAAGAATACCGGTGGCGAAGGCGACTGTCTGGATACATACTGACGCTCAGGTACGAAAGCGTGGGGAGCAAA…
ASV181	g_Bulleidia	Bacteria	Firmicutes	Bacilli	Erysipelotrichales	Erysipelotrichaceae	Bulleidia		TAGGGAATTTTCGGCAATGGGCGAAAGCCTGACCGAGCAACGCCGCGTGAGTGATGACGGCCTTCGGGTTGTAAAGCTCTGTTGTAAGAAAAGATAAACTAGTAGAGAATATTAGTTAGACATTATCTTACCAGAAAGCCACGGCTAACTACGTGCCAGCAGCCGCGGTAATACGTAGGTGGCGAGCGTTATCCGGAATTATTGGGCGTAAAGGGTGCGTAGGCGGTCTGTTAAGTTCATGGTTAAATTTTGGGGCTCAACCCCATTGAGCCATGGATACTGGCAGACTAGAGTATTGGAGAGGCAAGCGGAATTCCATGTGTAGCGGTAAAATGCGTAGATATATGGAGGAACACCGGTGGCGAAGGCGGCTTGCTAGCCAAAGACTGACGCTCAGGC…
ASV182	g_Sneathia	Bacteria	Fusobacteriota	Fusobacteriia	Fusobacteriales	Leptotrichiaceae	Sneathia		TGGGGAATATTGGACAATGGAGGGAACTCTGATCCAGCAATTCTGTGTGTGTGAAGAAGGTTTTAGGACTGTAAAACACTTTTAGTAGGGAAGAAAAAAATGACGGTACCTACAGAAGAAGCAACGGCTAAATACGTGCCAGCAGCCGCGGTAATACGTATGTTGCGAGCGTTATCCGGAATTATTGGGCTTAAAGGGCATCTAGGCGGTAAGACAAGTTGAAGGTGAAAACCTGTGGCTCAACCATAGGCTTGCCTACAAAACTGTTGAACTAGAGTACTGGAAAGGTGGGTGGAACTACAAGAGTAGAGGTGAAATGCGTAGATATGTGTAGGAATGCCGATGCTGAAGAGAACTCACTGGACAGAAACTGACGCTGAAGTGCGAAAGCTAGGGGAG…
ASV183	g_Moryella	Bacteria	Firmicutes	Clostridia	Lachnospirales	Lachnospiraceae	Moryella		TGGGGAATATTGCACAATGGAGGGAACTCTGATGCAGCGACGCCGCGTGAGTGAAGAAGTATTTCGGTATGTAAAGCTCTATCAGCAGGGAAGAAGATGACGGTACCTGAATAAGAAGCCCCGGCTAACTACGTGCCAGCAGCCGCGGTAATACGTAGGGGGCAAGCGTTATCCGGATTTACTGGGTGTAAAGGGAGCGCAGACGGCTGTGCAAGTCTGAAGTGAAAGCCCGCGGCTCAACTGCGGGATTGCTTTGGAAACTGTGCGGCTTGAGTATCGGAGAGGTAAGCGGAATTCCAAGTGTAGCGGTGAAATGCGTAGATATTTGGAGGAACACCGGTGGCGAAGGCGGCTTACTGGACGAAAACTGACGTTGAGGCTCGAAGGCGTGGGGAGCAA…
ASV184	g_Gardnerella	Bacteria	Actinobacteriota	Actinobacteria	Bifidobacteriales	Bifidobacteriaceae	Gardnerella		TGGGGAATATTGCGCAATGGGGGAAACCCTGACGCAGCGACGCCGCGTGCGGGATGAAGGCCTTCGGGTTGTAAACCGCTTTTGATTGGGAGCAAGCCTTTTGGGTGAGTGTACCTTTCGAATAAGCGCCGGCTAACTACGTGCCAGCAGCCGCGGTAATACGTAGGGCGCAAGCGTTATCCGGAATTATTGGGCGTAAAGAGCTTGTAGGCGGTTCGTCGCGTCTGGTGTGAAAGCCCATCGCTTAACGGTGGGTTTGCGCCGGGTACGGGCGGGCTAGAGTGCAGTAGGGGAGACTGGAATTCGCGGTGTAACGGTGGAATGTGTAGATATCGGGAAGAACACCAATGGCGAAGGCAGGTCTCTGGGCTGTTACTGACGCTGAGAAGCGAAAGCGTG…
ASV185	s_Megasphaera-1	Bacteria	Firmicutes	Negativicutes	Veillonellales-Selenomonadales	Veillonellaceae	Megasphaera	Megasphaera-1	TGGGGAATCTTCCGCAATGGACGAAAGTCTGACGGAGCAACGCCGCGTGAGTGAAGAAGGTCTTCGGATTGTAAAGCTCTGTTCTACGGGACGAAACAGACGGATGCCAACAGTATCCGTCCGTGACGGTACCGTACGAGAAAGCCACGGCTAACTACGTGCCAGCAGCCGCGGTAATACGTAGGTGGCAAGCGTTGTCCGGAATTATTGGGCGTAAAGGGCGCGCAGGCGGTTCGGTAAGTCTGTCTTAAAAGTGCGGGGCTTAACCCCGTGAGGGGACGGAAACTGTCGAACTTGAGTGTCGGAGAGGAAAGCGGAATTCCTAGTGTAGCGGTGAAATGCGTAGATATTAGGAGGAACACCGGTGGCGAAAGCGGCTTTCTGGACGACAACTGACGC…
ASV186	g_Lactobacillus	Bacteria	Firmicutes	Bacilli	Lactobacillales	Lactobacillaceae	Lactobacillus		TAGGGAATCTTCCACAATGGACGCAAGTCTGATGGAGCAACGCCGCGTGAGTGAAGAAGGTTTTCGGATCGTAAAGCTCTGTTGTTGGTGAAGAAGGATAGAGGTAGTAACTGGCCTTTATTTGACGGTAATCAACCAGAAAGTCACGGCTAACTACGTGCCAGCAGCCGCGGTAATACGTAGGTGGCAAGCGTTGTCCGGATTTATTGGGCGTAAAGAGAGAGCAGGCGGAAGAATAAGTCTGATGTGAAAGCCCTCGGCTTAACCGAGGAACTGCATCGGAAACTGTTGGTCTTGAGTGCAGAAGAGGAGAGTGGAACTCCATGTGTAGCGGTGGAATGCGTAGATATATGGAAGAACACCAGTGGCGAAGGCGGCTCTCTGGTCTGAAACTGACGC…
ASV187	s_Veillonella_montpellierensis	Bacteria	Firmicutes	Negativicutes	Veillonellales-Selenomonadales	Veillonellaceae	Veillonella	Veillonella montpellierensis	TGGGGAATCTTCCGCAATGGACGAAAGTCTGACGGAGCAACGCCGCGTGAGTGATGACGGTCTTCGGATTGTAAAGCTCTGTTAATCGGGACGAATGGTCGGTGTGTAAATAGTGCATGGACATGACGGTACCGGAATAGAAAGCCACGGCTAACTACGTGCCAGCAGCCGCGGTAATACGTAGGTGGCAAGCGTTGTCCGGAATTATTGGGCGTAAAGCGCGCGCAGGCGGACTAGCCAGTCAGTCTTAAAAGTTCGGGGCTTAACCCCGTGATGGGATTGAAACTACTAGTCTAGAGTATCGGAGAGGAAAGTGGAATTCCTAGTGTAGCGGTGAAATGCGTAGATATTAGGAAGAACACCAGTGGCGAAGGCGACTTTCTGGACGAACACTGACGC…
ASV188	s_Atopobium_vaginae	Bacteria	Actinobacteriota	Coriobacteriia	Coriobacteriales	Atopobiaceae	Atopobium	Atopobium vaginae	TGGGGAATCTTGCACAATGGGCGAAAGCCTGATGCAGCGACGCCGCGTGCGGGATGAAGGCCTTCGGGTTGTAAACCGCTTTCAGCAGGGACGAGGCCGCAAGGTGACGGTACCTGCAGAAGAAGCCCCGGCTAACTACGTGCCAGCAGCCGCGGTAATACGTAGGGGGCAAGCGTTATCCGGATTCATTGGGCGTAAAGCGCGCGTAGGCGGTCTGTTAGGTCAGGAGTTAAATCTGGGGGCTCAACCCCTATCCGCTCCTGATACCGGCAGGCTTGAGTCTGGTAGGGGAAGATGGAATTCCAAGTGTAGCGGTGAAATGCGAAGATATTTGGAAGAACACCGGTGGCGAAGGCGGGATTCTGGGCCATGACTGACGCTGAGGCGCGAAAGCTAGGG…
ASV189	s_Anaerococcus_obesiensis	Bacteria	Firmicutes	Clostridia	Peptostreptococcales-Tissierellales	Family XI	Anaerococcus	Anaerococcus obesiensis	TGGGGAATTTTGCACAATGGGGGAAACCCTGATGCAGCGACGCCGCGTGATTTAGAAGGCCTTCGGGTTGTAAAAATCTTTTTTATGGGATGAAAATGACAGTACCATAAGAATAAGGTCCGGCTAAATACGTGCCAGCAGCCGCGGTAATACGTATGGACCGAGCGTTGTCCGGAATCATTGGGCGTAAAGGGTACGTAGGCGGCCCAGTAAGTTAGAAGTGAAATAATATAGCTCAACTATATAAAGCTTTTAAAACTGCTAGGCTTGAGAGATGGAAGGGAAAGTGGAATTCCTAGTGTAGCGGTGAAATGCGCAGATATTAGGAAGAATACCGGTGGCGAAGGCGACTTTCTGGTCATCATCTGACGCTGAGGTACGAAAGCGTGGGTAGCAAACA
ASV190	s_Pseudoramibacter_alactolyticus	Bacteria	Firmicutes	Clostridia	Eubacteriales	Eubacteriaceae	Pseudoramibacter	Pseudoramibacter alactolyticus	TGGGGAATATTGCGCAATGGGGGCAACCCTGACGCAGCAATACCGCGTGAGTGAAGAAGGTTTTCGGATCGTAAAGCTCTGTTATTGGGGAAGAAGCAGTGACGGTACCCAATGAGGAAGTCCCGGCTAACTACGTGCCAGCAGCCGCGGTAATACGTAGGGGACGAGCGTTGTCCGGAATCACTGGGCGTAAAGGGCGCGTAGGCGGTTTTATAAGTCAGATGTGAAAGGTACCGGCTCAACCGGTGACGTGCATTTGAAACTGTAAGACTTGAGTACTGAAGAGGCAAGCGGAATTCCTAGTGTAGCGGTGAAATGCGTAGATATTAGGAAGAACACCGGTGGCGAAGGCGGCTTGCTGGGCAGATACTGACGCTGAGGTGCGAAAGCGTGGGGAGC…
ASV191	s_Prevotella_amnii	Bacteria	Bacteroidota	Bacteroidia	Bacteroidales	Prevotellaceae	Prevotella	Prevotella amnii	TGAGGAATATTGGTCAATGGGCGAGAGCCTGAACCAGCCAAGTAGCGTGCAGGATGACGGCCCTATGGGTTGTAAACTGCTTTTATATGGGAATAAAGTGAGGGACGTGTCCCTTATTGCATGTACCATATGAATAAGGACCGGCTAATTCCGTGCCAGCAGCCGCGGTAATACGGAAGGTCCAGGCGTTATCCGGATTTATTGGGTTTAAAGGGAGCGTAGGCTGTTTGTTAAGCGTGTTGTGAAATGTAAGAGCTCAACTTTTAGATTGCAGCGCGAACTGGCAGACTTGAGTGCGCACAACGTAGGCGGAATTCATGGTGTAGCGGTGAAATGCTTAGATATCATGACGAACTCCGATTGCGAAGGCAGCTTGCGGGAGCGCAACTGACGCTAAAG…
ASV192	s_Atopobium_deltae	Bacteria	Actinobacteriota	Coriobacteriia	Coriobacteriales	Atopobiaceae	Atopobium	Atopobium deltae	TGGGGAATCTTGCGCAATGGGGGAAACCCTGACGCAGCGACGCCGCGTGCGGGATGAAGGCCTTCGGGTTGTAAACCGCTTTCAGCAGGGACGAGGCCTTATGGTGACGGTACCTGCAGAAGAAGCTCCGGCTAAATACGTGCCAGCAGCCGCGGTAATACGTATGGAGCAAGCGTTATCCGGATTCATTGGGCGTAAAGCGCTCGTAGGCGGTCTGTTAGGTCGGCAAGTTAAATCCGGGGGCTCAACCCCCGTCCGCTTCCGATACCGGCAGACTTGAGTTTGGTAGGGGAAGGTGGAATTCCTAGTGTAGCGGTGGAATGCGCAGATATTAGGAAGAACACCGGTGGCGAAGGCGGCCTTCTGGGCCATAACTGACGCTGAGGAGCGAAAGCTAGG…
ASV193	s_Porphyromonas_uenonis	Bacteria	Bacteroidota	Bacteroidia	Bacteroidales	Porphyromonadaceae	Porphyromonas	Porphyromonas uenonis	TGAGGAATATTGGTCAATGGGCGAGAGCCTGAACCAGCCAAGTCGCGTGAAGGAAGACTGCCCGCAAGGGTTGTAAACTTCTTTTGTATGGGATTAAAGTCGTCTACGTGTAGACGTTTGCAGTTACCATACGAATAAGCATCGGCTAACTCCGTGCCAGCAGCCGCGGTAATACGGAGGATGCGAGCGTTATCCGGAATTATTGGGTTTAAAGGGTGCGTAGGTTGCAAGGGAAGTCAGGGGTGAAAAGCTGTAGCTCAACTATGGTCTTGCCTTTGAAACTCTCTAGCTAGAGTGTACTGGAGGTACGTGGAACGTGTGGTGTAGCGGTGAAATGCATAGATATCACACAGAACTCCGATTGCGCAGGCAGCGTACTACATTACAACTGACACTGAA…
ASV194	f_Muribaculaceae	Bacteria	Bacteroidota	Bacteroidia	Bacteroidales	Muribaculaceae			TGAGGAATATTGGTCAATGGGCGCGAGCCTGAACCAGCCAAGTCGCGTGAGGGACGACGGTCCTACGGATTGTAAACCTCTTTAGGCGGGGAGTAATGTGCTCTACGAGTAGAGTAGTGAGAGTACCCGCAGAATAAGCATCGGCTAACTCCGTGCCAGCAGCCGCGGTAATACGGAGGATGCGAGCGTTATCCGGATTTATTGGGTTTAAAGGGTGCGCAGGCTGTGCATCAAGTCAGCGGTAAAATCTCGGGGCTCAACCCCGTTTAGCCGTTGAAACTGGTGTACTGGAGTGTGCGCGAGGAAGGCGGAATGCGCGGTGTAGCGGTGAAATGCATAGATATTGCGCAGAACTCCGATTGCGAAGGCAGCCTTCCAGTGCATGACTGACGCTGAGGC…
ASV195	s_Sneathia_amnii	Bacteria	Fusobacteriota	Fusobacteriia	Fusobacteriales	Leptotrichiaceae	Sneathia	Sneathia amnii	TGGGGAATATTGGACAATGGAGGAAACTCTGATCCAGCAATTCTGTGTGTGTGAAGAAGGTTTTAGGACTGTAAAACACTTTTAGTAGGGAAGAAAAAAATGACGGTACCTACAGAAGAAGCAACGGCTAAATACGTGCCAGCAGCCGCGGTAATACGTATGTTGCGAGCGTTATCCGGAATTATTGGGCTTAAAGGGCATCTAGGCGGTAAGACAAGTTGAAGGTGAAAACCTGTGGCTCAACCATAGGCTTGCCTACAAAACTGTTGAACTAGAGTACTGGAAAGGTGGGTGGAATTACACGAGTAGAGGTGAAATTCGTAGATATGTGTAGGAATGCCGATGATGAAGATAACTCACTGGACAGAAACTGACGCTGAAGTGCGAAAGCTAGGGGAG…
ASV196	s_Facklamia_ignava	Bacteria	Firmicutes	Bacilli	Lactobacillales	Aerococcaceae	Facklamia	Facklamia ignava	TAGGGAATCTTCCGCAATGGACGCAAGTCTGACGGAGCAACGCCGCGTGTGTGAAGAAGGTCTTCGGATCGTAAAGCACTGTTATCAGAGAAGAATAGCCTGTAGAGTAACTGTTATAGGTTTGACGGTAACTGATCAGAAAGCCACGGCTAACTACGTGCCAGCAGCCGCGGTAATACGTAGGTGGCAAGCGTTATCCGGATTTATTGGGCGTAAAGGGAGCGCAGGCGGTTGATTAAGTCTGATGTGAAAGCCCACGGCTCAACCGTGGAGTTGCATTGGAAACTGGTCAACTTGAGTACAGAAGAGGAAAGCGGAATTCCATGTGTAGCGGTGAAATGCGTAGATATATGGAGGAACACCAGTGGCGAAGGCGGCTTTCTGGTCTGAAACTGACGC…
ASV197	s_Dialister_propionicifaciens	Bacteria	Firmicutes	Negativicutes	Veillonellales-Selenomonadales	Veillonellaceae	Dialister	Dialister propionicifaciens	TGGGGAATCTTCCGCAATGGACGAAAGTCTGACGGAGCAACGCCGCGTGAGTGAAGACGGCCTTCGGGTTGTAAAGCTCTGTGATCCGGGACGAAAGAGCCTTGGGTAAATAGCCTAAGGAAGTGACGGTACCGGAAAAGCAAGCCACGGCTAACTACGTGCCAGCAGCCGCGGTAATACGTAGGTGGCAAGCGTTGTCCGGAATTATTGGGCGTAAAGCGCGCGCAGGCGGCTTCCTAAGTCCATCTTAAAAGTGCGGGGCTTAACCCCGTGATGGGATGGAAACTGGGAAGCTGGAGTATCGGAGAGGAAAGTGGAATTCCTAGTGTAGCGGTGAAATGCGTAGAGATTAGGAAGAACACCGGTGGCGAAGGCGACTTTCTGGACGAAAACTGACGC…
ASV198	s_Prevotella_corporis	Bacteria	Bacteroidota	Bacteroidia	Bacteroidales	Prevotellaceae	Prevotella	Prevotella corporis	TGAGGAATATTGGTCAATGGGCGCTAGCCTGAACCAGCCAAGTAGCGTGCAGGATGACGGCCCTATGGGTTGTAAACTGCTTTTATGCGGGGATAAAGTCACCCACGTGTGGGTGTTTGCAGGTACCGCATGAATAAGGACCGGCTAATTCCGTGCCAGCAGCCGCGGTAATACGGAAGGTCCGGGCGTTATCCGGATTTATTGGGTTTAAAGGGAGTGTAGGCGGCCTGTTAAGCGTGTTGTGAAATGTAGATGCTCAACATCTGAACTGCAGCGCGAACTGGCTGGCTTGAGTACACGCAACGTGGGCGGAATTCATGGTGTAGCGGTGAAATGCTTAGATATCATGAGGAACTCCTATTGCGAAGGCAGCTCACGGGAGTGTCACTGACGCTTAAG…
ASV199	f_Veillonellaceae	Bacteria	Firmicutes	Negativicutes	Veillonellales-Selenomonadales	Veillonellaceae			TGGGGAATCTTCCGCAATGGACGAAAGTCTGACGGAGCAACGCCGCGTGAGTGAAGACGGCCTTCGGGTTGTAAAGCTCTGTGATTCGGGACGAAAGGCCATATGTGAATAATATATGGAAATGACGGTACCGAAAAAGCAAGCCACGGCTAACTACGTGCCAGCAGCCGCGGTAATACGTAGGTGGCAAGCGTTGTCCGGAATTATTGGGCGTAAAGCGCGCGCAGGCGGTCTCTTAAGTCCATCTTAGAAGTGCGGGGCTTAACCCCGTGATGGGATGGAAACTGGGAGACTGGAGTATCGGAGAGGAAAGTGGAATTCCTAGTGTAGCGGTGAAATGCGTAGATATTAGGAAGAACACCGGTGGCGAAGGCGACTTTCTGGACGAAAACTGACGCT…
ASV200	s_Criibacterium_bergeronii	Bacteria	Firmicutes	Clostridia	Peptostreptococcales-Tissierellales	Peptostreptococcaceae	Criibacterium	Criibacterium bergeronii	TGGGGGATATTGCACAATGGAGGCAACTCTGATGCAGCAACGCCGCGTGAGTGAAGAAGGCTTTCGAGTCGTAAAACTCTGTCGTATGGGAAGAAAAAAATGACGGTACCATACAAGAAAGCCCCGGCTAACTACGTGCCAGCAGCCGCGGTAATACGTAGGGGGCAAGCGTTATCCGGAATTACTGGGCGTAAAGGGTGCGTAGGCGGTAATATAAGTTGGAGTTTTAAACCATGGGCTCAACCCATGTCAGGCTCCAAAACTGTATAACTTGAGTACTGGAGAGGAAAGTGGAATTCCTAGTGTAGCGGTGAAATGCGTAGATATTAGGAGGAATACCGGTGGCGAAGGCGACTTTCTGGACAGTAACTGACGCTGAGGCACGAAAGCGTGGGTAGC…
ASV201	s_Gemella_asaccharolytica	Bacteria	Firmicutes	Bacilli	Staphylococcales	Gemellaceae	Gemella	Gemella asaccharolytica	TAGGGAATCTTCCGCAATGGACGCAAGTCTGACGGAGCAACGCCGCGTGAGTGAAGAAGGATTTCGGTTCGTAAAACTCTGTTGTTAGGGAAGAAAAAATGTATAGTAACTATATACAAAAGAGACGGTACCTAACCAGAAAGCCACGGCTAACTACGTGCCAGCAGCCGCGGTAATACGTAGGTGGCAAGCGTTGTCCGGAATTATTGGGCGTAAAGCGCGCGCAGGTGGTTTAGAAAGTCTGATGTGAAAGCCCACGGCTCAACCGTGGAGGGTCATTGGAAACTAATAAACTTGAGTGCAGGAGAGAAAAGTGGAATTCCTAGTGTAGCGGTGAAATGCGTAGAGATTAGGAGGAACACCGGTGGCGAAAGCGGCTTTTTGGCCTGCAACTGACAC…
ASV202	g_Gardnerella	Bacteria	Actinobacteriota	Actinobacteria	Bifidobacteriales	Bifidobacteriaceae	Gardnerella		TGGGGAATATTGCGCAATGGGGGAAACCCTGACGCAGCGACGCCGCGTGCGGGATGAAGGCCTTCGGGTTGTAAACCGCTTTTGATTGGGAGCAAGCCTTTTGGGTGAGTGTACCTTTCGAATAAGCGCCGGCTAACTACGTGCCAGCAGCCGCGGTAATACGTAGGGCGCAAGCGTTATCCGGAATTATTGGGCGTAAAGAGCTTGTAGGCGGTTCGTCGCGTCTGGTGTGAAAGCCCATCGCTTAACGGTGGGTCTGCGCCGGGTACGGGCGGGCTAGAGTGCAGTAGGGGAGACTGGAAATCCCGGTGTAACGGTGGAATGTGTAGATATCGGGAAGAACACCAATGGCGAAGGCAGGTCTCTGGGCTGTTACTGACGCTGAGAAGCGAAAGCGTG…
ASV203	f_Mitochondria	Bacteria	Proteobacteria	Alphaproteobacteria	Rickettsiales	Mitochondria			GCTGGGAGGATGAGTGTGGGTTGAAATCTGACTCACAGATTCCTCCTGAGCTCTAGAGGAACATCTTCTTTGTATTAGTAAGAGGCAGTATTGAGTAGACAAGCCTTTCATCGCAGTGGGAGTGGTATTTTTCTTCTCTGTTTTGTCCTCCTAGAGGAGACAGTTGTTTTTAATTCATATAATGGCCTATGAACTAGCATGTATTATCTTATATTTTTGTGTTTGGTTTGCTTATTTATTCATCTGCTCTGTCTTAACTTATTTATCATCTGCTTTTACCCAGTAGAATTTACATTCCACAAGGATATGGACCAAGTCTCTTTGGTTCATCTCTGTAATCACAGATTTTAGAATATTGCATGGCACAAATTAGTTGAGA
ASV204	s_Lactobacillus_jensenii	Bacteria	Firmicutes	Bacilli	Lactobacillales	Lactobacillaceae	Lactobacillus	Lactobacillus jensenii	TAGGGAATCTTCCACAATGGACGCAAGTCTGATGGAGCAACGCCGCGTGAGTGAAGAAGGTTTTCGGATCGTAAAGCTCTGTTGTTGGTGAAGAAGGATAGAGGTAGTAACTGGCCTTTATTTGACGGTAATCAACCAGAAAGTCACGGCTAACTACGTGCCAGCAGCCGCGGTAATACGTAGGTGGCAAGCGTTGTCCGGATTTATTGGGCGTAAAGCGAGCGCAGGCGGATTGATAAGTCTGATGTGAAAGCCTTCGGCTCAACCGAAGAACTGCATCAGAAACTGTCAATCTTGAGTGCAGAAGAGGAGAGTGGAATTCCATGTGTAGCGGTGGAATGCGTAGATATATGGAAGAACACCAGTGGCGAAGGCGGCTCTCTGGTCTGTAACTGACGC…
ASV205	g_HT002	Bacteria	Firmicutes	Bacilli	Lactobacillales	Lactobacillaceae	HT002		TAGGGAATCTTCCACAATGGGCGCAAGCCTGATGGAACAACACCGCGTGAGTGAAGAAGGGTTTCGGCTCGTAAAGCTCTGTTGTTGGAGAAGAACGTGCGTGAGAGTAACTGTTCACGCAGTGACGGTATCCAACCAGAAAGTCACGGCTAACTACGTGCCAGCAGCCGCGGTAATACGTAGGTGGCAAGCGTTATCCGGATTTATTGGGCGTAAAGCGAGCGCAGGCGGTTGCTTAGGTCTGATGTGAAAGCCTTCGGCTTAACCGAAGAAGTGCATCGGAAACCGGGCGACTTGAGTGCAGAAGAGGACAGTGGAACTCCATGTGTAGCGGTGGAATGCGTAGATATATGGAAGAACACCAGTGGCGAAGGCGGCTGTCTGGTCTGCAACTGACGC…
ASV206	s_Sneathia_amnii	Bacteria	Fusobacteriota	Fusobacteriia	Fusobacteriales	Leptotrichiaceae	Sneathia	Sneathia amnii	TGGGGAATATTGGACAATGGAGGAAACTCTGATCCAGCAATTCTGTGTGTGTGAAGAAGGTTCTAGGACTGTAAAACACTTTTAGTAGGGAAGAAAAAAATGACGGTACCTACAGAAGAAGCAACGGCTAAATACGTGCCAGCAGCCGCGGTAATACGTATGTTGCGAGCGTTATCCGGAATTATTGGGCTTAAAGGGCATCTAGGCGGTAAGACAAGTTGAAGGTGAAAACCTGTGGCTCAACCATAGGCTTGCCTACAAAACTGTTGAACTAGAGTACTGGAAAGGTGGGTGGAACTACACGAGTAGAGGTGAAATTCGTAGATATGTGTAGGAATGCCGATGATGAAGATAACTCACTGGACAGAAACTGACGCTGAAGTGCGAAAGCTAGGGGAG…
ASV207	s_Gardnerella_vaginalis	Bacteria	Actinobacteriota	Actinobacteria	Bifidobacteriales	Bifidobacteriaceae	Gardnerella	Gardnerella vaginalis	TGGGGAATATTGCGCAATGGGGGGAACCCTGACGCAGCGACGCCGCGTGCGGGATGAAGGCCTTCGGGTTGTAAACCGCTTTTGATTGGGAGCAAGCCTTTTGGGTGAGTGTACCTTTCGAATAAGCGCCGGCTAACTACGTGCCAGCAGCCGCGGTAATACGTAGGGCGCAAGCGTTATCCGGAATTATTGGGCGTAAAGAGCTTGTAGGCGGTTCGTCGCGTCTGGTGTGAAAGCCCATCGCTTAACGGTGGGTTTGCGCCGGGTACGGGCGGGCTAGAGTGCAGTAGGGGAGACTGGAATTCTCGGTGTAACGGTGGAATGTGTAGATATCGGGAAGAGCACCAATGGCGAAGGCAGGTCTCTGGGCTGTTACTGACGCTGAGAAGCGAAAGCGTG…
ASV208	g_Sneathia	Bacteria	Fusobacteriota	Fusobacteriia	Fusobacteriales	Leptotrichiaceae	Sneathia		TGGGGAATATTGGACAATGGAGGGAACTCTGATCCAGCAATTCTGTGTGTGTGAAGAAGGTTTTAGGACTGTAAAACACTTTTAGTAGGGAAGAAAAAAATGACGGTACCTACAGAAGAAGCAACGGCTAAATACGTGCCAGCAGCCGCGGTAATACGTATGTTGCGAGCGTTATCCGGAATTATTGGGCTTAAAGGGCATCTAGGCGGTAAGACAAGTTGAAGGTGAAAACCTGTGGCTCAACCATAGGCTTGCCTACAAAACTGTTGAACTAGAGTACTGGAAAGGTGGGTGGAACTACAAGAGTAGAGGTGAAATTCGTAGATATGTGTAGGAATGCCGATGCTGAAGAGAACTCACTGGACAGAAACTGACGCTGAAGTGCGAAAGCTAGGGGAG…
ASV209	g_Corynebacterium	Bacteria	Actinobacteriota	Actinobacteria	Corynebacteriales	Corynebacteriaceae	Corynebacterium		TGGGGAATATTGCACAATGGGCGCAAGCCTGATGCAGCGACGCCGCGTGGGGGATGAAGGCCTTCGGGTTGTAAACTCCTTTCGCTAGGGACGAAGCATTTTTGTGACGGTACCTGGAGAAGAAGCACCGGCTAACTACGTGCCAGCAGCCGCGGTAATACGTAGGGTGCGAGCGTTGTCCGGAATTACTGGGCGTAAAGAGCTCGTAGGTGGTTTGTCGCGTCGTTTGTGTAAGTCCACAGCTTAACTGTGGGACTGCAGGCGATACGGGCATAACTTGAGTGCTGTAGGGGAGACTGGAATTCCTGGTGTAGCGGTGAAATGCGCAGATATCAGGAGGAACACCGATGGCGAAGGCAGGTCTCTGGGCAGTAACTGACGCTGAGGAGCGAAAGCATG…
ASV210	s_Prevotella_buccalis	Bacteria	Bacteroidota	Bacteroidia	Bacteroidales	Prevotellaceae	Prevotella	Prevotella buccalis	TGAGGAATATTGGTCAATGGGCGAGAGCCTGAACCAGCCAAGTAGCGTGCAGGATGACGGCCCTATGGGTTGTAAACTGCTTTTATGCGGGGATAAAGTGCGTGACGTGTCATGCATTGCAGGTACCGCATGAATAAGGACCGGCTAATTCCGTGCCAGCAGCCGCGGTAATACGGAAGGTCCGGGCGTTATCCGGATTTATTGGGTTTAAAGGGAGCGTAGGCCGCCAGATAAGCGTGTTGTGAAATGTACCGGCTCAACCGGTGAATTGCAGCGCGAACTGTTTGGCTTGAGTGCACGGTAAGCAGGCGGAATTCATGGTGTAGCGGTGAAATGCTTAGATATCATGAAGAACTCCGATTGCGAAGGCAGCTTGCTGCAGTGCGACTGACGCTGATG…
ASV211	g_Finegoldia	Bacteria	Firmicutes	Clostridia	Peptostreptococcales-Tissierellales	Family XI	Finegoldia		TGGGGAATATTGCACAATGGGGGAAACCCTGATGCAGCGACGCCGCGTGAACGAAGAAGGTATTCGTATCGTAAAGTTCTGTCCTATGGGAAGATAATGACAGTACCATAGAAGAAAGCTCCGGCTAAATACGTGCCAGCAGCCGCGGTAATACGTATGGAGCGAGCGTTGTCCGGAATTATTGGGCGTAAAGGGTACGCAGGCGGTTTAGAAAGTCTAATGTTAAAAATCGGGGCTCAACCCCGTAAAGCATTAGAAACTATTAAACTTGAGTAGTGGAGAGGAAAGTGGAATTCCTAGTGTAGTGGTGAAATACGTAGATATTAGGAGGAATACCAGTAGCGAAGGCGACTTTCTGGACACAAACTGACGCTGAGGTACGAAAGCGTGGGGAGCAAA…
ASV212	s_Prevotella_amnii	Bacteria	Bacteroidota	Bacteroidia	Bacteroidales	Prevotellaceae	Prevotella	Prevotella amnii	TGAGGAATATTGGTCAATGGGCGAGAGCCTGAACCAGCCAAGTAGCGTGCAGGATGACGGCCCTATGGGTTGTAAACTGCTTTTATATGGGAATAAAGTGAGGGACGTGTCCCTTATTGCATGTACCATATGAATAAGGACCGGCTAATTCCGTGCCAGCAGCCGCGGTAATACGGAAGGTCTAGGCGTTATCCGGATTTATTGGGTTTAAAGGGAGCGTAGGCTGTTTGTTAAGCGTGTTGTGAAATGTAAGAGCTCAACTTTTAGATTGCAGCGCGAACTGGCAGACTTGAGTGCGCACAACGTAGGCGGAATTCATGGTGTAGCGGTGAAATGCTTAGATATCATGACGAACTCCGATTGCGAAGGCAGCTTACGGGAGCGCAACTGACGCTAAAG…
ASV213	f_Veillonellaceae	Bacteria	Firmicutes	Negativicutes	Veillonellales-Selenomonadales	Veillonellaceae			TGGGGAATCTTCCGCAATGGACGAAAGTCTGACGGAGCAACGCCGCGTGAGTGAAGACGGCCTTCGGGTTGTAAAGCTCTGTGATTCGGGACGAAAGGCCATATGTGAATAATATATGGAAATGACGGTACCGAAAAAGCAAGCCACGGCTAACTACGTGCCAGCAGCCGCGGTAATACGTAGGTGGCAAGCGTTGTCCGGAATTATTGGGCGTAAAGCGCGCGCAGGCGGTCACTTAAGTCCATCTTAGAAGTGCGGGGCTTAACCCCGTGAGGGGATGGAAACTGGGAGACTGGAGTATCGGAGAGGAAAGTGGAATTCCTAGTGTAGCGGTGAAATGCGTAGATATTAGGAAGAACACCGGTGGCGAAGGCGACTTTCTGGACGAAAACTGACGCT…
ASV214	g_Peptoniphilus	Bacteria	Firmicutes	Clostridia	Peptostreptococcales-Tissierellales	Family XI	Peptoniphilus		TGGGGAATATTGCACAATGGAGGAAACTCTGATGCAGCGACGCCGCGTGAACGAAGAAGGCTTTCGAGTCGTAAAGTTCTTTTATATGGGAAGATAATGACGGTACCATAAGAAAAAGCCCCGGCTAACTACGTGCCAGCAGCCGCGGTAATACGTAGGGGGCTAGCGTTGTCCGGAATCACTGGGCGTAAAGGGTTCGCAGGCGGAAATGCAAGTCAGGTGTAAAAGGCAGTAGCTTAACTACTGTAAGCATTTGAAACTGCATATCTTGAGAAGAGTAGAGGTAAGTGGAATTTTTAGTGTAGCGGTGAAATGCGTAGATATTAAAAAGAATACCGGTGGCGAAGGCGACTTACTGGGCTCATTCTGACGCTGAGGAACGAAAGCGTGGGTAGCAAA…
ASV215	s_Megasphaera-2	Bacteria	Firmicutes	Negativicutes	Veillonellales-Selenomonadales	Veillonellaceae	Megasphaera	Megasphaera-2	TGGGGAATCTTCCGCAATGGACGAAAGTCTGACGGAGCAACGCCGCGTGAGTGAAGACGGTCTTCGGATTGTAAAGCTCTGTTATACGGGACGAACGGCAAGGTGGTAAATAGCCATCATGAGTGACGGTACCGTAAGAGAAAGCCACGGCTAACTACGTGCCAGCAGCCGCGGTAATACGTAGGTGGCAAGCGTTGTCCGGAATTATTGGGCGTAAAGGGCGCGCAGGCGGTTTTTTAAGTCGGTCTTAAAAGTGCGGGGCTTAACCCCGTGAGGGGACCGAAACTGGAAGACTTGAGTGTCGGAGAGGAAAGCGGAATTCCTAGTGTAGCGGTGAAATGCGTAGATATTAGGAGGAGCACCGGTGGCGAAAGCGGCTTTCTGGACGACAACTGACGC…
ASV216	f_Prevotellaceae	Bacteria	Bacteroidota	Bacteroidia	Bacteroidales	Prevotellaceae			TGAGGAATATTGGTCAATGGGCGGGAGCCTGAACCAGCCAAGTAGCGTGCAGGAAGACGGCCCTATGGGTTGTAAACTGCTTTTATGCGGGGATAAAGGAGTCCACGTGTGGGCTTTTGCAGGTACCGCATGAATAAGGACCGGCTAATTCCGTGCCAGCAGCCGCGGTAATACGGAAGGTCCGGGCGTTATCCGGATTTATTGGGTTTAAAGGGAGCGTAGGCTGCGTTTTAAGCGTGTTGTGAAATGTAGGCGCCCAACGTCTGCATCGCAGCGCGAACTGGAACGCTTGAGTACGCGCAACGTTGGCGGAATTCGTCGTGTAGCGGTGAAATGCTTAGATATGACGAAGAACTCCGATTGCGAAGGCAGCTGACGGGAGCGGCACTGACGCTTAAG…
ASV217	g_Limosilactobacillus	Bacteria	Firmicutes	Bacilli	Lactobacillales	Lactobacillaceae	Limosilactobacillus		TAGGGAATCTTCCACAATGGGCGCAAGCCTGATGGAGCAACACCGCGTGAGTGAAGAAGGGTTTCGGCTCGTAAAACTCTGTTGTTGAAGAAGAACGTGCGTGAGAGTAACTGTTCACGCAGTGACGGTATTCAACCAGAAAGTCACGGCTAACTACGTGCCAGCAGCCGCGGTAATACGTAGGTGGCAAGCGTTATCCGGATTTATTGGGCGTAAAGCGAGCGCAGGCGGTTTTCTAAGTCTGATGTGAAAGCCTTCGGCTTAACCGGAGAAGGGCATCGGAAACTGGATAACTTGAGTGCAAGAGAGGACAGTGGAACTCCATGTGTAGCGGTGGAATGCGTAGATATATGGAAGAACACCAGTGGCGAAGGCGGCTGTCTAGCTTGCAACTGACGC…
ASV218	s_Porphyromonas_asaccharolytica	Bacteria	Bacteroidota	Bacteroidia	Bacteroidales	Porphyromonadaceae	Porphyromonas	Porphyromonas asaccharolytica	TGAGGAATATTGGTCAATGGGCGAGAGCCTGAACCAGCCAAGTCGCGTGAAGGAAGACTGCCCGCAAGGGTTGTAAACTTCTTTTGTATGGGATTAAAGTCACCTACGTGTAGGTGTTTGCAGTTACCATACGAATAAGCATCGGCTAACTCCGTGCCAGCAGCCGCGGTAATACGGAGGATGCGAGCGTTATCCGGAATTATTGGGTTTAAAGGGTGCGTAGGTTGCAAGGGAAGTCAGGGGTGAAAAGCTGTAGCTCAACTATGGTCTTGCCTTTGAAACTCTCTAGCTAGAGTGTACTGGAGGTACGTGGAACGTGTGGTGTAGCGGTGAAATGCATAGATATCACACAGAACTCCGATTGCGCAGGCAGCGTACTACATTACAACTGACACTGAA…
ASV219	s_Megasphaera-2	Bacteria	Firmicutes	Negativicutes	Veillonellales-Selenomonadales	Veillonellaceae	Megasphaera	Megasphaera-2	TGGGGAATCTTCCGCAATGGACGAAAGTCTGACGGAGCAACGCCGCGTGAGTGAAGACGGTCTTCGGATTGTAAAGCTCTGTTCTACGGGACGAACGGCAAGGTGGTAAATAGCCATCATGAGTGACGGTACCGTACGAGAAAGCCACGGCTAACTACGTGCCAGCAGCCGCGGTAATACGTAGGTGGCAAGCGTTGTCCGGAATTATTGGGCGTAAAGGGCGCGCAGGCGGTTTTTTAAGTCGGTCTTAAAAGTGCGGGGCTTAACCCCGTGAGGGGACCGAAACTGGAAGACTTGAGTGTCGGAGAGGAAAGCGGAATTCCTAGTGTAGCGGTGAAATGCGTAGATATTAGGAGGAACACCGGTGGCGAAAGCGGCTTTCTGGACGACAACTGACGC…
ASV220	g_Gallicola	Bacteria	Firmicutes	Clostridia	Peptostreptococcales-Tissierellales	Family XI	Gallicola		TGGGGAATATTGCACAATGGGGGCAACCCTGATGCAGCGACGCCGCGTGAGCGATGAAGGAATTCGTTTCGTAAAGCTCTGTCCTTGGAGAAGATAATGACGGTAACCAAGGAGGAAGCACCGGCTAAATACGTGCCAGCAGCCGCGGTAATACGTATGGTGCGAGCGTTGTCCGGAATTATTGGGCGTAAAGGGTACGTAGGCGGTTTAACAAGTCAGATGTTAAAACTTGAGGCTTAACCTCATGTTGCATTTGAAACTGTAAAACTTGAGTAGTGGAGAGGAAAGTGGAATTCCTAGTGTAGCGGTGAAATGCGTAGATATTAGGAGGAATACCAGTAGCGAAGGCGACTTTCTGGACACAAACTGACGCTGAGGTACGAAAGCGTGGGGAGCAAA…
ASV221	s_Dialister_propionicifaciens	Bacteria	Firmicutes	Negativicutes	Veillonellales-Selenomonadales	Veillonellaceae	Dialister	Dialister propionicifaciens	TGGGGAATCTTCCGCAATGGACGAAAGTCTGACGGAGCAACGCCGCGTGAGTGAAGACGGCCTTCGGGTTGTAAAGCTCTGTGATCCGGGACGAAAGAGCCTGAGGTAAATAGCCTAAGGAAGTGACGGTACCGGAAAAGCAAGCCACGGCTAACTACGTGCCAGCAGCCGCGGTAATACGTAGGTGGCAAGCGTTGTCCGGAATTATTGGGCGTAAAGCGCGCGCAGGCGGCTTCCTAAGTCCATCTTAAAAGTGCGGGGCTTAACCCCGTGATGGGATGGAAACTGGGAAGCTGGAGTATCGGAGAGGAAAGTGGAATTCCTAGTGTAGCGGTGAAATGCGTAGAGATTAGGAAGAACACCGGTGGCGAAGGCGACTTTCTGGACGAAAACTGACGC…
ASV222	s_Porphyromonas_uenonis	Bacteria	Bacteroidota	Bacteroidia	Bacteroidales	Porphyromonadaceae	Porphyromonas	Porphyromonas uenonis	TGAGGAATATTGGTCAATGGGCGAGAGCCTGAACCAGCCAAGTCGCGTGAAGGAAGACTGCCCGCAAGGGTTGTAAACTTCTTTTGTATGGGATTAAAGTCGTCTACGTGTAGGCGTTTGCAGTTACCATACGAATAAGCATCGGCTAACTCCGTGCCAGCAGCCGCGGTAATACGGAGGATGCGAGCGTTATCCGGAATTATTGGGTTTAAAGGGTGCGTAGGTTGCAAGGGAAGTCAGGGGTGAAAAGCTATAGCTCAACTATGGTCTTGCCTTTGAAACTCTCTAGCTAGAGTGTACTGGAGGTACGTGGAACGTGTGGTGTAGCGGTGAAATGCATAGATATCACACAGAACTCCGATTGCGCAGGCAGCGTACTACATTACAACTGACACTGAA…
ASV223	s_Corynebacterium_aurimucosum	Bacteria	Actinobacteriota	Actinobacteria	Corynebacteriales	Corynebacteriaceae	Corynebacterium	Corynebacterium aurimucosum	TGGGGAATATTGCACAATGGGCGGAAGCCTGATGCAGCGACGCCGCGTGGGGGATGACGGCCTTCGGGTTGTAAACTCCTTTCGACAGGGACGAAGCTTTTTGTGACGGTACCTGTATAAGAAGCACCGGCTAACTACGTGCCAGCAGCCGCGGTAATACGTAGGGTGCGAGCGTTGTCCGGAATTACTGGGCGTAAAGAGCTCGTAGGTGGTTTGTCGCGTCGTCTGTGAAATTCCGGGGCTTAACTTCGGGCGTGCAGGCGATACGGGCATAACTTGAGTGCTGTAGGGGAGACTGGAATTCCTGGTGTAGCGGTGAAATGCGCAGATATCAGGAGGAACACCGATGGCGAAGGCAGGTCTCTGGGCAGTTACTGACGCTGAGGAGCGAAAGCATGG…
ASV224	g_Lactobacillus	Bacteria	Firmicutes	Bacilli	Lactobacillales	Lactobacillaceae	Lactobacillus		TAGGGAATCTTCCACAATGGACGCAAGTCTGATGGAGCAACGCCGCGTGAGTGAAGAAGGGTTTCGGCTCGTAAAGCTCTGTTGTTGGTGAAGAAGGACAGGGGTAGTAACTGACCTTTGTTTGACGGTAATCAATTAGAAAGTCACGGCTAACTACGTGCCAGCAGCCGCGGTAATACGTAGGTGGCAAGCGTTGTCCGGATTTATTGGGCGTAAAGCGAGTGCAGGCGGTTCAATAAGTCTGATGTGAAAGCCTTCGGCTCAACCGGAGAATTGCATCAGAAACTGTTGAACTTGAGTGCAGAAGAGGAGAGTGGAACTCCATGTGTAGCGGTGGAATGCGTAGATATATGGAAGAACACCAGTGGCGAAGGCGGCTCTCTGGTCTGCAACTGACGC…
ASV225	s_Fusobacterium_nucleatum	Bacteria	Fusobacteriota	Fusobacteriia	Fusobacteriales	Fusobacteriaceae	Fusobacterium	Fusobacterium nucleatum	TGGGGAATATTGGACAATGGACCGAGAGTCTGATCCAGCAATTCTGTGTGCACGATGAAGTTTTTCGGAATGTAAAGTGCTTTCAGTTGGGAAGAAAGAAATGACGGTACCAACAGAAGAAGTGACGGCTAAATACGTGCCAGCAGCCGCGGTAATACGTATGTCACGAGCGTTATCCGGATTTATTGGGCGTAAAGCGCGTCTAGGTGGTTATGTAAGTCTGATGTGAAAATGCAGGGCTCAACTCTGTATTGCGTTGGAAACTGTATAACTAGAGTACTGGAGAGGTAAGCGGAACTACAAGTGTAGAGGTGAAATTCGTAGATATTTGTAGGAATGCCGATGGGGAAGCCAGCTTACTGGACAGATACTGACGCTAAAGCGCGAAAGCGTGGGTAG…
ASV226	g_Fenollaria	Bacteria	Firmicutes	Clostridia	Peptostreptococcales-Tissierellales	Family XI	Fenollaria		TGGGGAATATTGCACAATGGGGGGAACCCTGATGCAGCGACGCCGCGTGAGCGATGAAGGCTTTCGAGTCGTAAAGCTCTGTCCTATGGGAAGATAATGACGGTACCATAGAAGAAAGCCCCGGCTAATTACGTGCCAGCAGCCGCGGTAATACGTAAGGGGCGAGCGTTGTCCGGAATTATTGGGCGTAAAGAGTGCGTAGGCGGCAAATTAAGTCAGATGTGAAAACTAAGGGCTCAACCCATAGATTGCATCTGAAACTGATATGCTTGAGTCAAGGAGAGGAAAGTGGAATTCCTAGTGTAGCGGTGGAATGCGTAGATATTAGGAGGAATACCGGTGGCGAAGGCGACTTTCTGGACTTGAACTGACGCTGAGGCACGAAAGCGTGGGGAGCAA…
ASV227	s_Sneathia_sanguinegens	Bacteria	Fusobacteriota	Fusobacteriia	Fusobacteriales	Leptotrichiaceae	Sneathia	Sneathia sanguinegens	TGGGGAATATTGGACAATGGAGGCAACTCTGATCCAGCAATTCTGTGTGTGTGAAGAAGGTTTTAGGACTGTAAAACACTTTTAGTAGGGAAGAAAGAAATGACGGTACCTACAGAAGAAGCGACGGCTAAATACGTGCCAGCAGCCGCGGTAATACGTATGTCGCGAGCGTTATCCGGAATTATTGGGCTTAAAGGGCATCTAGGCGGTTAAACAAGTTGAAGGTGAAAACCTGTGGCTCAACCATAGGCTTGCCTACAAAACTGTATAACTAGAGTACTGGAAAGGTGGGTGGAACTACAAGAGTAGAGGTGAAATGCGTAGATATGTGTAGGAATGCCGATGCTGAAGAGAACTCACTGGACAGCAACTGACGCTGAAGTGCGAAAGCTAGGGGAG…
ASV228	s_Facklamia_hominis	Bacteria	Firmicutes	Bacilli	Lactobacillales	Aerococcaceae	Facklamia	Facklamia hominis	TAGGGAATCTTCCGCAATGGGCGCAAGCCTGACGGAGCAACGCCGCGTGTGTGAAGAAGGTCTTCGGATCGTAAAGCACTGTTGTTAGAGAAGAACGACCGCTAGAGTAACTGTTAGCGGAGTGACGGTATCTAACCAGAAAGCCACGGCTAACTACGTGCCAGCAGCCGCGGTAATACGTAGGTGGCAAGCGTTGTCCGGATTTATTGGGCGTAAAGGGAGCGCAGGCGGTGACTTAAGTCTGATGTGAAAGCCCACGGCTCAACCGTGGAGGGTCATTGGAAACTGGGTCACTTGAGTGCAGAAGAGGAAAGTGGAATTCCATGTGTAGCGGTGAAATGCGTAGATATATGGAGGAACACCAGTGGCGAAGGCGACTTTCTGGTCTGTAACTGACGC…
ASV229	f_Prevotellaceae	Bacteria	Bacteroidota	Bacteroidia	Bacteroidales	Prevotellaceae			TGAGGAATATTGGTCAATGGGCGGGAGCCTGAACCAGCCAAGTAGCGTGCAGGAAGACGGCCCTATGGGTTGTAAACTGCTTTTATGCGGGGATAAAGGAGTCCACGTGTGGGCTTTTGCAGGTACCGCATGAATAAGGACTGGCTAATTCCGTGCCAGCAGCCGCGGTAATACGGAAGGTCCGGGCGTTATCCGGATTTATTGGGTTTAAAGGGAGCGTAGGCCGCGTTTTAAGCGTGTTGTGAAATGTAGGCGCCCAACGTCTGCATCGCAGCGCGAACTGGAACGCTTGAGTACGCGCAACGTTGGCGGAATTCGTCGTGTAGCGGTGAAATGCTTAGATATGACGAAGAACTCCGATTGCGAAGGCAGCTGACGGGAGCGGCACTGACGCTTAAG…
ASV230	g_Peptoniphilus	Bacteria	Firmicutes	Clostridia	Peptostreptococcales-Tissierellales	Family XI	Peptoniphilus		TGGGGAATCTTGCACAATGGGGGCAACCCTGATGCAGCGACGCCGCGTGAGCGATGAAGGTTTTCGAATCGTAAAGCTCTGTCCTATGGGAAGATAATGACGGTACCATAGGAGGAAGCCCCGGCTAACTACGTGCCAGCAGCCGCGGTAATACGTAGGGGGCGAGCGTTGTCCGGAATTACTGGGCGTAAAGGGTTCGCAGGCGGCATGGCAAGTCCGATGTAAAAGGCGAAGGCTCAACCTTCGTAAGCATCGGAAACTGTCAAGCTTGAGTGAAGGAGAGGCAAGTGGAATTCCTAGTGTAGCGGTGGAATGCGTAGATATTAGGAGGAATACCGGTGGCGAAGGCGACTTGCTGGACTTCAACTGACGCTGAGGAACGAAAGCGTGGGTAGCAAA…
ASV231	s_Anaerococcus_hydrogenalis	Bacteria	Firmicutes	Clostridia	Peptostreptococcales-Tissierellales	Family XI	Anaerococcus	Anaerococcus hydrogenalis	TGGGGAATTTTGCACAATGGGGGAAACCCTGATGCAGCGACGCCGCGTGATTTAGAAGGCCTTCGGGTTGTAAAAATCTTTTTTACGGGATGAAAATGACAGTACCGTAAGAATAAGGTCCGGCTAAATACGTGCCAGCAGCCGCGGTAATACGTATGGACCGAGCGTTGTCCGGAATCATTGGGCGTAAAGGGTACGTAGGCGGCCTAGTAAGTTAGAAGTTAAAGAATATAGCTCAACTATATAAAGCTTTTAAAACTGCTAGGCTTGAGAGATGGAAGGGAAAGTGGAATTCCTAGTGTAGCGGTGAAATGCGCAGATATTAGGAAGAATACCGGTGGCGAAGGCGACTTTCTGGTCATCATCTGACGCTGAGGTACGAAAGCGTGGGTAGCAAACA
ASV232	s_Sneathia_amnii	Bacteria	Fusobacteriota	Fusobacteriia	Fusobacteriales	Leptotrichiaceae	Sneathia	Sneathia amnii	TGGGGAATATTGGACAATGGAGGAAACTCTGATCCAGCAATTCTGTGTGTGTGAAGAAGGTTTTAGGACTGTAAAACACTTTTAGTAGGGAAGAAAAAAATGACGGTACCTACAGAAGAAGCAACGGCTAAATACGTGCCAGCAGCCGCGGTAATACGTATGTTGCGAGCGTTATCCGGAATTATTGGGCTTAAAGGGCATCTAGGCGGTAAGACAAGTTGAAGGTGAAAACCTGTGGCTCAACCATAGGCTTGCCTACAAAACTGTTGAACTAGAGTACTGGAAAGGTGGGTGGAACTACAAGAGTAGAGGTGAAATGCGTAGATATGTGTAGGAATGCCGATGCTGAAGAGAACTCACTGGACAGAAACTGACGCTGAAGTGCGAAAGCTAGGGGAG…
ASV233	s_Aerococcus_christensenii	Bacteria	Firmicutes	Bacilli	Lactobacillales	Aerococcaceae	Aerococcus	Aerococcus christensenii	TAGGGAATCTTCCGCAATGGACGCAAGTCTGACGGAGCAACGCCGCGTGAGTGAAGAAGGTTTTCGGATCGTAAAACTCTGTTGTAAGAGAAGAACAAATTGTAGAGTAACTGCTACAGTCTTGACGGTATCTTACCAGAAAGCCACGGCTAACTACGTGCCAGCAGCCGCGGTAATACGTAGGTGGCAAGCGTTGTCCGGATTTATTGGGCGTAAAGGGGGCGCAGGCTGCTTCTTAAGTCTGATGTGAAAGCCCACGGCTTAACCGTGGAAGTGCATTGGAAACTGGGGAGCTTGAGTGCAGAAGAGGAAAGTGGAACTCCATGTGTAGCGGTGGAATGCGTAGATATATGGAAGAACACCAGTGGCGAAAGCGACTTTCTGGTCTGTCACTGACGC…
ASV234	f_Actinomycetaceae	Bacteria	Actinobacteriota	Actinobacteria	Actinomycetales	Actinomycetaceae			TGGGGGATATTGCACAATGGACGCAAGTCTGATGCAGCGACGTCGTGTGGGGGATGAAGGCCTTCGGGTTGTAAACTCCTTTCGCCTGCGGAAAAGGCAGGGTTTTGGCCTTGTTGATGGTAGTGGGTAAAGAAGCGCCGGCTAACTACGTGCCAGCAGCCGCGGTAATACGTAGGGCGCGAGCGTTGTCCGGAATTATTGGGCGTAAAGGGCTCGTAGGCGGTTTGTCGCGTCTAGCGTTTAAGGCTCGGGCTTAACCCGGGTTTGCGTTGGGTACGGGCAGGCTTGAGTGCGGTAGGGGTAACTGGAATTCCTGGTGTAGCGGTGGAATGCGCAGATATCAGGAGGAACACCGGTGGCGAAGGCGGGTTACTGGGCCGTTACTGACGCTGAGGAGCG…
ASV235	g_Gardnerella	Bacteria	Actinobacteriota	Actinobacteria	Bifidobacteriales	Bifidobacteriaceae	Gardnerella		TGGGGAATATTGCGCAATGGGGGAAACCCTGACGCAGCGACGCCGCGTGCGGGATGAAGGCCTTCGGGTTGTAAACCGCTTTTGATTGGGAGCAAGCCTTCGGGTGAGTGTACCTTTCGAATAAGCGCCGGCTAACTACGTGCCAGCAGCCGCGGTAATACGTAGGGCGCAAGCGTTATCCGGAATTATTGGGCGTAAAGAGCTTGTAGGCGGTTCGTCGCGTCTGGTGTGAAAGCCCATCGCTTAACGGTGGGTTTGCGCCGGGTACGGGCGGGCTAGAGTGCAGTAGGGGAGACTGGAATTCCCGGTGTAACGGTGGAATGTGTAGATATCGGGAAGAGCACCAATGGCGAAGGCAGGTCTCTGGGCTGTTACTGACGCTGAGAAGCGAAAGCGTGG…
ASV236	s_Corynebacterium_sundsvallense	Bacteria	Actinobacteriota	Actinobacteria	Corynebacteriales	Corynebacteriaceae	Corynebacterium	Corynebacterium sundsvallense	TGGGGAATATTGCACAATGGGCGCAAGCCTGATGCAGCGACGCCGCGTGGGGGATGACGGCCTTCGGGTTGTAAACTCCTTTCGCAACTGACGAAGCTTTGTGTGACGGTAGGTTGAGAAGAAGCACCGGCTAACTACGTGCCAGCAGCCGCGGTAATACGTAGGGTGCGAGCGTTGTCCGGAATTACTGGGCGTAAAGAGCTCGTAGGTGGTTTGTCGCGTCGTGTGTGAAATTCCGGGGCTTAACTTCGGGGTTGCATACGATACGGGCATAACTTGAGTGCTGTAGGGGAGACTGGAATTCCTGGTGTAGCGGTGAAATGCGCAGATATCAGGAGGAACACCGATGGCGAAGGCAGGTCTCTGGGCAGTAACTGACGCTGAGGAGCGAAAGCATGG…
ASV237	g_Fusobacterium	Bacteria	Fusobacteriota	Fusobacteriia	Fusobacteriales	Fusobacteriaceae	Fusobacterium		TGGGGAATATTGGACAATGGACCAAAAGTCTGATCCAGCAATTCTGTGTGCACGATGACGTTTTTCGGAATGTAAAGTGCTTTCAGTCGGGAAGAAGTAAGTGACGGTACCGACAGAAGAAGCGACGGCTAAATACGTGCCAGCAGCCGCGGTAATACGTATGTCGCAAGCGTTATCCGGATTTATTGGGCGTAAAGCGCGTCTAGGCGGCAAGGAAAGTCTGATGTGAAAATGCGGGGCTCAACTCCGTATTGCGTTGGAAACTGCCTTGCTAGAGTACTGGAGAGGTAGGCGGAACTACAAGTGTAGAGGTGAAATTCGTAGATATTTGTAGGAATGCCGATGGGGAAGCCAGCCTACTGGACAGATACTGACGCTAAAGCGCGAAAGCGTGGGTAG…
ASV238	s_Megasphaera-2	Bacteria	Firmicutes	Negativicutes	Veillonellales-Selenomonadales	Veillonellaceae	Megasphaera	Megasphaera-2	TGGGGAATCTTCCGCAATGGACGAAAGTCTGACGGAGCAACGCCGCGTGAGTGAAGACGGTCTTCGGATTGTAAAGCTCTGTTATACGGGACGAACGGCAAGGTGGTAAATTGCCATCATGAGTGACGGTACCGTAAGAGAAAGCCACGGCTAACTACGTGCCAGCAGCCGCGGTAATACGTAGGTGGCAAGCGTTGTCCGGAATTATTGGGCGTAAAGGGCGCGCAGGCGGTTTTTTAAGTCGGTCTTAAAAGTGCGGGGCTTAACCCCGTGAGGGGACCGAAACTGGAAGACTTGAGTGTCGGAGAGGAAAGCGGAATTCCTAGTGTAGCGGTGAAATGCGTAGATATTAGGAGGAACACCGGTGGCGAAAGCGGCTTTCTGGACGACAACTGACGC…
ASV239	s_Sneathia_sanguinegens	Bacteria	Fusobacteriota	Fusobacteriia	Fusobacteriales	Leptotrichiaceae	Sneathia	Sneathia sanguinegens	TGGGGAATATTGGACAATGGAGGCAACTCTGATCCAGCAATTCTGTGTGTGTGAAGAAGGTTTTAGGACTGTAAAACACTTTTAGTAGGGAAGAAAGAAATGACGGTACCTACAGAAGAAGCGACGGCTAAATACGTGCCAGCAGCCGCGGTAATACGTATGTCGCGAGCGTTATCCGGAATTATTGGGCTTAAAGGGCATCTAGGCGGTTAAACAAGTTGAAGGTGAAAACCTGTGGCTCAACCATAGGCTTGCCTACAAAACTGTATAACTAGAGTACTGGAAAGGTGGGTGGAACTACAAGAGTAGAGGTGAAATTCGTAGATATGTGTAGGAATGCCGATGCTGAAGAGAACTCACTGGACAGCAACTGACGCTGAAGTGCGAAAGCTAGGGGAG…
ASV240	f_Muribaculaceae	Bacteria	Bacteroidota	Bacteroidia	Bacteroidales	Muribaculaceae			TGAGGAATATTGGTCAATGGGCGCGAGCCTGAACCAGCCAAGTCGCGTGAGGGATGACGGTCCTACGGATTGTAAACCTCTTTAGGCGGGGAGTAATGTGCTCTACGCGTAGAGTAGTGAGAGTACCCGCAGAATAAGCATCGGCTAACTCCGTGCCAGCAGCCGCGGTAATACGGAGGATGCGAGCGTTATCCGGATTTATTGGGTTTAAAGGGTGCGCAGGCTGTGCATCAAGTCAGCGGTAAAATCTCGGGGCTCAACCCCGTTTAGCCGTTGAAACTGGTGTGCTGGAGTGTGCGCGAGGAAGGCGGAATGCGCGGTGTAGCGGTGAAATGCATAGATATTGCGCAGAACTCCGATTGCGAAGGCAGCCTTCCAGTGCATGACTGACGCTGAGGC…
ASV241	g_Limosilactobacillus	Bacteria	Firmicutes	Bacilli	Lactobacillales	Lactobacillaceae	Limosilactobacillus		TAGGGAATCTTCCACAATGGGCGCAAGCCTGATGGAGCAACACCGCGTGAGTGAAGAAGGGTTTCGGCTCGTAAAGCTCTGTTGTTGGAGAAGAACGTGCGTGAGAGTAACTGTTCATGCAGTGACGGTATCCAACCAGAAAGTCACGGCTAACTACGTGCCAGCAGCCGCGGTAATACGTAGGTGGCAAGCGTTATCCGGATTTATTGGGCGTAAAGCGAGCGCAGGCGGTTGCTTAGGTCTGATGTGAAAGCCTTCGGCTTAACCGAAGAAGGGCATCGGAAACCGGGCGACTTGAGTGCAGAAGAGGACAGTGGAACTCCATGTGTAGCGGTGGAATGCGTAGATATATGGAAGAACACCAGTGGCGAAGGCGGCTGTCTAGTCTGCAACTGACGC…
ASV242	g_Staphylococcus	Bacteria	Firmicutes	Bacilli	Staphylococcales	Staphylococcaceae	Staphylococcus		TAGGGAATCTTCCGCAATGGGCGAAAGCCTGACGGAGCAACGCCGCGTGAGTGATGAAGGTCTTCGGATCGTAAAACTCTGTTATTAGGGAAGAACAAATGTGTAAGTAACTATGCACGTCTTGACGGTACCTAATCAGAAAGCCACGGCTAACTACGTGCCAGCAGCCGCGGTAATACGTAGGTGGCAAGCGTTATCCGGAATTATTGGGCGTAAAGCGCGCGTAGGCGGTTTTTTAAGTCTGATGTGAAAGCCCACGGCTCAACCGTGGAGGGTCATTGGAAACTGGAAAACTTGAGTGCAGAAGAGGAAAGTGGAATTCCATGTGTAGCGGTGAAATGCGCAGAGATATGGAGGAACACCAGTGGCGAAGGCGACTTTCTGGTCTGTAACTGACGC…
ASV243	s_Peptoniphilus_duerdenii	Bacteria	Firmicutes	Clostridia	Peptostreptococcales-Tissierellales	Family XI	Peptoniphilus	Peptoniphilus duerdenii	TGGGGAATATTGCACAATGGGGGAAACCCTGATGCAGCGACGCCGCGTGAGCGAAGAAGGCCTTCGGGTCGTAAAGCTCTTTTATGAGGGAAGATAATGACGGTACCTCAAGAAAAAGCCCCGGCTAACTACGTGCCAGCAGCCGCGGTAATACGTAGGGGGCTAGCGTTGTCCGGAATCACTGGGCGTAAAGGGTTCGCAGGCGGAATCACAAGTCAGATGTGAAAGGCATGGGCTCAACCCATGTAAGCATTTGAAACTGTAATTCTTGAGAAGTGGAGAGGTAAGTGGAATTCCTAGTGTAGCGGTGAAATGCGTAGATATTAGGAGGAATACCTGTGGCGAAGGCGACTTACTGGACACAAATCTGACGCTGAGGAACGAAAGCGTGGGTAGCAA…
ASV244	g_Corynebacterium	Bacteria	Actinobacteriota	Actinobacteria	Corynebacteriales	Corynebacteriaceae	Corynebacterium		TGGGGAATATTGCACAATGGGCGGAAGCCTGATGCAGCGACGCCGCGTGGGGGATGACGGCCTTCGGGTTGTAAACTCCTTTCGACAGGGACGAAGCGCAAGTGACGGTACCTGTATAAGAAGCACCGGCTAACTACGTGCCAGCAGCCGCGGTAATACGTAGGGTGCGAGCGTTGTCCGGAATTACTGGGCGTAAAGAGCTCGTAGGTGGTTTGTCGCGTCGTCTGTGAAATTCCGGGGCTTAACTTCGGGCGTGCAGGCGATACGGGCATAACTTGAGTGCTGTAGGGGAGACTGGAATTCCTGGTGTAGCGGTGAAATGCGCAGATATCAGGAGGAACACCGATGGCGAAGGCAGGTCTCTGGGCAGTTACTGACGCTGAGGAGCGAAAGCATGGG…
ASV245	s_Sneathia_amnii	Bacteria	Fusobacteriota	Fusobacteriia	Fusobacteriales	Leptotrichiaceae	Sneathia	Sneathia amnii	TGGGGAATATTGGACAATGGAGGAAACTCTGATCCAGCAATTCTGTGTGTGTGAAGAAGGTTTTAGGACTGTAAAACACTTTTAGTAGGGAAGAAAAAAATGACGGTACCTTCAGAAGAAGCAACGGCTAAATACGTGCCAGCAGCCGCGGTAATACGTATGTTGCGAGCGTTATCCGGAATTATTGGGCTTAAAGGGCATCTAGGCGGTAAGACAAGTTGAAGGTGAAAACCTGTGGCTCAACCATAGGCTTGCCTACAAAACTGTTGAACTAGAGTACTGGAAAGGTGGGTGGAACTACACGAGTAGAGGTGAAATTCGTAGATATGTGTAGGAATGCCGATGATGAAGATAACTCACTGGACAGAAACTGACGCTGAAGTGCGAAAGCTAGGGGAG…
ASV246	g_Arcanobacterium	Bacteria	Actinobacteriota	Actinobacteria	Actinomycetales	Actinomycetaceae	Arcanobacterium		TGGGGAATATTGCACAATGGACGGAAGTCTGATGCAGCGACGCCGCGTGGGGGATGAAGGCTTTCGGGTTGTAAACTCCTTTCAGTACAGAAGAAGCTTTATTGTGACGGTATGTGCAGAAGAAGCGCCGGCTAACTACGTGCCAGCAGCCGCGGTAATACGTAGGGCGCGAGCGTTGTCCGGAATTATTGGGCGTAAAGAGCTCGTAGGCGGTTTGTCGCGTCTGCTGTGAAAGACCGGGGCTTAACTCCGGGGCTGCAGTGGGTACGGGCAGGCTGGAGTGCGGTAGGGGTAACCGGAATTCCTGGTGTAGCGGTGGAATGCGCAGATATCAGGAGGAACACCGATGGCGAAGGCAGGTTACTGGGCCGTTACTGACGCTGAGGAGCGAAAGCATGG…
ASV247	g_Gardnerella	Bacteria	Actinobacteriota	Actinobacteria	Bifidobacteriales	Bifidobacteriaceae	Gardnerella		TGGGGAATATTGCGCAATGGGGGAAACCCTGACGCAGCGACGCCGCGTGCGGGATGAAGGCCTTCGGGTTGTAAACCGCTTTTGATTGGGAGCAAGCCTTTTGGGTGAGTGTACCTTTCGAATAAGCGCCGGCTAACTACGTGCCAGCAGCCGCGGTAATACGTAGGGCGCAAGCGTTATCCGGAATTATTGGGCGTAAAGAGCTTGTAGGCGGTTCGTCGCGTCTGGTGTGAAAGCCCATCGCTTAACGGTGGGTTTGCGCCGGGTACGGGCGGGCTAGAGTGCAGTAGGGGAGACTGGAAATCTCGGTGTAACGGTGGAATGTGTAGATATCGGGAAGAACACCAATGGCGAAGGCAGGTCTCTGGGCTGTTACTGACGCTGAGAAGCGAAAGCGTG…
ASV248	s_Megasphaera-1	Bacteria	Firmicutes	Negativicutes	Veillonellales-Selenomonadales	Veillonellaceae	Megasphaera	Megasphaera-1	TGGGGAATCTTCCGCAATGGACGAAAGTCTGACGGAGCAACGCCGCGTGAGTGAAGAAGGTCTTCGGATTGTAAAACTCTGTTATACGGGACGAAAAAGGCGGATGCCAACAGTATCCGTCCGTGACGGTACCGTAAGAGAAAGCCACGGCTAACTACGTGCCAGCAGCCGCGGTAATACGTAGGTGGCAAGCGTTGTCCGGAATTATTGGGCGTAAAGGGCGCGCAGGCGGTTCGGTAAGTCTGTCTTAAAAGTGCGGGGCTTAACCCCGTGAGGGGACGGAAACTGTCGAACTTGAGTGTCGGAGAGGAAAGCGGAATTCCTAGTGTAGCGGTGAAATGCGTAGATATTAGGAGGAGCACCGGTGGCGAAAGCGGCTTTCTGGACGACAACTGACGC…
ASV249	g_Gardnerella	Bacteria	Actinobacteriota	Actinobacteria	Bifidobacteriales	Bifidobacteriaceae	Gardnerella		TGGGGAATATTGCGCAATGGGGGAAACCCTGACGCAGCTACGCCGCGTGCGGGATGAAGGCCTTCGGGTTGTAAACCGCTTTTGATTGGGAGCAAGCTTTCGGGTGAGTTTACCTTTCGAATAAGCGCCGGCTAACTACGTGCCATCAGCCGCGGTAATACGTAGGGCGCAAGCGTTATCCGGAATTATTGGGCGTAAAGAGCTTGTAGGCGGTTCGTCGCGTCTGGTGTGAAAGCCCATCGCTTAACGGTGGGTCTGCGCCGGGTACGGGCGGGCTAGAGTGCAGTAGGGGAGACTGGAATTCCCGGTGTAACGGTGGAATGTGTAGATATCGGGAAGAACACCAATGGCGAAGGCAGGTCTCTGGGCTGTTACTGACGCTGAGAAGCGAAAGCGTGG…
ASV250	s_Sneathia_amnii	Bacteria	Fusobacteriota	Fusobacteriia	Fusobacteriales	Leptotrichiaceae	Sneathia	Sneathia amnii	TGGGGAATATTGGACAATGGAGGAAACTCTGATCCAGCAATTCTGTGTGTGTGAAGAAGGTTTTAGGACTGTAAAACACTTTTAGTAGGGAAGAAAAAAATGACGGTACCTACAGAAGAAGCAACGGCTAAATACGTGCCAGCAGCCGCGGTAATACGTATGTTGCGAGCGTTATCCGGAATTATTGGGCTTAAAGGGCATCTAGGCGGTAAGACAAGTTGAAGGTGAAAACCTGTGGCTCAACCATAGGCTTGCCTACAAAACTGTTGAACTAGAGTACTGGAAAGGTGGGTGGAACTACAAGAGTAGAGGTGAAATTCGTAGATATGTGTAGGAATGCCGATGCTGAAGAGAACTCACTGGACAGAAACTGACGCTGAAGTGCGAAAGCTAGGGGAG…
ASV251	f_[Eubacterium]_coprostanoligenes_group	Bacteria	Firmicutes	Clostridia	Oscillospirales	[Eubacterium] coprostanoligenes group			TGGGGAATATTGCACAATGGGGGAAACCCTGATGCAGCAACGCCGCGTGAAGGATGACGGTTTTCGGATTGTAAACTTCTTTTCTTAGTGACGAAGACAGTGACGGTAGCTAAGGAATAAGCATCGGCTAACTACGTGCCAGCAGCCGCGGTAATACGTAGGATGCAAGCGTTATCCGGATTTACTGGGTGTAAAGGGAGCGCAGGCGGGACTGCAAGTTGGATGTGAAATACCGTGGCTTAACCACGGAACTGCATCCAAAACTGTAGTTCTTGAGTGAAGTAGAGGCAAGCGGAATTCCGAGTGTAGCGGTGAAATGCGTAGATATTCGGAGGAACACCAGTGGCGAAGGCGGCTTGCTGGGCTTTAACTGACGCTGAGGCTCGAAAGTGTGGGGAG…
ASV252	g_Lactobacillus	Bacteria	Firmicutes	Bacilli	Lactobacillales	Lactobacillaceae	Lactobacillus		TAGGGAATCTTCCACAATGGACGCAAGTCTGATGTAGCAACGCCGCGTGAGTGAAGAAGGGTTTCGGATCGTAAAGCTCTGTTGTTGGTGAAGAAGGATAGAGGTAGTAACTGGCCTTTATTTGACGGTAATCAACCAGAAAGTCACGGCTAACTACGTGCCAGCAGCCGCGGTAATACGGAGGTGGCAAGCGTTGTCCGGATTTATTGGGCGTAAAGAGAGAGCAGGCGGAAGAATAAGTCTGATGTGAAAGCCCTCGGCTTAACCGAGGAACTGCATCGGAAACTGTTGGTCTTGAGTGCAGAAGAGGAGAGTGGAACTCCATGTGTAGCGGTGGAATGCGTAGATATATGGAAGAACACCAGTGGCGAAGGCGGCTCTCTGGTCTGAAACTGACGC…
ASV253	s_Gardnerella_vaginalis	Bacteria	Actinobacteriota	Actinobacteria	Bifidobacteriales	Bifidobacteriaceae	Gardnerella	Gardnerella vaginalis	TGGGGAATATTGCGCAATGGGGGGAACCCTGACGCAGCGACGCCGCGTGCGGGATGAAGGCCTTCGGGTTGTAAACCGCTTTTGATTGGGAGCAAGCCTTTTGGGTGAGTGTACCTTTCGAATAAGCGCCGGCTAACTACGTGCCAGCAGCCGCGGTAATACGTAGGGCGCAAGCGTTATCCGGATTTATTGGGCGTAAAGAGCTTGTAGGCGGTTCGTCGCGTCTGGTGTGAAAGCCCATCGCTTAACGGTGGGTCTGCGCCGGGTACGGGCGGGCTAGAGTGCAGTAGGGGAAACTGGAATTCTCGGTGTAACGGTGGAATGTGTAGATATCGGGAAGAACACCAATGGCGAAGGCAGGTTTCTGGGCTGTTACTGACGCTGAGAAGCGAAAGCGTG…
ASV254	f_Mitochondria	Bacteria	Proteobacteria	Alphaproteobacteria	Rickettsiales	Mitochondria			GCTGGGAGGATGAGTGTGGGTTGAAATCTGACTCACAGATTCCTCCTGAGCTCTAGAGGAACATCTTCTTTGTATTAGTAAGAGGCAGTATTGAGTAGACAAGCCTTTCATCGCAGTGGGAGTGGTATTTTTCTTCTCTGTTTTGTCCTCCTAGAGGAGACAGTTGTTTTTAATTCATATAATGGCCTATGAACTAGCATGTATTATCTTATATATTTGTGTTTGGTTTGCTTATTTATTCATCTGCTCTGTCTTAACTTATTTATCATCTGCTTTTACCCAGTAGAATTTACATTCCACAAGGATATGGACCAAGTCTCTTTGGTTCATCTCTGTAATCACAGATTTTAGAATATTGCATGGCACAAATTAGTTGAGA
ASV255	g_Megasphaera	Bacteria	Firmicutes	Negativicutes	Veillonellales-Selenomonadales	Veillonellaceae	Megasphaera		TGGGGAATCTTCCGCAATGGACGAAAGTCTGACGGAGCAACGCCGCGTGAGTGAAGAAGGTCTTCGGATTGTAAAGCTCTGTTCTACGGGACGAAACAGACGGATGCCAACAGGATCCGTCAGTGACGGTACCGTACGAGAAAGCCACGGCTAACTACGTGCCAGCAGCCGCGGTAATACGTAGGTGGCAAGCGTTGTCCGGAATTATTGGGCGTAAAGGGCGCGCAGGCGGTTCGGTAAGTCTGTCTTAAAAGTGCGGGGCTTAACCCCGTGAGGGGACGGAAACTGTCGAACTTGAGTGTCGGAGAGGAAAGCGGAATTCCTAGTGTAGCGGTGAAATGCGTAGATATTAGGAGGAACACCGGTGGCGAAAGCGGCTTTCTGGACGACAACTGACGC…
ASV256	g_Sneathia	Bacteria	Fusobacteriota	Fusobacteriia	Fusobacteriales	Leptotrichiaceae	Sneathia		TGGGGAATATTGGACAATGGAGGGAACTCTGATCCAGCAATTCTGTGTGTGTGAAGAAGGTTTTAGGACTGTAAAACACTTTTCGTAGGGAAGAAACAAATGACGGTACCTACAGAAGAAGCAACGGCTAACTACGTGCCAGCAGCCGCGGTAATACGTATGTTGCGAGCGTTATCCGGAATTATTGGGCTTAAAGGGCATCTAGGCGGTAAGACAAGTTGAAGGTGAAAACCTGTGGCTCAACCATAGGCTTGCCTACAAAACTGTTGAACTAGAGTACTGGAAAGGTGGGTGGAACTACAAGAGTAGAGGTGAAATGCGTAGATATGTGTAGGAATGCCGATGCTGAAGAGAACTCACTGGACAGAAACTGACGCTGAAGTGCGAAAGCTAGGGGAG…
ASV257	s_Prevotella_timonensis	Bacteria	Bacteroidota	Bacteroidia	Bacteroidales	Prevotellaceae	Prevotella	Prevotella timonensis	TGAGGAATATTGGTCAATGGGCGAGAGCCTGAACCAGCCAAGTAGCGTGCAGGATGACGGCCCTATGGGTTGTAAACTGCTTTTATGTGGGGATAAAGTGCGTGACGTGTCATGCATTGCAGGTACCACATGAATAAGGACCGGCTAATTCCGTGCCAGCAGCCGCGGTAATACGGAAGGTCCGGGCGTTATCCGGATTTATTGGGTTTAAAGGGAGCGTAGGCTGTCTATTAAGCGTGTTGTGAAATGTACCGGCTCAACCGGTGGCTTGCAGCGCGAACTGGTCGACTTGAGTATGAAGGAAGTAGGCGGAATTCATGGTGTAGCGGTGAAATGCTTAGATATCATGACGAACTCCGATTGCGCAGGCAGCTTACTGTAGCATAACTGACGCTGATG…
ASV258	s_Finegoldia_magna	Bacteria	Firmicutes	Clostridia	Peptostreptococcales-Tissierellales	Family XI	Finegoldia	Finegoldia magna	TGGGGAATATTGCACAATGGGGGGAACCCTGATGCAGCGACGCCGCGTGAACGAAGAAGGTATTCGTATCGTAAAGTTCTGTCCTATGGGAAGATAATGACAGTACCATAGAAGAAAGCTCCGGCTAAATACGTGCCAGCAGCCGCGGTAATACGTATGGAGCGAGCGTTGTCCGGAATTATTGGGCGTAAAGGGTACGCAGGCGGTTTAATAAGTCGAATGTTAAAGATCGGGGCTCAACCCCGTAAAGCATTGGAAACTGATAAACTTGAGTAGTGGAGAGGAAAGTGGAATTCCTAGTGTAGTGGTGAAATACGTAGATATTAGGAGGAATACCAGTAGCGAAGGCGACTTTCTGGACACAAACTGACGCTGAGGTACGAAAGCGTGGGGAGCAAA…
ASV259	g_Sneathia	Bacteria	Fusobacteriota	Fusobacteriia	Fusobacteriales	Leptotrichiaceae	Sneathia		TGGGGAATATTGGACAATGGAGGTAACTCTGATCCAGCAATTCTGTGTGTGTGAAGAAGGTTTTAGGACTGTAAAACACTTTTAGTAGGGAAGAAAAAAATGACGGTACCTACAGAAGAAGCAACGGCTAAATACGTGCCAGCAGCCGCGGTAATACGTATGTTGCGAGCGTTATCCGGAATTATTGGGCTTAAAGGGCATCTAGGCGGTAAGACAAGTTGAAGGTGAAAACCTGTGGCTCAACCATAGGCTTGCCTACAAAACTGTTGAACTAGAGTACTGGAAAGGTGGGTGGAACTACACGAGTAGAGGTGAAATTCGTAGATATGTGTAGGAATGCCGATGATGAAGATAACTCACTGGACAGAAACTGACGCTGAAGTGCGAAAGCTAGGGGAG…
ASV260	g_Mobiluncus	Bacteria	Actinobacteriota	Actinobacteria	Actinomycetales	Actinomycetaceae	Mobiluncus		TGGGGAATATTGCACAATGGACGAAAGTTTGATGCAGCGACGCCGCGTGGAGGGTGTAGGCCTTCGGGTTGTGAACTCCTTTTTCTCGCGAAAAAGGCACAGTTTTGGCTGTGTTGATGGTAGTGGGGGAAGAAGCGCCGGCTAACTACGTGCCAGCAGCCGCGGTAATACGTAGGGCGCGAGCGTTGTCCGGATTTATTGGGCGTAAAGAGCTCGTAGGTGGTTCGTCGCGTCTGTCGTGAAAGCCAGCAGCTTAACTGTTGGTCTGCGGTGGGTACGGGCGGGCTTGAGTGCGGTAGGGGTGACTGGAATTCCTGGTGTAGCGGTGGAATGCGCAGATATCAGGAGGAACACCGATGGCGAAGGCAGGTCACTGGGCCGTTACTGACACTGAGGAGC…
ASV261	s_Veillonella_montpellierensis	Bacteria	Firmicutes	Negativicutes	Veillonellales-Selenomonadales	Veillonellaceae	Veillonella	Veillonella montpellierensis	TGGGGAATCTTCCGCAATGGACGAAAGTCTGACGGAGCAACGCCGCGTGAGTGATGACGGTCTTCGGATTGTAAAGCTCTGTTAATCGGGACGAATGGTCGGTGTGCAAATAGTGCATGGACATGACGGTACCGGAATAGAAAGCCACGGCTAACTACGTGCCAGCAGCCGCGGTAATACGTAGGTGGCAAGCGTTGTCCGGAATTATTGGGCGTAAAGCGCGCGCAGGCGGACTAGCCAGTCAGTCTTAAAAGTTCGGGGCTTAACCCCGTGATGGGATTGAAACTACTAGTCTAGAGTATCGGAGAGGAAAGTGGAATTCCTAGTGTAGCGGTGAAATGCGTAGATATTAGGAAGAACACCAGTGGCGAAGGCGACTTTCTGGACGAACACTGACGC…
ASV262	s_Fusobacterium_nucleatum	Bacteria	Fusobacteriota	Fusobacteriia	Fusobacteriales	Fusobacteriaceae	Fusobacterium	Fusobacterium nucleatum	TGGGGAATATTGGACAATGGACCGAGAGTCTGATCCAGCAATTCTGTGTGCACGATGAAGTTTTTCGGAATGTAAAGTGCTTTCAGTTGGGAAGAAATAAATGACGGTACCAACAGAAGAAGTGACGGCTAAATACGTGCCAGCAGCCGCGGTAATACGTATGTCACGAGCGTTATCCGGATTTATTGGGCGTAAAGCGCGTCTAGGTGGTTATGTAAGTCTGATGTGAAAATGCAGGGCTCAACTCTGTATTGCGTTGGAAACTGTATAACTAGAGTACTGGAGAGGTAAGCGGAACTACAAGTGTAGAGGTGAAATTCGTAGATATTTGTAGGAATGCCGATGGGGAAGCCAGCTTACTGGACAGATACTGACGCTAAAGCGCGAAAGCGTGGGTAG…
ASV263	g_Sneathia	Bacteria	Fusobacteriota	Fusobacteriia	Fusobacteriales	Leptotrichiaceae	Sneathia		TGGGGAATATTGGACAATGGAGGGAACTCTGATCCAGCAATTCTGTGTGTGTGAAGAAGGTTTTAGGACTGTAAAACACTTTTAGTAGGGAAGAAAAAAATGACGGTACCTACAGAAGAAGCAACGGCTAAATACGTGCCAGCAGCCGCGGTAATACGTATGTTGCGAGCGTTATCCGGAATTATTGGGCTTAAAGGGCATCTAGGCGGTAAGACAAGTTGAAGGTGAAAACCTGTGGCTCAACCATAGGCTTGCCTACAAAACTGTTGAACTAGAGTACTGGAAAGGTGGGTGGAACTACAAGAGTAGAGGTGAAATTCGTAGATATGTGTAGGAATGCCGATGATGAAGAGAACTCACTGGACAGAAACTGACGCTGAAGTGCGAAAGCTAGGGGAG…
ASV264	s_Lactobacillus_crispatus	Bacteria	Firmicutes	Bacilli	Lactobacillales	Lactobacillaceae	Lactobacillus	Lactobacillus crispatus	TAGGGAATCTTCCACAATGGACGCAAGTCTGATGGAGCAACGCCGCGTGAGTGAAGAAGGTTTTCGGATCGTAAAGCTCTGTTGTTGGTGAAGAAGGATAGAGGTAGTAACTGGCCTTTATTTGACGGTAATCAACCAGAAAGTCACGGCTAACTACGTGCCAGCAGCCGCGGTAATACGTAGGTGGCAAGCGTTGTCCGGATTTATTGGGCGTAAAGCGAGCGCAGGCGGAAGAATAAGTCTGATGTGAAAGCCCTCGGCTTAACCGAGGAACTGCATCGGAAACTGTTTTTCTTGAGTGCAGAAGAGGAGAGTGGAACTCCATGTGTAGCGGTGGAATGCGTAGATATATGGAAGAACACCAGTGGCGAAGGCGGCTCTCTGGTCTGCAACTGACGC…
ASV265	s_Atopobium_vaginae	Bacteria	Actinobacteriota	Coriobacteriia	Coriobacteriales	Atopobiaceae	Atopobium	Atopobium vaginae	TGGGGAATCTTGCACAATGGGCGAAAGCCTGATGCAGCGACGCCGCGTGCGGGATGAAGGCCTTCGGGTTGTAAACCGCTTTCAGCAGGGACGAGGCCGCAAGGTGACGGTACCTGCAGAAGAAGCCCCGGCTAACTACGTGCCAGCAGCCGCGGTAATACGTAGGGGGCAAGCGTTATCCGGATTCATTGGGCGTAAAGCGCGCGTAGGCGGTCTGTTAGGTCAGGAGTTAAAGCTGGGGGCTCAACCCCTATCCGCTCCTGATACCGGCAGGCTTGAGTCTGGTAGGGGAAGATGGAATTCCAAGTGTAGCGGTGAAATGCGAAGATATTTGGAAGAACACCGGTGGCGAAGGCGGGCTTCTGGGCCATGACTGACGCTGAGGCGCGAAAGCTAGGG…
ASV266	g_Dialister	Bacteria	Firmicutes	Negativicutes	Veillonellales-Selenomonadales	Veillonellaceae	Dialister		TGGGGAATCTTCCGCAATGGGCGAAAGCCTGACGGAGCAACGCCGCGTGAGTGAAGACGGCTTTCGGGTTGTAAAACTCTGTGATTCGGGACGAAAGATAAGTAGACGAATAATCTGCATAAGTGACGGTACCGAAAAAGCAAGCCACGGCTAACTACGTGCCAGCAGCCGCGGTAATACGTAGGTGGCAAGCGTTGTCCGGAATTATTGGGCGTAAAGCGCGCGCAGGCGGCTACTTAAGTCCATCTTAAAAGTGCGGGGCTTAACCCCGTGATGGGATGGAAACTGAGAAGCTGGAGTGTCGGAGAGGAAAGTGGAATTCCTAGTGTAGCGGTGAAATGCGTAGAGATTAGGAAGAACACCGGTGGCGAAGGCGACTTTCTGGACGACAACTGACGC…
ASV267	g_Gardnerella	Bacteria	Actinobacteriota	Actinobacteria	Bifidobacteriales	Bifidobacteriaceae	Gardnerella		TGGGGAATATTGCGCAATGGGGGAAACCCTGACGCAGCGACGCCGCGTGCGGGATGAAGGCCTTCGGGTTGTAAACCGCTTTTGATTGGGAGCAAGCCTTCGGGTGAGTGTACCTTTCGAATAAGCGCCGGCTAACTACGTGCCAGCAGCCGCGGTAATACGTAGGGCGCAAGCGTTATCCGGAATTATTGGGCGTAAAGAGCTTGTAGGCGGTTCGTCGCGTCTGGTGTGAAAGCCCATCGCTTAACGGTGGGTTTGCGCCGGGTACGGGCGGGCTAGAGTGCAGTAGGGGAGACTGGAAATCCCGGTGTAACGGTGGAATGTGTAGATATCGGGAAGAACACCAATGGCGAAGGCAGGTCTCTGGGCTGTTACTGACGCTGAGAAGCGAAAGCGTGG…
ASV268	s_Gardnerella_vaginalis	Bacteria	Actinobacteriota	Actinobacteria	Bifidobacteriales	Bifidobacteriaceae	Gardnerella	Gardnerella vaginalis	TGGGGAATATTGCGCAATGGGGGGAACCCTGACGCAGCGACGCCGCGTGCGGGATGAAGGCCTTCGGGTTGTAAACCGCTTTTGATTGGGAGCAAGCCTTTTGGGTGAGTGTACCTTTCGAATAAGCGCCGGCTAACTACGTGCCAGCAGCCGCGGTAATACGTAGGGCGCAAGCGTTATCCGGAATTATTGGGCGTAAAGAGCTTGTAGGCGGTTCGTCGCGTCTGGTGTGAAAGCCCATCGCTTAACGGTGGGTTTGCGCCGGGTACGGGCGGGCTAGAGTGCAGTAGGGGAGACTGGAATTCGCGGTGTAACGGTGGAATGTGTAGATATCGGGAAGAACACCAATGGCGAAGGCAGGTCTCTGGGCTGTTACTGACGCTGAGAAGCGAAAGCGTG…
ASV269	s_Campylobacter_faecalis	Bacteria	Campylobacterota	Campylobacteria	Campylobacterales	Campylobacteraceae	Campylobacter	Campylobacter faecalis	TAGGGAATATTGCTCAATGGGGGAAACCCTGAAGCAGCAACGCCGCGTGGAGGATGACACTTTTCGGAGCGTAAACTCCTTTTCTTTGGGAAGAATAATGACGGTACCAAAGGAATAAGCACCGGCTAACTCCGTGCCAGCAGCCGCGGTAATACGGAGGGTGCAAGCGTTACTCGGAATCACTGGGCGTAAAGGGCGCGTAGGCGGATAGATAAGTCTCTTGTGAAATCTAATGGCTTAACCATTAAACTGCTTGGGAAACTATCTATCTAGAGTAGGGGAGAGGCAGATGGAATTCTTGGTGTAGGGGTAAAATCCGTAGAGATCAAGAAGAATACCCATTGCGAAAGCGATCTGCTAGAACTTAACTGACGCTAATGCGCGAAAGCGTGGGGAGCA…
ASV271	s_Megasphaera-1	Bacteria	Firmicutes	Negativicutes	Veillonellales-Selenomonadales	Veillonellaceae	Megasphaera	Megasphaera-1	TGGGGAATCTTCCGCAATGGACGAAAGTCTGACGGAGCAACGCCGCGTGAGTGAAGAAGGTCTTCGGATTGTAAAGCTCTGTTATACGGGACGAAAAAGACGGATGCCAACTGTATCCGTCCGTGACGGTACCGTAAGAGAAAGCCACGGCTAACTACGTGCCAGCAGCCGCGGTAATACGTAGGTGGCAAGCGTTGTCCGGAATTATTGGGCGTAAAGGGCGCGCAGGCGGTTCGGTAAGTCTGTCTTAAAAGTGCGGGGCTTAACCCCGTGAGGGGACGGAAACTGTCGAACTTGAGTGTCGGAGAGGAAAGCGGAATTCCTAGTGTAGCGGTGAAATGCGTAGATATTAGGAGGAACACCGGTGGCGAAAGCGGCTTTCTGGACGACAACTGACGC…
ASV272	g_Dialister	Bacteria	Firmicutes	Negativicutes	Veillonellales-Selenomonadales	Veillonellaceae	Dialister		TGGGGAATCTTCCGCAATGGGCGAAAGCTTGACGGAGCAACGCCGCGTGAGTGAAGACGGCCTTCGGGTTGTAAAACTCTGTGATTCGGGACGAAAGATAAGCAGACGAATAATCTGCATAAGTGACGGTACCGAAAAAGCAAGCCACGGCTAACTACGTGCCAGCAGCCGCGGTAATACGTAGGTGGCAAGCGTTGTCCGGAATTATTGGGCGTAAAGCGCGCGCAGGCGGCTACTTAAGTCCATCTTAAAAGTGCGGGGCTTAACCCCGTGATGGGATGGAAACTGAGAAGCTGGAGTGTCGGAGAGGAAAGTGGAATTCCTAGTGTAGCGGTGAAATGCGTAGAGATTAGGAAGAACACCGGTGGCGAAGGCGACTTTCTGGACGACAACTGACGC…
ASV273	s_Dialister_propionicifaciens	Bacteria	Firmicutes	Negativicutes	Veillonellales-Selenomonadales	Veillonellaceae	Dialister	Dialister propionicifaciens	TGGGGAATCTTCCGCAATGGACGAAAGTCTGACGGAGCAACGCCGCGTGAGTGAAGACGGCCTTCGGGTTGTAAAGCTCTGTGATCCGGGACGAAAGAGCCTGAGGTTAATAGCCTAAGGAAGTGACGGTACCGGAAAAGCAAGCCACGGCTAACTACGTGCCAGCAGCCGCGGTAATACGTAGGTGGCAAGCGTTGTCCGGAATTATTGGGCGTAAAGCGCGCGCAGGCGGCTTCCTAAGTCCATCTTAAAAGTGCGGGGCTTAACCCCGTGATGGGATGGAAACTGGGAAGCTGGAGTATCGGAGAGGAAAGTGGAATTCCTAGTGTAGCGGTGAAATGCGTAGAGATTAGGAAGAACACCGGTGGCGAAGGCGACTTTCTGGACGAAAACTGACGC…
ASV274	g_Pseudomonas	Bacteria	Proteobacteria	Gammaproteobacteria	Pseudomonadales	Pseudomonadaceae	Pseudomonas		TGGGGAATATTGGACAATGGGCGAAAGCCTGATCCAGCCATGCCGCGTGTGTGAAGAAGGTCTTCGGATTGTAAAGCACTTTAAGTTGGGAGGAAGGGCAGTAAGTTAATACCTTGCTGTTTTGACGTTACCAACAGAATAAGCACCGGCTAACTTCGTGCCAGCAGCCGCGGTAATACGAAGGGTGCAAGCGTTAATCGGAATTACTGGGCGTAAAGCGCGCGTAGGTGGTTCGTTAAGTTGGATGTGAAAGCCCCGGGCTCAACCTGGGAACTGCATCCAAAACTGGCGAGCTAGAGTATGGCAGAGGGTGGTGGAATTTCCTGTGTAGCGGTGAAATGCGTAGATATAGGAAGGAACACCAGTGGCGAAGGCGACCACCTGGGCTAATACTGACAC…
ASV275	g_Sneathia	Bacteria	Fusobacteriota	Fusobacteriia	Fusobacteriales	Leptotrichiaceae	Sneathia		TGGGGAATATTGGACAATGGAGGAAACTCTGATCCAGCAAGTCTGTGTGTGTGAAGAAGGTTTTAGGACTGTAAAACACTTTTCGTAGGGAAGAAACAAATGACGGTACCTACAGAAGAAGCAACGGCTAACTACGTGCCAGCAGCCGCGGTAATACGTATGTTGCGAGCGTTATCCGGAATTATTGGGCTTAAAGGGCATCTAGGCGGTAAGACAAGTTGAAGGTGAAAACCTGTGGCTCAACCATAGGCTTGCCTACAAAACTGTTGAACTAGAGTACTGGAAAGGTGGGTGGAACTACAAGAGTAGAGGTGAAATGCGTAGATATGTGTAGGAATGCCGATGCTGAAGAGAACTCACTGGACAGAAACTGACGCTGAAGTGCGAAAGCTAGGGGAG…
ASV276	s_Lactobacillus_iners	Bacteria	Firmicutes	Bacilli	Lactobacillales	Lactobacillaceae	Lactobacillus	Lactobacillus iners	TAGGGAATCTTCCACAATGGACGCAAGTCTGATGGAGCAACGCCGCGTGAGTGAAGAAGGGTTTCGGCTCGTAAAGCTCTGTTGTTGGTGAAGAAGGACAGGGGTAGTAACTGACCTTTGTTTGACGGTAATCAATTAGAAAGTCACGGCTAACTACGTGCCAGCAGCCGCGGTAATACGTAGGTGGCAAGCGTTGTCCGGATTTATTGGGCGTAAAGCGAGTGCAGGCGGCTCGATAAGTCTGATGTGAAAGCCTTCGGCTCAACCGGAGAATTGCATCAGAAACTGTCGAGCTTGAGTACAGAAGAGGAGAGTGGAACTCCATGTGTAGCGGTGAAATGCGTAGATATATGGAAGAACACCGGTGGCGAAGGCGGCTCTCTGGTCTGTTACTGACGC…
ASV277	s_BVAB-2	Bacteria	Firmicutes	Clostridia	Oscillospirales	Hungateiclostridiaceae	Fastidiosipila	BVAB-2	TGGGGAATATTGGGCAATGGGCGAAAGCCTGACCCAGCAACGCCGCGTGAATGATGAAGGCCTTCGGGTTGTAAAATTCTTTGGACAGGGACGAAGAAAGTGACGGTACCTGTAGAACAAGCCACGGCTAACTACGTGCCAGCAGCCGCGGTAATACGTAGGTGGCGAGCGTTATCCGGATTTACTGGGCGTAAAGGGCGTGTAGGCGGCTAGATAAGTGTGATGTTTAAATCCAAGGCTTAACCTTGGGGTTCATTACAAACTGTTTAGCTTGAGTGCTGGAGAGGATAGTGGAATTCCTAGTGTAGCGGTAAAATGCGTAGATATTAGGAGGAACACCGGTGGCGAAGGCGGCTATCTGGACAGTAACTGACGCTGAGGCGCGAAAGCGTGGGGAGC…
ASV278	s_Moryella_indoligenes	Bacteria	Firmicutes	Clostridia	Lachnospirales	Lachnospiraceae	Moryella	Moryella indoligenes	TGGGGAATATTGCACAATGGGGGGAACCCTGATGCAGCGACGCCGCGTGAGTGAAGAAGTATTTCGGTATGTAAAGCTCTATCAGCAGGGAAGAAGATGACGGTACCTGAGTAAGAAGCCCCGGCTAACTACGTGCCAGCAGCCGCGGTAATACGTAGGGGGCAAGCGTTATCCGGATTTACTGGGTGTAAAGGGAGCGCAGACGGCTATGCAAGTCTGAAGTGAAAGCCCGGGGCTCAACCCCGGGACTGCTTTGGAAACTGTGTAGCTAGAGTGTCGGAGAGGTAAGCAGAATTCCCAGTGTAGCGGTGAAATGCGTAGATATTGGGAAGAATACCGGTGGCGAAGGCGGCTTACTGGACGATAACTGACGTTCAGGCTCGAAGGCGTGGGGAGCAA…
ASV279	s_Gardnerella_vaginalis	Bacteria	Actinobacteriota	Actinobacteria	Bifidobacteriales	Bifidobacteriaceae	Gardnerella	Gardnerella vaginalis	TGGGGAATATTGCGCAATGGGGGGAACCCTGACGCAGCGACGCCGCGTGCGGGATGAAGGCCTTCGGGTTGTAAACCGCTTTTGATTGGGAGCAAGCCTTCGGGTGAGTGTACCTTTCGAATAAGCGCCGGCTAACTACGTGCCAGCAGCCGCGGTAATACGTAGGGCGCAAGCGTTATCCGGAATTATTGGGCGTAAAGAGCTTGTAGGCGGTTCGTCGCGTCTGGTGTGAAAGCCCATCGCTTAACGGTGGGTTTGCGCCGGGTACGGGCGGGCTAGAGTGCAGTAGGGGAGACTGGAATTCTCGGTGTAACGGTGGAATGTGTAGATATCGGGAAGAACACCAATGGCGAAGGCAGGTCTCTGGGCTGTTACTGACGCTGAGAAGCGAAAGCGTGG…
ASV280	s_Prevotella_buccalis	Bacteria	Bacteroidota	Bacteroidia	Bacteroidales	Prevotellaceae	Prevotella	Prevotella buccalis	TGAGGAATATTGGTCAATGGGCGAGAGCCTGAACCAGCCAAGTAGCGTGCAGGATGACGGCCCTATGGGTTGTAAACTGCTTTTATGCGGGGATAAAGTGCGTGACGTGTCACGCATTGCAGGTACCGCATGAATAAGGACCGGCTAATTCCGTGCCAGCAGCCGCGGTAATACGGAAGGTCCGGGCGTTATCCGGATTTATTGGGTTTAAAGGGAGCGTAGGCCGCCAGATAAGCGTGTTGTGAAATGTACCGGCTCAACCGGTGAATTGCAGCGCGAACTGTCTGGCTTGAGTGCACGGTAAGCAGGCGGAATTCATGGTGTAGCGGTGAAATGCTTAGATATCATGAAGAACTCCGATTGCGAAGGCAGCTTGCTGCAGTGCGACTGACGCTGATG…
ASV281	s_Lactobacillus_hominis	Bacteria	Firmicutes	Bacilli	Lactobacillales	Lactobacillaceae	Lactobacillus	Lactobacillus hominis	TAGGGAATCTTCCACAATGGACGCAAGTCTGATGGAGCAACGCCGCGTGAGTGAAGAAGGTTTTCGGATCGTAAAGCTCTGTTGTTGGTGAAGAAGGATAGAGGTAGTAACTGGCCTTTATTTGACGGTAATCAACCAGAAAGTCACGGCTAACTACGTGCCAGCAGCCGCGGTAATACGTAGGTGGCAAGCGTTGTCCGGATTTATTGGGCGTAAAGCGAGTGCAGGCGGTTCAATAAGTCTGATGTGAAAGCCTTCGGCTCAACCGGAGAATTGCATCAGAAACTGTTGAACTTGAGTGCAGAAGAGGAGAGTGGAACTCCATGTGTAGCGGTGGAATGCGTAGATATATGGAAGAACACCAGTGGCGAAGGCGGCTCTCTGGTCTGCAACTGACGC…
ASV282	g_Dialister	Bacteria	Firmicutes	Negativicutes	Veillonellales-Selenomonadales	Veillonellaceae	Dialister		TGGGGAATCTTCCGCAATGGGCGAAAGCCTGACGGAGCAACGCCGCGTGAGTGAAGACGGCCTTCGGGTTGTAAAACTCTGTGATTCGGGACGAAAGATAAGCAGACGAATAATCTGCATAAGTGACGGTACCGAAAAAGCAAGCCACGGCTAACTACGTGCCAGCAGCCGCGGTAATACGTAGGTGGCAAGCGTTGTCCGGAATTATTGGGCGTAAAGCGCGCGCAGGCGGCTACTTAAGTCCATCTTAAAAGTGCGGGGCTTAACCCCGTGATGGGATGGAAACTGAGAAGCTGGAGTGTCGGAGAGGAAAGTGGAATTCCTAGTGTAGCGGTGAAATGCGTAGAGATTAGGAAGAGCACCGGTGGCGAAGGCGACTTTCTGGACGACAACTGACGC…
ASV283	s_Peptococcus_niger	Bacteria	Firmicutes	Clostridia	Peptococcales	Peptococcaceae	Peptococcus	Peptococcus niger	TGGGGAATCTTCCGCAATGGGCGCAAGCCTGACGGAGCAATGCCGCGTGAGTGAAGAAGGCCTTCGGGTTGTAAAACTCTGTCCTCATCCAAGAGAGGGGAAGGTAGTAACTGACCTTTCCAGGACGGTAGATGAGGAGGAAGCCCCGGCTAACTATGTGCCAGCAGCCGCGGTAAAACATAGGGGGCAAGCGTTGTCCGGAATCACTGGGCGTAAAGGGCGCGCAGGCGGTCTGTTAAGTCAGATGTGAAAGGTTAGGGCTCAACCCTGAACGTGCATCTGATACTGGCAGACTTGAGTATGGAAGAGGTAAGTGGAATTCCTAGTGTAGCGGTGAAATGCGTAGATATTAGGAGGAACACCAGTGGCGAAGGCGACTTACTGGGCCATAACTGACGC…
ASV284	g_Streptococcus	Bacteria	Firmicutes	Bacilli	Lactobacillales	Streptococcaceae	Streptococcus		TAGGGAATCTTCGGCAATGGGGGCAACCCTGACCGAGCAACGCCGCGTGAGTGAAGAAGGTTTTCGGATCGTAAAGCTCTGTTGTAAGAGAAGAACGAGTGTGAGAGTGGAAAGTTCACACTGTGACGGTAACTTACCAGAAAGGGACGGCTAACTACGTGCCAGCAGCCGCGGTAATACGTAGGTCCCGAGCGTTATCCGGATTTATTGGGCGTAAAGCGAGCGCAGGCGGTTAGATAAGTCTGAAGTTAAAGGCTGTGGCTTAACCATAGTACGCTTTGGAAACTGTTTAACTTGAGTGCAGAAGGGGAGAGTGGAATTCCATGTGTAGCGGTGAAATGCGTAGATATATGGAGGAACACCGGTGGCGAAAGCGGCTCTCTGGTCTGTAACTGACGC…
ASV285	s_Prevotella_amnii	Bacteria	Bacteroidota	Bacteroidia	Bacteroidales	Prevotellaceae	Prevotella	Prevotella amnii	TGAGGAATATTGGTCAATGGGCGAGAGCCTGAACCAGCCAAGTAGCGTGCAGGATGACGGCCCTATGGGTTGCAAACTGCTTTTATATGGGAATAAAGTGAGGGACGTGTCCCTTATTGCATGTACCATACGAATAAGGACCGGCTAATTCCGTGCCAGCAGCCGCGGTAATACGGAAGGTCCAGGCGTTATCCGGATTTATTGGGTTTAAAGGGAGCGTAGGCTGTTTGTTAAGCGTGTTGTGAAATGTAAGAGCTCAACTTTTAGATTGCAGCGCGAACTGGCAGACTTGAGTGCGCACAACGTAGGCGGAATTCATGGTGTAGCGGTGAAATGCTTAGATATCATGACGAACTCCGATTGCGAAGGCAGCTTACGGGAGCGCAACTGACGCTAAAG…
ASV286	f_Lachnospiraceae	Bacteria	Firmicutes	Clostridia	Lachnospirales	Lachnospiraceae			TGGGGAATATTGCACAATGGGGGAAACCCTGATGCAGCGACGCCGCGTGAGCGAAGAAGTATTTCGGTATGTAAAGCTCTATCAGCAGGGAAGATAATGACGGTACCTGACTAAGAAGCTCCGGCTAAATACGTGCCAGCAGCCGCGGTAATACGTATGGAGCAAGCGTTATCCGGATTTACTGGGTGTAAAGGGAGCGCAGGCGGCAGGGCAAGTCTGATGTGAAAGCCCGGGGCTCAACCCCGGCACTGCATTGGAAACTGTCCGGCTAGAGTATCGGAGGGGTAAGCGGAATTCCTAGTGTAGCGGTGAAATGCGTAGATATTAGGAGGAACACCGGCGGCGAAGGCGGCTTACTGGACGATAACTGACGCTGAGGCTCGAAAGCGTGGGGAGCAA…
ASV287	c_Actinobacteria	Bacteria	Actinobacteriota	Actinobacteria					TGGGGAATATTGCACAATGGGCGAAAGCCTGATGCAGCGACGCCGCGTGAGGGATGGAGGCCTTCGGGTTGTAAACCTCTTTCAGTAAGGGTGAAGGCTCTCTTTTGTGGGGGGTTGACAGTACTTGCAGAAGAAGCGCCGGCTAACTACGTGCCAGCAGCCGCGGTAATACGTAGGGCGCGAGCGTTGTCCGGAATTATTGGGCGTAAAGGGCTTGTAGGTGGCGTGTCGCGTCTGCTGTGAAATTCCAGGGCTTAACTTTGGGATTGCAGTGGGTACGGGCATGCTAGAGTGCAGTAGGGGAGATTGGAATTCCTGGTGTAGCGGTGAAATGCGCAGATATCAGGAGGAACACCGGTGGCGAAGGCGGGTCTCTGGGCTGTTACTGACGCTGAGGAG…
ASV288	g_Dialister	Bacteria	Firmicutes	Negativicutes	Veillonellales-Selenomonadales	Veillonellaceae	Dialister		TGGGGAATCTTCCGCAATGGGCGAAAGCCTGACGGAGCAACGCCGCGTGAGTGAAGACGGCCTTCGGGTTGTAAAACTCTGTGATTCGGGACGAAAGATAAGTAGACGAATAATCTGCATAAGTGACGGTACCGAAAAAGCAAGCCACGGCTAACTACGTGCCAGCAGCCGCGGTAATACGTAGGTGGCAAGCGTTGTCCGGAATTATTGGGCGTAAAGCGCGCGCAGGCGGCTACTTAAGTCCATCTTAAAAGTGCGGGGCTTAACCCCGTGATGGGATGGAAACTGAGAAGCTGGAGTGTCGGAGAGGAAAGTGGAATTCCTAGTGTAGCGGTGAAATGCGTAGAGATTAGGAAGAGCACCGGTGGCGAAGGCGACTTTCTGGACGACAACTGACGC…
ASV289	s_Sneathia_sanguinegens	Bacteria	Fusobacteriota	Fusobacteriia	Fusobacteriales	Leptotrichiaceae	Sneathia	Sneathia sanguinegens	TGGGGAATATTGGACAATGGAGGCAACTCTGATCCAGCAATTCTGTGTGTGTGAAGAAGGTTCTAGGACTGTAAAACACTTTTAGTAGGGAAGAAAGAAATGACGGTACCTACAGAAGAAGCGACGGCTAAATACGTGCCAGCAGCCGCGGTAATACGTATGTCGCGAGCGTTATCCGGAATTATTGGGCTTAAAGGGCATCTAGGCGGTTAAACAAGTTGAAGGTGAAAACCTGTGGCTCAACCATAGGCTTGCCTACAAAACTGTATAACTAGAGTACTGGAAAGGTGGGTGGAACTACACGAGTAGAGGTGAAATTCGTAGATATGTGTAGGAATGCCGATGATGAAGATAACTCACTGGACAGCAACTGACGCTGAAGTGCGAAAGCTAGGGGAG…
ASV290	g_Peptoniphilus	Bacteria	Firmicutes	Clostridia	Peptostreptococcales-Tissierellales	Family XI	Peptoniphilus		TGGGGAATATTGCACAATGGAGGAAACTCTGATGCAGCGACGCCGCGTGAGCGATGAAGGCTTTCGAGTCGTAAAGCTCTGTCCTATGGGAAGATAATGACGGTACCATAGGAGGAAGCCCCGGCTAACTACGTGCCAGCAGCCGCGGTAATACGTAGGGGGCGAGCGTTGTCCGGAATCACTGGGCGTAAAGGGTTCGCAGGCGGTCTACCAAGTCTGATGTGAAAGGCATGGGCTTAACCCATGTAAGCATTGGAAACTGATAGACTTGAGTTAAGGAGAGGTAAGTGGAATTCCTAGTGTAGCGGTGAAATGCGTAGATATTAGGAAGAATACCGGTGGCGAAGGCGACTTACTGGACTTAAACTGACGCTGAGGAACGAAAGCGTGGGGAGCAAA…
ASV291	s_Bifidobacterium_bifidum	Bacteria	Actinobacteriota	Actinobacteria	Bifidobacteriales	Bifidobacteriaceae	Bifidobacterium	Bifidobacterium bifidum	TGGGGAATATTGCACAATGGGCGCAAGCCTGATGCAGCGACGCCGCGTGAGGGATGGAGGCCTTCGGGTTGTAAACCTCTTTTGTTTGGGAGCAAGCCTTCGGGTGAGTGTACCTTTCGAATAAGCGCCGGCTAACTACGTGCCAGCAGCCGCGGTAATACGTAGGGCGCAAGCGTTATCCGGATTTATTGGGCGTAAAGGGCTCGTAGGCGGCTCGTCGCGTCCGGTGTGAAAGTCCATCGCTTAACGGTGGATCTGCGCCGGGTACGGGCGGGCTGGAGTGCGGTAGGGGAGACTGGAATTCCCGGTGTAACGGTGGAATGTGTAGATATCGGGAAGAACACCGATGGCGAAGGCAGGTCTCTGGGCCGTCACTGACGCTGAGGAGCGAAAGCGTGG…
ASV292	s_Prevotella_amnii	Bacteria	Bacteroidota	Bacteroidia	Bacteroidales	Prevotellaceae	Prevotella	Prevotella amnii	TGAGGAATATTGGTCAATGGGCGAGAGCCTGAACCAGCCAAGTAGCGTGCAGGATGACGGCCCTATGGGTTGCAAACTGCTTTTATATGGGAATAAAGTGAGGGACGTGTCCCTTATTGCATGTACCATACGAATAAGGACCGGCTAATTCCGTGCCAGCAGCCGCGGTAATACGGAAGGTCCAGGCGTTATCCGGATTTATTGGGTTTAAAGGGAGCGTAGGCTGTTTGTTAAGCGTGTTGTGAAATGTAGGAGCTCAACTTTTAGATTGCAGCGCGAACTGGCAGACTTGAGTGCGCACAACGTAGGCGGAATTCATGGTGTAGCGGTGAAATGCTTAGATATCATGACGAACTCCGATTGCGAAGGCAGCTTACGGGAGCGCAACTGACGCTAAAG…
ASV293	s_Brevibacterium_ravenspurgense	Bacteria	Actinobacteriota	Actinobacteria	Micrococcales	Brevibacteriaceae	Brevibacterium	Brevibacterium ravenspurgense	TGGGGAATATTGCACAATGGGGGAAACCCTGATGCAGCGACGCCGCGTGGGGGATGACGGCCTTCGGGTTGTAAACCTCTTTCAGTAGGGAAGAAGCCTTTGGGTGACGGTACCTGCAGAAGAAGTACCGGCTAACTACGTGCCAGCAGCCGCGGTAATACGTAGGGTACAAGCGTTGTCCGGAATTATTGGGCGTAAAGAGCTCGTAGGTGGTTTGTCGCGTCTGCTGTGGAATCGTGCCGCTTAACGGTGCGCGTGCAGTGGGTACGGGCAGACTGGAGTGCAGTAGGGGAGTCTGGAATTCCTGGTGTAGCGGTGAAATGCGCAGATATCAGGAGGAACACCGGTGGCGAAGGCGGGACTCTGGGCTGTTACTGACGCTGAGGAGCGAAAGCATGG…
ASV294	o_Clostridia_UCG-014	Bacteria	Firmicutes	Clostridia	Clostridia UCG-014				TCGGGAATATTGCACAATGGAGGAAACTCTGATGCAGTGACACCGCGTATAGGAAGAAGGCCTTAGGGTTGTAAGCTATTGTCGTGTGAGAAGAAAATGACTATCACAGGAGGAAGCCCTGGCTAAATATGTGCCAGCAGCCGCGGTAATACATATGGGGCGAGCGTTATCCGGATTTATTGGGTGTAAAGGGTTCGTAGGCGGGAAAGTAAGTCAGTATGTGAAATCCCTCGGCTCAACCGAGGAACTGCAATTGAAACTATTTTTCTTGAGTACTGGAGGGGAAAGTGGAATTCTTAGTGTAGCGGTGAAATGCGTAGATATTAGGAAGAACACCAGTGGCGAAGGCGACTTTCTGGACAGTAACTGACGCTGAGGAACGAAAGTGTGGGGAGCAAA…
ASV295	s_Prevotella_amnii	Bacteria	Bacteroidota	Bacteroidia	Bacteroidales	Prevotellaceae	Prevotella	Prevotella amnii	TGAGGAATATTGGTCAATGGGCGAGAGCCTGAACCAGCCAAGTAGCGTGCAGGATGACGGCCCTATGGGTTGTAAACTGCTTTTATATGGGAATAAAGTGAGGGACGTGTCCCTTATTGCATGTACCATACGAATAAGGACCGGCTAATTCCGTGCCAGCAGCCGCGGTAATACGGAAGGTCCAGGCGTTATCCGGATTTATTGGGTTTAAAGGGAGCGTAGGCTGTTTGTTAAGCGTGTTGTGAAATGTAAGAGCTCAACTTTTAGATTGCAGCGCGAACTGGCAGACTTGAGTGCGCACAACGTAGGCGGAATTCATGGTGTAGCGGTGAAATGCTTAGATATCATGACGAACTCCGATTGCGAAGGCAGCTTACGGGAACGCAACTGACGCTAAAG…
ASV296	s_Prevotella_buccalis	Bacteria	Bacteroidota	Bacteroidia	Bacteroidales	Prevotellaceae	Prevotella	Prevotella buccalis	TGAGGAATATTGGTCAATGGGCGAGAGCCTGAACCAGCCAAGTAGCGTGCAGGATGACGGCCCTATGGGTTGTAAACTGCTTTTATGCGGGGATAAAGTGCGCGACGTGTCGTGCATTGCAGGTACCGCATGAATAAGGACCGGCTAATTCCGTGCCAGCAGCCGCGGTAATACGGAAGGTCCGGGCGTTATCCGGATTTATTGGGTTTAAAGGGAGCGTAGGCCGCCAGGTAAGCGTGTTGTGAAATGTACCGGCTCAACCGGTGAATTGCAGCGCGAACTGTCTGGCTTGAGTGCACGGTAAGCAGGCGGAATTCATGGTGTAGCGGTGAAATGCTTAGATATCATGAAGAACTCCGATTGCGAAGGCAGCTTGCTGCAGTGCGACTGACGCTGATG…
ASV297	s_Corynebacterium_mycetoides	Bacteria	Actinobacteriota	Actinobacteria	Corynebacteriales	Corynebacteriaceae	Corynebacterium	Corynebacterium mycetoides	TGGGGAATATTGCACAATGGGCGCAAGCCTGATGCAGCGACGCCGCGTGGGGGATGAAGGCCTTCGGGTTGTAAACTCCTTTCGCTAGGGACGAAGCGCAAGTGACGGTACCTGGAGAAGAAGCACCGGCTAACTACGTGCCAGCAGCCGCGGTAATACGTAGGGTGCGAGCGTTGTCCGGAATTACTGGGCGTAAAGAGCTCGTAGGTGGTTTGTCGCGTCGTTTGTGTAAGTCCACAGCTTAACTGTGGGACTGCAGGCGATACGGGCATAACTTGAGTGCTGTAGGGGAGACTGGAATTCCTGGTGTAGCGGTGAAATGCGCAGATATCAGGAGGAACACCGATGGCGAAGGCAGGTCTCTGGGCAGTAACTGACGCTGAGGAGCGAAAGCATGGG…
ASV298	g_Prevotella	Bacteria	Bacteroidota	Bacteroidia	Bacteroidales	Prevotellaceae	Prevotella		TGAGGAATATTGGTCAATGGGCGTAAGCCTGAACCAGCCAAGTAGCGTGTAGGAATACAGCCCTATGGGTTTTAAACTACTTTTGTTAGGGAATAAAGTGTGCCACGTGCTGGCATATTGCATGTACCTATCGAATAAGGACCGGCTAATTCCGTGCCAGCAGCCGCGGTAATACGGAAGGTCCAGGCGTTATCCGGATTTATTGGGTTTAAAGGGAGTGTAGGCTGTTAGATAAGCGTGTTGTGAAATATTCTAGCTTAACTAGAATCGTGCAGCGCGAACTGTTTAACTTGAGTTCGTTCAACGTAGGCGGAATTTATGGTGTAGCGGTGAAATGCTTAGATATCATAAAGAACTCCGATTGCGAAGGCAGTTTACGGGGTCGTAACTGACGCTAAA…
ASV299	s_Gardnerella_vaginalis	Bacteria	Actinobacteriota	Actinobacteria	Bifidobacteriales	Bifidobacteriaceae	Gardnerella	Gardnerella vaginalis	TGGGGAATATTGCGCAATGGGGGAAACCCTGACGCAGCGACGCCGCGTGCGGGATGAAGGCCTTCGGGTTGTAAACCGCTTTTGATTGGGAGCAAGCTTTCGGGTGAGTGTACCTTTCGAATAAGCGCCGGCTAACTACGTGCCAGCAGCCGCGGTAATACGTAGGGCGCAAGCGTTATCCGGAATTATTGGGCGTAAAGAGCTTGTAGGCGGTTCGTCGCGTCTGGTGTGAAAGCCCATCGCTTAACGGTGGGTCTGCGCCGGGTACGGGCGGGCTAGAGTGCAGTAGGGGAAACTGGAATTCTCGGTGTAACGGTGGAATGTGTAGATATCGGGAAGAGCACCAATGGCGAAGGCAGGTTTCTGGGCTGTTACTGACGCTGAGAAGCGAAAGCGTGG…
ASV300	g_Peptoniphilus	Bacteria	Firmicutes	Clostridia	Peptostreptococcales-Tissierellales	Family XI	Peptoniphilus		TGGGGAATATTGCACAATGGAGGGAACTCTGATGCAGCGACGCCGCGTGAACGAAGAAGGCTTTCGAGTCGTAAAGTTCTTTTATATGGGAAGATAATGACGGTACCATAAGAAAAAGCCCCGGCTAACTACGTGCCAGCAGCCGCGGTAATACGTAGGGGGCTAGCGTTGTCCGGAATCACTGGGCGTAAAGGGTTCGCAGGCGGAAATGCAAGTCAGATGTAAAAGGCAGTAGCTTAACTACTGTAAGCATTTGAAACTGCATATCTTGAGAAGAGTAGAGGTAAGTGGAATTTTTAGTGTAGCGGTGAAATGCGTAGATATTAAAAAGAATACCGGTGGCGAAGGCGACTTACTGGGCTCATTCTGACGCTGAGGAACGAAAGCGTGGGTAGCAAA…
ASV301	s_Prevotella_amnii	Bacteria	Bacteroidota	Bacteroidia	Bacteroidales	Prevotellaceae	Prevotella	Prevotella amnii	TGAGGAATATTGGTCAATGGGCGAGAGCCTGAACCAGCCAAGTAGCGTGCAGGATGACGGCCCTATGGGTTGTAAACTGCTTTTATATGGGAATAAAGTGAGGGACGTGTCCCTTATTGCATGTACCATACGAATAAGGACCGGCTAATTCCGTGCCAGCAGCCGCGGTAATACGGAAGGTCCAGGCGTTATCCGGATTTATTGGGTTTAAAGGGAGCGTAGGCTGTTTGTTAAGCGTGTTGTGAAATGTAGGAGCTCAACTTTTAGATTGCAGCGCGAACTGGCAGACTTGAGTGCGCACAACGTAGGCGGAATTCATGGTGTAGCGGTGAAATGCTTAGATATCATGACGAGCTCCGATTGCGAAGGCAGCTTACGGGAGCGCAACTGACGCTAAAG…
ASV302	f_Veillonellaceae	Bacteria	Firmicutes	Negativicutes	Veillonellales-Selenomonadales	Veillonellaceae			TGGGGAATCTTCCGCAATGGACGAAAGTCTGACGGAGCAACGCCGCGTGAGTGAAGACGGCCTTCGGGTTGTAAAGCTCTGTGATTCGGGACGAAAGGCCATGTGTGAATAATATATGGAAATGACGGTACCGAAAAAGCAAGCCACGGCTAACTACGTGCCAGCAGCCGCGGTAATACGTAGGTGGCAAGCGTTGTCCGGAATTATTGGGCGTAAAGCGCGCGCAGGCGGTCACTTAAGTCCATCTTAGAAGTGCGGGGCTTAACCCCGTGATGGGATGGAAACTGGGAGACTGGAGTATCGGAGAGGAAAGTGGAATTCCTAGTGTAGCGGTGAAATGCGTAGATATTAGGAAGAACACCGGTGGCGAAGGCGACTTTCTGGACGAAAACTGACGCT…
ASV303	s_Prevotella_amnii	Bacteria	Bacteroidota	Bacteroidia	Bacteroidales	Prevotellaceae	Prevotella	Prevotella amnii	TGAGGAATATTGGTCAATGGGCGAGAGCCTGAACCAGCCAAGTAGCGTGCAGGATGACGGCCCTATGGGTTGTAAACTGCTTTTATATGGGAATAAAGTGAGGGACGTGTCTCTTATTGCATGTACCATACGAATAAGGACCGGCTAATTCCGTGCCAGCAGCCGCGGTAATACGGAAGGTCCAGGCGTTATCCGGATTTATTGGGTTTAAAGGGAGCGTAGGCTGTTTGTTAAGCGTGTTGTGAAATGTAAGAGCTCAACTTTTAGATTGCAGCGCGAACTGGCAGACTTGAGTGCGCACAACGTAGGCGGAATTCATGGTGTAGCGGTGAAATGCTTAGATATCATGACGAACTCCGATTGCGAAGGCAGCTTACGGGAGCGCAACTGACGCTAAAG…
ASV304	s_Sneathia_sanguinegens	Bacteria	Fusobacteriota	Fusobacteriia	Fusobacteriales	Leptotrichiaceae	Sneathia	Sneathia sanguinegens	TGGGGAATATTGGACAATGGAGGCAACTCTGATCCAGCAATTCTGTGTGTGTGAAGAAGGTTTTAGGACTGTAAAACACTTTTAGTAGGGAAGAAAGAAATGACGGTACCTACAGAAGAAGCGACGGCTAAATACGTGCCAGCAGCCGCGGTAATACGTATGTCGCGAGCGTTATCCGGAATTATTGGGCTTAAAGGGCATCTAGGCGGTTAAACAAGTTGAAGGTGAAAACCTGTGGCTCAACCATAGGCTTGCCTACAAAACTGTATAACTAGAGTACTGGAAAGGTGGGTGGAATTACACGAGTAGAGGTGAAATTCGTAGATATGTGTAGGAATGCCGATGATGAAGATAACTCACTGGACAGCAACTGACGCTGAAGTGCGAAAGCTAGGGGAG…
ASV305	g_Ezakiella	Bacteria	Firmicutes	Clostridia	Peptostreptococcales-Tissierellales	Family XI	Ezakiella		TGGGGAATATTGCACAATGGAGGGAACTCTGATGCAGCGACGCCGCGTGAGCGATGAAGGAATTCGTTTCGTAAAGCTCTGTTCTATGGGAAGAAAAGGACTGTACCATAGGAGAAAGCCCCGGCTAAATACGTGCCAGCAGCCGCGGTAATACGTATGGGGCGAGCGTTGTCCGGAATTATTGGGCGTAAAGGGTACGCAGGCGGTTTACCAAGTTGGATGTGAAATCTTGTAGCTCAACTACAAACGTGCATCCAAAACTGGCTAACTTGAGTTAAGGAGAGGTAAGTGGAATTCCTGGTGTAGCGGTGGAATGCGTAGATATCAGGAGGAATACCGGTGGCGAAGGCGACTTACTGGACTTATACTGACGCTGAGGTACGAAAGCGTGGGGAGCAA…
ASV306	s_Prevotella_amnii	Bacteria	Bacteroidota	Bacteroidia	Bacteroidales	Prevotellaceae	Prevotella	Prevotella amnii	TGAGGAATATTGGTCAATGGGCGAGAGCCTGAACCAGCCAAGTAGCGTGCAGGATGACGGCCTTATGGGTTGTAAACTGCTTTTATATGGGAATAAAGTGAGGGACGTGTCCCTTATTGCATGTACCATACGAATAAGGACCGGCTAATTCCGTGCCAGCAGCCGCGGTAATACGGAAGGTCCAGGCGTTATCCGGATTTATTGGGTTTAAAGGGAGCGTAGGCTGTTTGTTAAGCGTGTTGTGAAATGTAAGAGCTCAACTTTTAGATTGCAGCGCGAACTGGCAGACTTGAGTGCGCACAACGTAGGCGGAATTCATGGTGTAGCGGTGAAATGCTTAGATATCATGACGAACTCCGATTGCGAAGGCAGCTTACGGGAGCGCAACTGACGCTAAAG…
ASV307	g_Dialister	Bacteria	Firmicutes	Negativicutes	Veillonellales-Selenomonadales	Veillonellaceae	Dialister		TGGGGAATCTTCCGCAATGGGCGAAAGCCTGACGGAGCAACGCCGCGTGAGTGAAGACGGCCTTCGGGTTGTAAAACTCTGTGATTCGGGACGAAAGATAAGTAGATGAATAATCTGCATAAGTGACGGTACCGAAAAAGCAAGCCACGGCTAACTACGTGCCAGCAGCCGCGGTAATACGTAGGTGGCAAGCGTTGTCCGGAATTATTGGGCGTAAAGCGCGCGCAGGCGGCTACTTAAGTCCATCTTAAAAGTGCGGGGCTTAACCCCGTGATGGGATGGAAACTGAGAAGCTGGAGTGTCGGAGAGGAAAGTGGAATTCCTAGTGTAGCGGTGAAATGCGTAGAGATTAGGAAGAACACCGGTGGCGAAGGCGACTTTCTGGACGACAACTGACGC…
ASV308	s_Prevotella_amnii	Bacteria	Bacteroidota	Bacteroidia	Bacteroidales	Prevotellaceae	Prevotella	Prevotella amnii	TGAGGAATATTGGTCAATGGGCGAGAGCCTGAACCAGCCAAGTAGCGTGCAGGATGACGGCCCTATGGGTTGTAAACTGCTTTTATATGGGAATAAAGTGAGGGACGTGTCCCTTATTGCATGTACCATACGAATAAGGACCGGCTAATTCCGTGCCAGCAGCCGCGGTAATACGGAAGGTCCAGGCGTTATCCGGATTTATTGGGTTTAAAGGGAGCGTAGGCTGTTTGTTAAGCGTGTTGTGAAATGTAGGAGCTCAACTTTTAGATTGCAGCGCGAACTGGCAGACTTGAGTGCGCACAACGTAGGCGGAATTCATGGTGTAGCGGTGAAATGCTTAGATATCATGACGAACTCCGATTGCGAAGGCAGCTTACGGGAACGCAACTGACGCTAAAG…
ASV309	s_Lactobacillus_jensenii	Bacteria	Firmicutes	Bacilli	Lactobacillales	Lactobacillaceae	Lactobacillus	Lactobacillus jensenii	TAGGGAATCTTCCACAATGGACGAAAGTCTGATGGAGCAACGCCGCGTGAGTGAAGAAGGTTCTCGGATCGTAAAGCTCTGTTGTTGGTGAAGAAGGATAGAGGTAGTAACTGGCCTTTATTTGACGGTAATCAACCAGAAAGTCACGGCTAACTACGTGCCAGCAGCCGCGGTAATACGTAGGTGGCAAGCGTTGTCCGGATTTATTGGGCGTAAAGCGAGCGCAGGCGGATTGATAAGTCTGATGTGAAAGCCTTCGGCTCAACCGAAGAACTGCATCAGAAACTGTCAATCTTGAGTGCAGAAGAGGAGAGTGGAACTCCATGTGTAGCGGTGGAATGCGTAGATATATGGAAGAACACCAGTGGCGAAGGCGGCTCTCTGGTCTGTAACTGACGC…
ASV310	s_Cryptobacterium_curtum	Bacteria	Actinobacteriota	Coriobacteriia	Coriobacteriales	Eggerthellaceae	Cryptobacterium	Cryptobacterium curtum	TGGGGAATCTTGCGCAATGGGGGAAACCCTGACGCAGCGACGCCGCGTGCGGGATGGAGGCCTTCGGGCCGTGAACCGCTTTCAGCAGGGAAGACATTAAGGACGGTACCTGCAGAAGAAGCCCCGGCTAACTACGTGCCAGCAGCCGCGGTAATACGTAGGGGGCGAGCGTTATCCGGATTCATTGGGCGTAAAGCGCGCGCAGGCGGCGCACCAGGCGGGATCTCGAAACCGGGGGCTCAACCTCCGGGCGGATCCCGAACCGGTGTGCTCGAGTGCGGTAGAGGAAGTCGGAATTCCCGGTGTAGCGGTGAAATGCGCAGATATCGGGAAGAACACCGATGGCGAAGGCAGACTTCTGGGCCGACACTGACGCTCAGGCGCGAAAGCTGGGGGAGC…
ASV311	g_Sneathia	Bacteria	Fusobacteriota	Fusobacteriia	Fusobacteriales	Leptotrichiaceae	Sneathia		TGGGGAATATTGGACAATGGAGGAAACTCTGATCCAGCAATTCTGTGTGTGTGAAGAAGGTTTTAGGACTGTAAAACACTTTTAGTAGGGAAGAAACAAATGACGGTACCTACAGAAGAAGCAACGGCTAAATACGTGCCAGCAGCCGCGGTAATACGTATGTTGCGAGCGTTATCCGGAATTATTGGGCTTAAAGGGCATCTAGGCGGTAAGACAAGTTGAAGGTGAAAACCTGTGGCTCAACCATAGGCTTGCCTACAAAACTGTTGAACTAGAGTACTGGAAAGGTGGGTGGAACTACAAGAGTAGAGGTGAAATGCGTAGATATGTGTAGGAATGCCGATGCTGAAGAGAACTCACTGGACAGAAACTGACGCTGAAGTGCGAAAGCTAGGGGAG…
ASV312	g_Atopobium	Bacteria	Actinobacteriota	Coriobacteriia	Coriobacteriales	Atopobiaceae	Atopobium		TGGGGAATCTTGCACAATGGGCGAAAGCCTGATGCAGCGACGCCGCGTGCGGGATGAAGGCCTTCGGGTTGTAAACCGCTTTCAGCAGGGACGAGGCCGCAAGGTGACGGTACCTGCAGAAGAAGCCCCGGCTAACTACGTGCCAGCAGCCGCGGTAATACGTAGGGGGCAAGCGTTATCCGGATTCATTGGGCGTAAAGCGCGCGTAGGCGGTCTGTTAGGTCAGGAGTCAAAGCTGGGGGCTCAACCCCTATCCGCTCCTGATACCGGCAGGCTTGAGTCTGGTAGGGGAAGGTGGAATTCCAAGTGTAGCGGTGAAATGCGAAGATATTTGGAAGAACACCAGTGGCGAAGGCGGCATTCTGGGCCATGACTGACGCTGAGGCGCGAAAGCTAGGG…
ASV313	g_Lactobacillus	Bacteria	Firmicutes	Bacilli	Lactobacillales	Lactobacillaceae	Lactobacillus		TAGGGAATCTTCCACAATGGACGCAAGTCTGATGGAGCAACGCCGCGTGAGTGAAGAAGGTTTTCGGATCGTAAAGCTCTGTTGTTGGTGAAGAAGGATAGAGGTAGTAACTGGCCTTTATTTGACGGTAATCAACCAGAAAGTCACGGCTAACTACGTGCCAGCAGCCGCGGTAATACGTAGGTGGCAAGCGTTGTCCGGATTTATTGGGCGTAAAGCGAGGGCAGGCGGAAGAATAAGTCTGATGTGAAAGCCCTCGGCTGAACCGAGGAACTGCATCGGAAACTGTTTTTCTTGAGTGCAGAAGAGGAGAGTGGAACTCCATGTGTAGCGGTGAAATGCGTAGATATATGGAAGAACACCAGTGGCGAAGGCGGCTCTCTGGTCTGTTACTGACGC…
ASV314	g_Peptoniphilus	Bacteria	Firmicutes	Clostridia	Peptostreptococcales-Tissierellales	Family XI	Peptoniphilus		TGGGGAATCTTGCACAATGGGGGAAACCCTGATGCAGCGACGCCGCGTGAGCGATGAAGGTTTTCGAATCGTAAAGCTCTGTCCTATGGGAAGATAATGACGGTACCATGGGAGGAAGCCCCGGCTAACTACGTGCCAGCAGCCGCGGTAATACGTAGGGGGCGAGCGTTGTCCGGAATTACTGGGCGTAAAGGGTTCGCAGGCGGCATGGCAAGTCCGATGTAAAAGGCGAAGGCTCAACCTTCGTAAGCATCGGAAACTGTCAAGCTTGAGTGAAGGAGAGGCAAGTGGAATTCCTAGTGTAGCGGTGGAATGCGTAGATATTAGGAGGAATACCGGTGGCGAAGGCGACTTGCTGGACTTCAACTGACGCTGAGGAACGAAAGCGTGGGTAGCAAA…
ASV315	s_Lactobacillus_jensenii	Bacteria	Firmicutes	Bacilli	Lactobacillales	Lactobacillaceae	Lactobacillus	Lactobacillus jensenii	TAGGGAATCTTCCACAATGGACGAAAGTCTGATGGAGCAACGCCGCGTGAGTGAAGAAGGTTTTCGGATCGTAAAGCTCTGTTGTTGGTGAAGAAGGATAGAGGTAGTAACTGGCCTTTATTTGACGGTAATCAACCAGAAAGTCACGGCTAACTACGTGCCAGCAGCCGCGGTAATACGTAGGTGGCAAGCGTTGTCCGGATTTATTGGGCGTAAAGCGAGCGCAGGCGGATTGATAAGTCTGATGTGAAAGCCTTCGGCTCAACCGAAGAACTGCATCAGAAACTGTCAATCTTGAGTGCAGAAGAGGAGAGTGGAACTCCATGTGTAGCGGTGGAATGCGTAGATATATGGAAGAGCACCAGTGGCGAAGGCGGCTCTCTGGTCTGTAACTGACGC…
ASV316	s_Prevotella_amnii	Bacteria	Bacteroidota	Bacteroidia	Bacteroidales	Prevotellaceae	Prevotella	Prevotella amnii	TGAGGAATATTGGTCAATGGGCGAGAGCCTGAACCAGCCAAGTAGCGTGCAGGATGACGGCCCTATGGGTTGTAAACTGCTTTTATATGGGAATAAAGTGAGGGACGTGTCCCTTATTGCATGTACCATACGAATAAGGACCGGCTAATTCCGTGCCAGCAGCCGCGGTAATACGGAAGGTCCAGGCGTTATCCGGATTTATTGGGTTTAAAGGGAGCGTAGGCTGTTTGTTAAGCGTGTTGTGAAATGTAAGAGCTCAACTTTTAGATTGCAGCGCGAACTGGCAGACTTGAGTGCGCACAACGTAGGCGGAATTCATGGTGTAGCGGTGAAATGCTTAGATATCATGACGAGCTCCGATTGCGAAGGCAGCTTACGGGAGCGCAACTGACGCTAAAG…
ASV317	s_Gardnerella_vaginalis	Bacteria	Actinobacteriota	Actinobacteria	Bifidobacteriales	Bifidobacteriaceae	Gardnerella	Gardnerella vaginalis	TGGGGAATATTGCGCAATGGGGGAAACCCTGACGCAGCGACGCCGCGTGCGGGATGAAGGCCTTCGGGTTGTAAACCGCTTTTGATTGGGAGCAAGCTTTCGGGTGAGTGTACCTTTCGAATAAGCGCCGGCTAACTACGTGCCAGCAGCCGCGGTAATACGTAGGGCGCAAGCGTTATCCGGAATTATTGGGCGTAAAGAGCTTGTAGGCGGTTCGTCGCGTCTGGTGTGAAAGCCCATCGCTTAACGGTGGGTCTGCGCCGGGTACGGGCGGGCTAGAGTGCAGTAGGGGAAACTGGAATTCGCGGTGTAACGGTGGAATGTGTAGATATCGGGAAGAACACCAATGGCGAAGGCAGGTTTCTGGGCTGTTACTGACGCTGAGAAGCGAAAGCGTGG…
ASV318	f_Veillonellaceae	Bacteria	Firmicutes	Negativicutes	Veillonellales-Selenomonadales	Veillonellaceae			TGGGGAATCTTCCGCAATGGACGAAAGTCTGACGGAGCAACGCCGCGTGAGTGAAGACGGCCTTCGGGTTGTAAAGCTCTGTGATTCGGGACGAAAGGCTATATGTGAATAATATATGGAAATGACGGTACCGAAAAAGCAAGCCACGGCTAACTACGTGCCAGCAGCCGCGGTAATACGTAGGTGGCAAGCGTTGTCCGGAATTATTGGGCGTAAAGCGCGCGCAGGCGGTCTCTTAAGTCCATCTTAGAAGTGCGGGGCTTAACCCCGTGAGGGGATGGAAACTGGGAGACTGGAGTATCGGAGAGGAAAGTGGAATTCCTAGTGTAGCGGTGAAATGCGTAGATATTAGGAAGAACACCGGTGGCGAAGGCGACTTTCTGGACGAAAACTGACGCT…
ASV319	s_Prevotella_amnii	Bacteria	Bacteroidota	Bacteroidia	Bacteroidales	Prevotellaceae	Prevotella	Prevotella amnii	TGAGGAATATTGGTCAATGGGCGAGAGCCTGAACCAGCCAAGTAGCGTGCAGGATGACGGCCTTATGGGTTGTAAACTGCTTTTATATGGGAATAAAGTGAGGGACGTGTCCCTTATTGCATGTACCATACGAATAAGGACCGGCTAATTCCGTGCCAGCAGCCGCGGTAATACGGAAGGTCCAGGCGTTATCCGGATTTATTGGGTTTAAAGGGAGCGTAGGCTGTTTGTTAAGCGTGTTGTGAAATGTAGGAGCTCAACTTTTAGATTGCAGCGCGAACTGGCAGACTTGAGTGCGCACAACGTAGGCGGAATTCATGGTGTAGCGGTGAAATGCTTAGATATCATGACGAACTCCGATTGCGAAGGCAGCTTACGGGAGCGCAACTGACGCTAAAG…
ASV320	g_Sneathia	Bacteria	Fusobacteriota	Fusobacteriia	Fusobacteriales	Leptotrichiaceae	Sneathia		TGGGGAATATTGGACAATGGAGGCAACTCTGATCCAGCAATTCTGTGTGTGTGAAGAAGGTTTTAGGACTGTAAAACACTTTTAGTAGGGAAGAAATAAATGACGGTACCTACAGAAGAAGCGACGGCTAAATACGTGCCAGCAGCCGCGGTAATACGTATGTCGCGAGCGTTATCCGGAATTATTGGGCTTAAAGGGCATCTAGGCGGTTAAACAAGTTGAAGGTGAAAACCTGTGGCTCAACCATAGGCTTGCCTACAAAACTGTATAACTAGAGTACTGGAAAGGTGGGTGGAACTACAAGAGTAGAGGTGAAATGCGTAGATATGTGTAGGAATGCCGATGCTGAAGAGAACTCACTGGACAGCAACTGACGCTGAAGTGCGAAAGCTAGGGGAG…
ASV321	s_Sneathia_amnii	Bacteria	Fusobacteriota	Fusobacteriia	Fusobacteriales	Leptotrichiaceae	Sneathia	Sneathia amnii	TGGGGAATATTGGACAATGGAGGAAACTCTGATCCAGCAATTCTGTGTGTGTGAAGAAGGTTTTAGGACTGTAAAACACTTTTAGTAGGGAAGAAAAAAATGACGGTACCTACAGAAGAAGCAACGGCTAAATACGTGCCAGCAGCCGCGGTAATACGTATGTTGCGAGCGTTATCCGGAATTATTGGGCTTAAAGGGCATCTAGGCGGTAAGACAAGTTGAAGGTGAAAACCTGTGGCTCAACCATAGGCTTGCCTACAAAACTGTTGAACTAGAGTACTGGAAAGGTGGGTGGAACTACAAGAGTAGAGGTGAAATTCGTAGATATGTGTAGGAATGCCGATGATGAAGAGAACTCACTGGACAGAAACTGACGCTGAAGTGCGAAAGCTAGGGGAG…
ASV322	s_Veillonella_atypica	Bacteria	Firmicutes	Negativicutes	Veillonellales-Selenomonadales	Veillonellaceae	Veillonella	Veillonella atypica	TGGGGAATCTTCCGCAATGGACGAAAGTCTGACGGAGCAACGCCGCGTGAGTGATGACGGCCTTCGGGTTGTAAAGCTCTGTTAATCGGGACGAATGGTTCTTGTGCGAATAGTGCGAGGATTTGACGGTACCGGAATAGAAAGCCACGGCTAACTACGTGCCAGCAGCCGCGGTAATACGTAGGTGGCAAGCGTTGTCCGGAATTATTGGGCGTAAAGCGCGCGCAGGCGGATTGGTCAGTCTGTCTTAAAAGTTCGGGGCTTAACCCCGTGATGGGATGGAAACTGCCAATCTAGAGTATCGGAGAGGAAAGTGGAATTCCTAGTGTAGCGGTGAAATGCGTAGATATTAGGAAGAACACCAGTGGCGAAGGCGACTTTCTGGACGAAAACTGACGC…
ASV323	g_Peptoniphilus	Bacteria	Firmicutes	Clostridia	Peptostreptococcales-Tissierellales	Family XI	Peptoniphilus		TGGGGAATATTGCACAATGGAGGAAACTCTGATGCAGCGACGCCGCGTGAGCGATGAAGGCTTTCGAGTCGTAAAGCTCTGTCCTATGGGAAGATAATGACGGTACCATAGGAGGAAGCCCCGGCTAACTACGTGCCAGCAGCCGCGGTAATACGTAGGGGGCGAGCGTTGTCCGGAATCACTGGGCGTAAAGGGTTCGCAGGCGGTTTACCAAGTCCGATGTGAAAGGCATGGGCTCAACCCATGTAAGCATTGGAAACTGGTAGACTTGAGTTAAGGAGAGGTAAGTGGAATTCCTAGTGTAGCGGTGAAATGCGTAGATATTAGGAAGAATACCGGTGGCGAAGGCGACTTACTGGACTTAAACTGACGCTGAGGAACGAAAGCGTGGGGAGCAAA…
ASV324	g_Peptoniphilus	Bacteria	Firmicutes	Clostridia	Peptostreptococcales-Tissierellales	Family XI	Peptoniphilus		TGGGGAATATTGCACAATGGGGGGAACCCTGATGCAGCGACGCCGCGTGAGCGAAGAAGGTATTCGTATCGTAAAGCTCTGTCCTATGGGAAGATAATGACGGTACCATAGGAGGAAGCTCCGGCTAACTACGTGCCAGCAGCCGCGGTAATACGTAGGGAGCAAGCGTTGTCCGGAATCACTGGGCGTAAAGGGTTCGCAGGCGGCAATGCAAGTCTCGTGTGAAAGGCAAGGGCTCAACCCTTGTAAGCACAAGAAACTGCATAGCTTGAGTAGTGGAGAGGCAAGTGGAATTCCTAGTGTAGCGGTGAAATGCGTAGATATTAGGAGGAATACCGGTGGCGAAGGCGACTTGCTGGACACAAACTGACGCTGAGGAACGAAAGCGTGGGGAGCAAA…
ASV325	g_Sneathia	Bacteria	Fusobacteriota	Fusobacteriia	Fusobacteriales	Leptotrichiaceae	Sneathia		TGGGGAATATTGGACAATGGAGGGAACTCTGATCCAGCAATTCTGTGTGTGTGAAGAAGGTTTTAGGACTGTAAAACACTTTTCGTAGGGAAGAAACAAATGACGGTACCTACAGAAGAAGCAACGGCTAACTACGTGCCAGCAGCCGCGGTAATACGTATGTTGCGAGCGTTATCCGGAATTATTGGGCTTAAAGGGCATCTAGGCGGTAAGACAAGTTGAAGGTGAAAACCTGTGGCTCAACCATAGGCTTGCCTACAAAACTGTTGAACTAGAGTACTGGAAAGGTGGGTGGAACTACAAGAGTAGAGGTGAAATTCGTAGATATGTGTAGGAATGCCGATGCTGAAGAGAACTCACTGGACAGAAACTGACGCTGAAGTGCGAAAGCTAGGGGAG…
ASV326	f_Prevotellaceae	Bacteria	Bacteroidota	Bacteroidia	Bacteroidales	Prevotellaceae			TGAGGAATATTGGTCAATGGGCGGGAGCCTGAACCAGCCAAGTAGCGTGCAGGAAGACGGCCCTATGGGTTGTAAACTGCTTTTATGCGGGGATAAAGGAGTCCACGTGTGGGCTTTTGCAGGTACCGCATGAATAAGGACCGGCTAATTCCGTGCCAGCAGCCGCGGTAATACGGAAGGTCCGGGCGTTATCCGGATTTATTGGGTTTAAAGGGAGCGTAGGCCGCGTTTTAAGCGTGTTGTGAAATGTAGGCGCCCAACGTCTGCATCGCAGCGCGAACTGGAACGCTTGAGTACGAGCAACGTTGGCGGAATTCGTAGTGTAGCGGTGAAATGCTTAGATATGACGAAGAACTCCGATTGCGAAGGCAGCTGACGGGAGCGGCACTGACGCTTAAG…
ASV327	s_Helcococcus_sueciensis	Bacteria	Firmicutes	Clostridia	Peptostreptococcales-Tissierellales	Family XI	Helcococcus	Helcococcus sueciensis	TGGGGAATTTTGCACAATGGGGGAAACCCTGATGCAGCGACGCCGCGTGTACGATGAAGATCTTCGGATTGTAAAGTACTGTCCTTGGTGAAGATAATGACTGTAACCAAGAAGCAAGCCCTGGCTAAATACGTGCCAGCAGCCGCGGTAATACGTATGGGGCAAGCGTTGTCCGGAATTATTGGGCGTAAAGGGTACGTAGGCGGTTATTTAAGTCTAAATTAAAAGGCATTGGCTCAACCAATGTAAGGTTTAGATACTGGATAACTTGAGTAGATGAGGGGAAAGTGGAATTCCATGTGTAGCGGTGAAATGCGTAGATATATGGAGGAACACCAATGGCGAAGGCAACTTTCTGGAATCAAACTGACGCTGAGGTACGAAGGCGTGGGGAGCAAA…
ASV328	s_Sneathia_sanguinegens	Bacteria	Fusobacteriota	Fusobacteriia	Fusobacteriales	Leptotrichiaceae	Sneathia	Sneathia sanguinegens	TGGGGAATATTGGACAATGGAGGCAACTCTGATCCAGCAATTCTGTGTGTGTGAAGAAGGTTCTAGGACTGTAAAACACTTTTAGTAGGGAAGAAATAAATGACGGTACCTACAGAAGAAGCGACGGCTAAATACGTGCCAGCAGCCGCGGTAATACGTATGTCGCGAGCGTTATCCGGAATTATTGGGCTTAAAGGGCATCTAGGCGGTTAAACAAGTTGAAGGTGAAAACCTGTGGCTCAACCATAGGCTTGCCTACAAAACTGTATAACTAGAGTACTGGAAAGGTGGGTGGAACTACACGAGTAGAGGTGAAATTCGTAGATATGTGTAGGAATGCCGATGATGAAGATAACTCACTGGACAGCAACTGACGCTGAAGTGCGAAAGCTAGGGGAG…
ASV329	s_Prevotella_bivia	Bacteria	Bacteroidota	Bacteroidia	Bacteroidales	Prevotellaceae	Prevotella	Prevotella bivia	TGAGGAATATTGGTCAATGGACGCAAGTCTGAACCAGCCAAGTAGCGTGCAGGATGACGGCCTTATGGGTTGTAAACTGCTTTTATATGGGGATAAAGTGGGGAACGTGTTCCCTTTTGCAGGTACCATATGAATAAGGACCGGCTAATTCCGTGCCAGCAGCCGCGGTAATACGGAAGGTTCGGGCGTTATCCGGATTTATTGGGTTTAAAGGGAGCGTAGGCCGTTTGGTAAGCGTGTTGTGAAATGTAGTAGCTCAACTTCTAGATTGCAGCGCGAACTGTCAGACTTGAGTGCGCACAACGTAGGCGGAATTCATGGTGTAGCGGTGAAATGCTTAGATATCATGAAGAACTCCGATTGCGAAGGCAGCTTACGGGAGCGCAACTGACGCTGAAG…
ASV330	g_Sneathia	Bacteria	Fusobacteriota	Fusobacteriia	Fusobacteriales	Leptotrichiaceae	Sneathia		TGGGGAATATTGGACAATGGAGGGAACTCTGATCCAGCAATTCTGTGTGTGTGAAGAAGGTTTTAGGACTGTAAAACACTTTTAGTAGGGAAGAAACAAATGACGGTACCTACAGAAGAAGCAACGGCTAAATACGTGCCAGCAGCCGCGGTAATACGTATGTTGCGAGCGTTATCCGGAATTATTGGGCTTAAAGGGCATCTAGGCGGTAAGACAAGTTGAAGGTGAAAACCTGTGGCTCAACCATAGGCTTGCCTACAAAACTGTTGAACTAGAGTACTGGAAAGGTGGGTGGAACTACAAGAGTAGAGGTGAAATGCGTAGATATGTGTAGGAATGCCGATGCTGAAGAGAACTCACTGGACAGAAACTGACGCTGAAGTGCGAAAGCTAGGGGAG…
ASV331	s_Dialister_propionicifaciens	Bacteria	Firmicutes	Negativicutes	Veillonellales-Selenomonadales	Veillonellaceae	Dialister	Dialister propionicifaciens	TGGGGAATCTTCCGCAATGGACGAAAGTCTGACGGAGCAACGCCGCGTGAGTGAAGACGGCCTTCGGGTTGTAAAGCTCTGTGATCCGGGACGAAAGAGCCTTGGGTAAATAGCCTAAGGAAGTGACGGTACCGGAAAAGCAAGCCACGGCTAACTACGTGCCAGCAGCCGCGGTAATACGTAGGTGGCAAGCGTTGTCCGGAATTATTGGGCGTAAAGCGCGCGCAGGCGGCTTTCTAAGTCCATCTTAAAAGTGCGGGGCTTAACCCCGTGATGGGATGGAAACTGGGAAGCTGGAGTATCGGAGAGGAAAGTGGAATTCCTAGTGTAGCGGTGAAATGCGTAGAGATTAGGAAGAACACCGGTGGCGAAGGCGACTTTCTGGACGAAAACTGACGC…
ASV333	s_Prevotella_amnii	Bacteria	Bacteroidota	Bacteroidia	Bacteroidales	Prevotellaceae	Prevotella	Prevotella amnii	TGAGGAATATTGGTCAATGGGCGAGAGCCTGAACCAGCCAAGTAGCGTGCAGGATGACGGCCCTATGGGTTGTAAACTGCTTTTATATGGGAATAAAGTGAGGGACGTGTCTCTTATTGCATGTACCATACGAATAAGGACCGGCTAATTCCGTGCCAGCAGCCGCGGTAATACGGAAGGTCCAGGCGTTATCCGGATTTATTGGGTTTAAAGGGAGCGTAGGCTGTTTGTTAAGCGTGTTGTGAAATGTAGGAGCTCAACTTTTAGATTGCAGCGCGAACTGGCAGACTTGAGTGCGCACAACGTAGGCGGAATTCATGGTGTAGCGGTGAAATGCTTAGATATCATGACGAACTCCGATTGCGAAGGCAGCTTACGGGAGCGCAACTGACGCTAAAG…
ASV334	g_Staphylococcus	Bacteria	Firmicutes	Bacilli	Staphylococcales	Staphylococcaceae	Staphylococcus		TAGGGAATCTTCCGCAATGGGCGAAAGCCTGACGGAGCAACGCCGCGTGAGTGATGAAGGTCTTCGGATCGTAAAACTCTGTTATTAGGGAAGAACAAACGTGTAAGTAACTGTGCACGTCTTGACGGTACCTAATCAGAAAGCCACGGCTAACTACGTGCCAGCAGCCGCGGTAATACGTAGGTGGCAAGCGTTATCCGGAATTATTGGGCGTAAAGCGCGCGTAGGCGGTTTTTTAAGTCTGATGTGAAAGCCCACGGCTCAACCGTGGAGGGTCATTGGAAACTGGAAAACTTGAGTGCAGAAGAGGAAAGTGGAATTCCATGTGTAGCGGTGAAATGCGCAGAGATATGGAGGAACACCAGTGGCGAAGGCGACTTTCTGGTCTGTAACTGACGC…
ASV335	s_Prevotella_bivia	Bacteria	Bacteroidota	Bacteroidia	Bacteroidales	Prevotellaceae	Prevotella	Prevotella bivia	TGAGGAATATTGGTCAATGGACGCAAGTCTGAACCAGCCAAGTAGCGTGCAGGATGACGGCCCTATGGGTTGTAAACTGCTTTTATATGGGGATAAAGTGGGGAACGTGTTCCCTTTTGCAGGTACCATATGAATAAGGACCGGCTAATTCCGTGCCAGCAGCCGCGGTAATACGGAAGGTTCGGGCGTTATCCGGATTTATTGGGTTTAAAGGGAGCGTAGGCCGTTTGGTAAGCGTGTTGTGAAATGTAGTAGCTCAACTTCTAGATTGCAGCGCGAACTGTCAGACTTGAGTGCGCACAACGTAGGCGGAATTCATGGTGTAGCGGTGAAATGCTTAGATATCATGAAGAGCTCCGATTGCGAAGGCAGCTTACGGGAGCGCAACTGACGCTGAAG…
ASV336	g_Prevotella	Bacteria	Bacteroidota	Bacteroidia	Bacteroidales	Prevotellaceae	Prevotella		TGAGGAATATTGGTCAATGGGCGAGAGCCTGAACCAGCCAAGTAGCGTGCAGGATGACGGCCTTATGGGTTGTAAACTGCTTTTACGCGGGGATAAAGTGCGTGACGTGTCGCGCATCGCAGGTACCGCGTGAATAAGGACCGGCTAATTCCGTGCCAGCAGCCGCGGTAATACGGAAGGTCCGGGCGTTATCCGGATTTATTGGGTTTAAAGGGAGCGCAGGCCGCCCGATAAGCGTGTTGTGAAATGTACCGGCTCAACCGGTGAGTTGCAGCGCGAACTGTCAGGCTTGAGTGCACGGTAAGCAGGCGGAATTCATGGTGTAGCGGTGAAATGCTTAGATATCATGAGGAACTCCGATTGCGAAGGCAGCTTGCTGCAGTGCGACTGACGCTTAGG…
ASV337	g_Peptoniphilus	Bacteria	Firmicutes	Clostridia	Peptostreptococcales-Tissierellales	Family XI	Peptoniphilus		TGGGGAATATTGCACAATGGAGGGAACTCTGATGCAGCGACGCCGCGTGAACGAAGAAGGCTTTCGAGTCGTAAAGTTCTTTTATATGGGAAGATAATGACGGTACCATAAGAAAAAGCCCCGGCTAACTACGTGCCAGCAGCCGCGGTAATACGTAGGGGGCTAGCGTTGTCCGGAATCACTGGGCGTAAAGGGTTCGCAGGCGGAAATGCAAGTCAGGTGTAAAAGGCAGTAGCTTAACTACTGTAAGCATTTGAAACTGCATATCTTGAGAAGAGTAGAGGTAAGTGGAATTTTTAGTGTAGCGGTGAAATGCGTAGATATTAAAAAGAATACCGGTGGCGAAGGCGACTTACTGGACTCATTCTGACGCTGAGGAACGAAAGCGTGGGTAGCAAA…
ASV338	s_Anaeroglobus_geminatus	Bacteria	Firmicutes	Negativicutes	Veillonellales-Selenomonadales	Veillonellaceae	Anaeroglobus	Anaeroglobus geminatus	TGGGGAATCTTCCGCAATGGGCGAAAGCCTGACGGAGCAACGCCGCGTGAGTGAAGACGGCCTTCGGGTTGTAAAGCTCTGTTATAGGGGACGAACGGCCGGGTAGCGAAGAGGTAGCCGGCATGACGGTACCGTAAGAGAAAGCCACGGCTAACTACGTGCCAGCAGCCGCGGTAATACGTAGGTGGCAAGCGTTGTCCGGAATGATTGGGCGTAAAGGGCGCGCAGGCGGCTGTGTAAGTCTGTCTAGAAAGTGCGGGGCTAAACCCCGTGAGAGGATGGAAACTGGACAGCTGAGAGTGTCGGAGAGGAAAGCGGAATTCCTAGTGTAGCGGTGAAATGCGTAGATATTAGGAGGAACACCGGTGGCGAAAGCGGCTTTCTGGACGACAACTGACG…
ASV339	g_Sneathia	Bacteria	Fusobacteriota	Fusobacteriia	Fusobacteriales	Leptotrichiaceae	Sneathia		TGGGGAATATTGGACAATGGAGGAAACTCTGATCCAGCAAGTCTGTGTGTGTGAAGAAGGTTTTAGGACTGTAAAACACTTTTCGTAGGGAAGAAACAAATGACGGTACCTACAGAAGAAGCAACGGCTAACTACGTGCCAGCAGCCGCGGTAATACGTATGTTGCGAGCGTTATCCGGAATTATTGGGCTTAAAGGGCATCTAGGCGGTAAGACAAGTTGAAGGTGAAAACCTGTGGCTCAACCATAGGCTTGCCTACAAAACTGTTGAACTAGAGTACTGGAAAGGTGGGTGGAACTACAAGAGTAGAGGTGAAATTCGTAGATATGTGTAGGAATGCCGATGCTGAAGAGAACTCACTGGACAGAAACTGACGCTGAAGTGCGAAAGCTAGGGGAG…
ASV340	s_Prevotella_buccalis	Bacteria	Bacteroidota	Bacteroidia	Bacteroidales	Prevotellaceae	Prevotella	Prevotella buccalis	TGAGGAATATTGGTCAATGGGCGAGAGCCTGAACCAGCCAAGTAGCGTGCAGGATGACGGCCCTATGGGTTGTAAACTGCTTTTATGCGGGGATAAAGTGCGCGACGTGTCGTGCATTGCAGGTACCGCATGAATAAGGACCGGCTAATTCCGTGCCAGCAGCCGCGGTAATACGGAAGGTCCGGGCGTTATCCGGATTTATTGGGTTTAAAGGGAGCGTAGGCCGCCAGATAAGCGTGTTGTGAAATGTACCGGCTCAACCGGTGAATTGCAGCGCGAACTGTCTGGCTTGAGTGCACGGTAAGCAGGCGGAATTCATGGTGTAGCGGTGAAATGCTTAGATATCATGAGGAACTCCGATTGCGAAGGCAGCTTGCTGCAGTGCGACTGACGCTGATG…
ASV341	s_Roseburia_intestinalis	Bacteria	Firmicutes	Clostridia	Lachnospirales	Lachnospiraceae	Roseburia	Roseburia intestinalis	TGGGGAATATTGCACAATGGGGGAAACCCTGATGCAGCGACGCCGCGTGAGCGAAGAAGTATTTCGGTATGTAAAGCTCTATCAGCAGGGAAGAAGAAATGACGGTACCTGACTAAGAAGCACCGGCTAAATACGTGCCAGCAGCCGCGGTAATACGTATGGTGCAAGCGTTATCCGGATTTACTGGGTGTAAAGGGAGCGCAGGCGGTACGGCAAGTCTGATGTGAAAGCCCGGGGCTCAACCCCGGTACTGCATTGGAAACTGTCGGACTAGAGTGTCGGAGGGGTAAGTGGAATTCCTAGTGTAGCGGTGAAATGCGTAGATATTAGGAGGAACACCAGTGGCGAAGGCGGCTTACTGGACGATTACTGACGCTGAGGCTCGAAAGCGTGGGGAGC…
ASV342	s_Prevotella_bivia	Bacteria	Bacteroidota	Bacteroidia	Bacteroidales	Prevotellaceae	Prevotella	Prevotella bivia	TGAGGAATATTGGTCAATGGACGCAAGTCTGAACCAGCCAAGTAGCGTGCAGGATGACGGCCCTATGGGTTGTAAACTGCTTTTATATGGGGATAAAGTGGGGAACGTGTTTCCTTTTGCAGGTACCATATGAATAAGGACCGGCTAATTCCGTGCCAGCAGCCGCGGTAATACGGAAGGTTCGGGCGTTATCCGGATTTATTGGGTTTAAAGGGAGCGTAGGCCGTTTGGTAAGCGTGTTGTGAAATGTAGTAGCTCAACTTCTAGATTGCAGCGCGAACTGTCAGACTTGAGTGCGCACAACGTAGGCGGAATTCATGGTGTAGCGGTGAAATGCTTAGATATCATGAAGAACTCCGATTGCGAAGGCAGCTTACGGGAGCGCAACTGACGCTGAAG…
ASV343	s_Anaerococcus_provencensis	Bacteria	Firmicutes	Clostridia	Peptostreptococcales-Tissierellales	Family XI	Anaerococcus	Anaerococcus provencensis	TGGGGAATTTTGCACAATGGGGGCAACCCTGATGCAGCGACGCCGCGTGATTTAGAAGGCCTTCGGGTTGTAAAAATCTTTTGTATAGGAAGAAAATGACAGTACTATACGAATAAGGTCCGGCTAATTACGTGCCAGCAGCCGCGGTAATACGTAAGGACCGAGCGTTGTCCGGAATCATTGGGCGTAAAGGGTACGTAGGCGGTTAGAAAAGTTAGAAGTGAAAGGCTATAGCTCAACTATAGTAAGCTTTTAAAACTGTTTAACTTGAGAGATGGAAGGGAAAGTGGAATTCCTAGTGTAGCGGTGAAATGCGCAGATATTAGGAGGAATACCGGTGGCGAAGGCGACTTTCTGGCCATTATCTGACGCTGAGGTACGAAAGCGTGGGTAGCAAACA
ASV344	s_Sneathia_sanguinegens	Bacteria	Fusobacteriota	Fusobacteriia	Fusobacteriales	Leptotrichiaceae	Sneathia	Sneathia sanguinegens	TGGGGAATATTGGACAATGGAGGCAACTCTGATCCAGCAATTCTGTGTGTGTGAAGAAGGTTTTAGGACTGTAAAACACTTTTAGTAGGGAAGAAATAAATGACGGTACCTACAGAAGAAGCGACGGCTAAATACGTGCCAGCAGCCGCGGTAATACGTATGTCGCGAGCGTTATCCGGAATTATTGGGCTTAAAGGGCATCTAGGCGGTTAAACAAGTTGAAGGTGAAAACCTGTGGCTCAACCATAGGCTTGCCTACAAAACTGTATAACTAGAGTACTGGAAAGGTGGGTGGAATTACACGAGTAGAGGTGAAATTCGTAGATATGTGTAGGAATGCCGATGATGAAGATAACTCACTGGACAGCAACTGACGCTGAAGTGCGAAAGCTAGGGGAG…
ASV345	s_Fusobacterium_nucleatum	Bacteria	Fusobacteriota	Fusobacteriia	Fusobacteriales	Fusobacteriaceae	Fusobacterium	Fusobacterium nucleatum	TGGGGAATATTGGACAATGGACCGAGAGTCTGATCCAGCAATTCTGTGTGCACGATGAAGTTTTTCGGAATGTAAAGTGCTTTCAGTTGGGAAGAAAAAAATGACGGTACCAACAGAAGAAGTGACGGCTAAATACGTGCCAGCAGCCGCGGTAATACGTATGTCACGAGCGTTATCCGGATTTATTGGGCGTAAAGCGCGTCTAGGTGGTTATGTAAGTCTGATGTGAAAATGCAGGGCTCAACTCTGTATTGCGTTGGAAACTGTATAACTAGAGTACTGGAGAGGTAAGCGGAACTACAAGTGTAGAGGTGAAATTCGTAGATATTTGTAGGAATGCCGATGGGGAAGCCAGCTTACTGGACAGATACTGACGCTAAAGCGCGAAAGCGTGGGTAG…
ASV346	s_Sneathia_sanguinegens	Bacteria	Fusobacteriota	Fusobacteriia	Fusobacteriales	Leptotrichiaceae	Sneathia	Sneathia sanguinegens	TGGGGAATATTGGACAATGGAGGCAACTCTGATCCAGCAATTCTGTGTGTGTGAAGAAGGTTTTAGGACTGTAAAACACTTTTAGTAGGGAAGAAATAAATGACGGTACCTACAGAAGAAGCGACGGCTAAATACGTGCCAGCAGCCGCGGTAATACGTATGTCGCGAGCGTTATCCGGAATTATTGGGCTTAAAGGGCATCTAGGCGGTTAAACAAGTTGAAGGTGAAAACCTGTGGCTCAACCATAGGCTTGCCTACAAAACTGTATAACTAGAGTACTGGAAAGGTGGGTGGAACTACAAGAGTAGAGGTGAAATTCGTAGATATGTGTAGGAATGCCGATGCTGAAGAGAACTCACTGGACAGCAACTGACGCTGAAGTGCGAAAGCTAGGGGAG…
ASV347	g_Prevotella	Bacteria	Bacteroidota	Bacteroidia	Bacteroidales	Prevotellaceae	Prevotella		TGAGGAATATTGGTCAATGGGCGAGAGCCTGAACCAGCCAAGTAGCGTGCAGGATGACGGCCCTATGGGTTGTAAACTGCTTTTACGCGGGGATAAAGTGCGTGACGTGTCGCGCATCGCAGGTACCGCGTGAATAAGGACCGGCTAATTCCGTGCCAGCAGCCGCGGTAATACGGAAGGTCCGGGCGTTATCCGGATTTATTGGGTTTAAAGGGAGCGCAGGCCGCCCGATAAGCGTGTTGTGAAATGTACCGGCTCAACCGGTGAGTTGCAGCGCGAACTGTCAGGCTTGAGTGCACGGTAAGCAGGCGGAATTCATGGTGTAGCGGTGAAATGCTTAGATATCATGAGGAGCTCCGATTGCGAAGGCAGCTTGCTGCAGTGCGACTGACGCTTAGG…
ASV348	s_Prevotella_bivia	Bacteria	Bacteroidota	Bacteroidia	Bacteroidales	Prevotellaceae	Prevotella	Prevotella bivia	TGAGGAATATTGGTCAATGGACGCAAGTCTGAACCAGCCAAGTAGCGTGCAGGATGACGGCCCTATGGGTTGCAAACTGCTTTTATATGGGGATAAAGTGGGGAACGTGTTCCCTTTTGCAGGTACCATATGAATAAGGACCGGCTAATTCCGTGCCAGCAGCCGCGGTAATACGGAAGGTTCGGGCGTTATCCGGATTTATTGGGTTTAAAGGGAGCGTAGGCCGTTTGGTAAGCGTGTTGTGAAATGTAGTAGCTCAACTTCTAGATTGCAGCGCGAACTGTCAGACTTGAGTGCGCACAACGTAGGCGGAATTCATGGTGTAGCGGTGAAATGCTTAGATATCATGAAGAACTCCGATTGCGAAGGCAGCTTACGGGAGCGCAACTGACGCTGAAG…
ASV349	s_Fastidiosipila_sanguinis	Bacteria	Firmicutes	Clostridia	Oscillospirales	Hungateiclostridiaceae	Fastidiosipila	Fastidiosipila sanguinis	TGGGGAATATTGGGCAATGGGCGCAAGCCTGACCCAGCAACGCCGCGTGAAGGAAGACGGTCTTCGGATTGTAAACTTCTTTAGACAGGGACGAAACAAATGACGGTACCTGTAGAATAAGCCACGGCTAACTACGTGCCAGCAGCCGCGGTAATACGTAGGTGGCGAGCGTTATCCGGAATTACTGGGTGTAAAGGGCGTGTAGGCGGCACTGTAAGTCAGATGTGAAATCTCCCGGCTCAACCGGGAGCGTGCATCTGATACTGCAGTACTTGAGTGATAGAGGGGAAAGCGGAATTCCTAGTGTAGCGGTAAAATGCGTAGATATTAGGAGGAACACCAGTGGCGAAGGCGGCTTTCTGGCTATTAACTGACGCTGAGGCGCGAAAGCGTGGGGAG…
ASV350	f_Prevotellaceae	Bacteria	Bacteroidota	Bacteroidia	Bacteroidales	Prevotellaceae			TGAGGAATATTGGTCAATGGGCGAGAGCCTGAACCAGCCAAGTAGCGTGCAGGACGACGGCCCTATGGGTTGTAAACTGCTTTTATGCGGGGATAACCGGCCTCACGTGTGAGGCCCTGCAGGTACCGCATGAATAAGGACCGGCTAATTCCGTGCCAGCAGCCGCGGTAATACGGAAGGTCCGGGCGTTATCCGGATTTATTGGGTTTAAAGGGAGCGTAGGCCGTGGGTTAAGTGTGTTGTGAAATCCGGTTGCTCAACATCCGGTTTGCAGCGCATACTGTCCCACTTGAGTGCGCACAACGCAGGCGGAATTCGTCGTGTAGCGGTGAAATGCTTAGATATGACGAGGAACCCCGATTGCGAAGGCAGCTTGCGGGAGCGCAACTGACGCTTAAG…
ASV351	s_Porphyromonas_somerae	Bacteria	Bacteroidota	Bacteroidia	Bacteroidales	Porphyromonadaceae	Porphyromonas	Porphyromonas somerae	TGAGGAATATTGGTCAATGGAGGAAACTCTGAACCAGCCAAGTCGCGTGAAGGATGACGGTCCTATGGATTGTAAACTTCTTTAGTAGGTGAGTAAGGATAGGTACGTGTACCTATTAGAAAGTAGCCTAAGAATAAGTATCGGCTAACTCCGTGCCAGCAGCCGCGGTAATACGGAGGATACGAGCGTTATCCGGATTTATTGGGTTTAAAGGGTGCGTAGGTGGCTGATTAAGTCAGTGGTGAAAAGCTATGGCTCAACCATAGTCTTGCCGTTGATACTGGTTAGCTTGAGTGTAGATGATGTAGGCGGAATGCGTAGTGTAGCGGTGAAATGCATAGATATTACGCAGAACTCCGATTGCGAAGGCAGCTTACAAAACTACTACTGACACTGAGG…
ASV352	g_Lacticaseibacillus	Bacteria	Firmicutes	Bacilli	Lactobacillales	Lactobacillaceae	Lacticaseibacillus		TAGGGAATCTTCCACAATGGACGCAAGTCTGATGGAGCAACGCCGCGTGAGTGAAGAAGGCTTTCGGGTCGTAAAACTCTGTTGTTGGAGAAGAATGGTCGGCAGAGTAACTGTTGTCGGCGTGACGGTATCCAACCAGAAAGCCACGGCTAACTACGTGCCAGCAGCCGCGGTAATACGTAGGTGGCAAGCGTTATCCGGATTTATTGGGCGTAAAGCGAGCGCAGGCGGTTTTTTAAGTCTGATGTGAAAGCCCTCGGCTTAACCGAGGAAGTGCATCGGAAACTGGGAAACTTGAGTGCAGAAGAGGACAGTGGAACTCCATGTGTAGCGGTGAAATGCGTAGATATATGGAAGAACACCAGTGGCGAAGGCGGCTGTCTGGTCTGTAACTGACGC…
ASV353	s_Peptococcus_niger	Bacteria	Firmicutes	Clostridia	Peptococcales	Peptococcaceae	Peptococcus	Peptococcus niger	TGGGGAATCTTCCGCAATGGGCGCAAGCCTGACGGAGCAATGCCGCGTGAGTGAAGAAGGCCTTCGGGTTGTAAAACTCTGTCCTCATCCAAGAGAAGGAAAGGTAGTAACTGACCTTTCCAGGACGGTAGATGAGGAGGAAGCCCCGGCTAACTATGTGCCAGCAGCCGCGGTAAAACATAGGGGGCAAGCGTTGTCCGGAATCACTGGGCGTAAAGGGCGCGCAGGCGGTCTGTTAAGTCAGATGTGAAAGGTTAGGGCTCAACCCTGAACGTGCATCTGATACTGGCAGACTTGAGTATGGAAGAGGTAAGTGGAATTCCTAGTGTAGCGGTGAAATGCGTAGATATTAGGAGGAACACCAGTGGCGAAGGCGACTTACTGGGCCATAACTGACGC…
ASV354	g_Staphylococcus	Bacteria	Firmicutes	Bacilli	Staphylococcales	Staphylococcaceae	Staphylococcus		TAGGGAATCTTCCGCAATGGGCGAAAGCCTGACGGAGCAACGCCGCGTGAGTGATGAAGGTCTTCGGATCGTAAAACTCTGTTATTAGGGAAGAACATACGTGTAAGTAACTATGCACGTCTTGACGGTACCTAATCAGAAAGCCACGGCTAACTACGTGCCAGCAGCCGCGGTAATACGTAGGTGGCAAGCGTTATCCGGAATTATTGGGCGTAAAGCGCGCGTAGGCGGTTTTTTAAGTCTGATGTGAAAGCCCACGGCTCAACCGTGGAGGGTCATTGGAAACTGGAAAACTTGAGTGCAGAAGAGGAAAGTGGAATTCCATGTGTAGCGGTGAAATGCGCAGAGATATGGAGGAACACCAGTGGCGAAGGCGACTTTCTGGTCTGTAACTGACGC…
ASV355	g_Parvimonas	Bacteria	Firmicutes	Clostridia	Peptostreptococcales-Tissierellales	Family XI	Parvimonas		TGGGGAATATTGCACAATGGGGGAAACCCTGATGCAGCGACGCCGCGTGAGCGAAGAAGGCTTTCGAGTCGTAAAGCTCTGTCCTATGAGAAGATAATGACGGTATCATAGGAGGAAGCCCTGGCTAAATACGTGCCAGCAGCCGCGGTAATACGTATGGGGCGAGCGTTGTCCGGAATTATTGGGCGTAAAGGGTACGTAGGCGGTTTTTTAAGTCAGGTGTCAAAGCGTGGAGCTTAACTCCATTAAGCACTTGAAACTGAAAGACTTGAGTGAAGGAGAGGAAAGTGGAATTCCTAGTGTAGCGGTGAAATGCGTAGATATTAGGAGGAATACCGGTGGCGAAGGCGACTTTCTGGACTTTTACTGACGCTAAGGTACGAAAGCGTGGGGAGCAAA…
ASV357	g_Megasphaera	Bacteria	Firmicutes	Negativicutes	Veillonellales-Selenomonadales	Veillonellaceae	Megasphaera		TGGGGAATCTTCCGCAATGGGCGAAAGCCTGACGGAGCAACGCCGCGTGAGTGAAGACGGCCTTCGGGTTGTAAAACTCTGTTATACGGGACGAATGTAGGCATGGTTAATACCCATGCGTAGTGACGGTACCGTAAGAGAAAGCCACGGCTAACTACGTGCCAGCAGCCGCGGTAATACGTAGGTGGCAAGCGTTGTCCGGAATTATTGGGCGTAAAGGGCGCGCAGGCGGTTCAGTCAGTCTGTCTTAAAAGTGCGGGGCTTAACCCCGTGAGGGGACGGAAACTGCTGAACTAGAGTATCGGAGAGGAAAGCAGAATTCCTAGTGTAGCGGTGAAATGCGTAGATATTAGGAGGAATACCAGTGGCGAAAGCGGCTTTCTGGACGAACACTGACGC…
ASV358	s_Anaerococcus_senegalensis	Bacteria	Firmicutes	Clostridia	Peptostreptococcales-Tissierellales	Family XI	Anaerococcus	Anaerococcus senegalensis	TGGGGAATTTTGCACAATGGGGGAAACCCTGATGCAGCGACGCCGCGTGATTTAGAAGGCCTTCGGGTTGTAAAAATCTTTTTTACGGGATGAAAATGACAGTACCGTAAGAATAAGGTCCGGCTAAATACGTGCCAGCAGCCGCGGTAATACGTATGGACCGAGCGTTGTCCGGAATCATTGGGCGTAAAGGGTACGTAGGCGGCCTAGTAAGTTAGAAGTGAAAGAATATAGCTCAACTATATAAAGCTTTTAAAACTGTTAGGCTTGAGAGATGAAAGGGAAAGTGGAATTCCTAGTGTAGCGGTGAAATGCGCAGATATTAGGAAGAATACCGGTGGCGAAGGCGACTTTCTGGTCATCATCTGACGCTGAGGTACGAAAGCGTGGGTAGCAAACA
ASV359	s_Peptococcus_niger	Bacteria	Firmicutes	Clostridia	Peptococcales	Peptococcaceae	Peptococcus	Peptococcus niger	TGGGGAATCTTCCGCAATGGGCGCAAGCCTGACGGAGCAATGCCGCGTGAGTGAAGAAGGCCTTCGGGTTGTAAAACTCTGTCCTCATCCAAGAGAAGGGAAGGTAGTAACTGACCTTTCCAGGACGGTAGATGAGGAGGAAGCCCCGGCTAACTATGTGCCAGCAGCCGCGGTAAAACATAGGGGGCAAGCGTTGTCCGGAATCACTGGGCGTAAAGGGCGCGCAGGCGGTCTGTTAAGTCAGATGTGAAAGGTTAGGGCTCAACCCTGAACGTGCATCTGATACTGGCAGACTTGAGTATGGAAGAGGTAAGTGGAATTCCTAGTGTAGCGGTGAAATGCGTAGATATTAGGAGGAACACCAGTGGCGAAGGCGACTTACTGGGCCATAACTGACGC…
ASV360	g_Staphylococcus	Bacteria	Firmicutes	Bacilli	Staphylococcales	Staphylococcaceae	Staphylococcus		TAGGGAATCTTCCGCAATGGGCGAAAGCCTGACGGAGCAACGCCGCGTGAGTGATGAAGGTCTTCGGATCGTAAAACTCTGTTATTAGGGAAGAACATATGTGTAAGTAACTGTGCACATCTTGACGGTACCTAATCAGAAAGCCACGGCTAACTACGTGCCAGCAGCCGCGGTAATACGTAGGTGGCAAGCGTTATCCGGAATTATTGGGCGTAAAGCGCGCGTAGGCGGTTTTTTAAGTCTGATGTGAAAGCCCACGGCTCAACCGTGGAGGGTCATTGGAAACTGGAAAACTTGAGTGCAGAAGAGGAAAGTGGAATTCCATGTGTAGCGGTGAAATGCGCAGAGATATGGAGGAACACCAGTGGCGAAGGCGACTTTCTGGTCTGTAACTGACGC…
ASV361	s_Prevotella_timonensis	Bacteria	Bacteroidota	Bacteroidia	Bacteroidales	Prevotellaceae	Prevotella	Prevotella timonensis	TGAGGAATATTGGTCAATGGGCGAGAGCCTGAACCAGCCAAGTAGCGTGCAGGAAGACGGCCCTATGGGTTGTAAACTGCTTTTATGTGGGGATAAAGTGCGTGACGTGTCATGCATTGCAGGTACCACATGAATAAGGACCGGCTAATTCCGTGCCAGCAGCCGCGGTAATACGGAAGGTCCGGGCGTTATCCGGATTTATTGGGTTTAAAGGGAGCGTAGGCTGTCTATTAAGCGTGTTGTGAAATGTACCGGCTCAACCGGTGGCTTGCAGCGCGAACTGGTCGACTTGAGTATGAAGGAAGTAGGCGGAATTCATGGTGTAGCGGTGAAATGCTTAGATATCATGACGAACTCCGATTGCGCAGGCAGCTTACTGTAGCATAACTGACGCTGATG…
ASV362	s_Sneathia_amnii	Bacteria	Fusobacteriota	Fusobacteriia	Fusobacteriales	Leptotrichiaceae	Sneathia	Sneathia amnii	TGGGGAATATTGGACAATGGAGGAAACTCTGATCCAGCAATTCTGTGTGTGTGAAGAAGGTTTTAGGACTGTAAAACACTTTTAGTAGGGAAGAAACAAATGACGGTACCTACAGAAGAAGCAACGGCTAAATACGTGCCAGCAGCCGCGGTAATACGTATGTTGCGAGCGTTATCCGGAATTATTGGGCTTAAAGGGCATCTAGGCGGTAAGACAAGTTGAAGGTGAAAACCTGTGGCTCAACCATAGGCTTGCCTACAAAACTGTTGAACTAGAGTACTGGAAAGGTGGGTGGAACTACAAGAGTAGAGGTGAAATTCGTAGATATGTGTAGGAATGCCGATGCTGAAGAGAACTCACTGGACAGAAACTGACGCTGAAGTGCGAAAGCTAGGGGAG…
ASV363	s_Atopobium_vaginae	Bacteria	Actinobacteriota	Coriobacteriia	Coriobacteriales	Atopobiaceae	Atopobium	Atopobium vaginae	TGGGGAATCTTGCACAATGGGCGAAAGCCTGATGCAGCGACGCCGCGTGCGGGATGAAGGCCTTCGGGTTGTAAACCGCTTTCAGCAGGGACGAGGCCGCAAGGTGACGGTACCTGCAGAAGAAGCCCCGGCTAACTACGTGCCAGCAGCCGCGGTAATACGTAGGGGGCAAGCGTTATCCGGATTCATTGGGCGTAAAGCGCGCGTAGGCGGTTTGTTAGGTCAGGAGTTAAATCTGGGGGCTCAACCCCTATCCGCTCCTGATACCGGCAGGCTTGAGTCTGGTAGGGGAAGGCGGAATTCCAAGTGTAGCGGTGAAATGCGCAGATATTTGGAAGAGCACCGGTGGCGAAGGCGGCCTTCTGGGCCACGACTGACGCTGAGGCGCGAAAGCTAGGG…
ASV364	f_Lactobacillaceae	Bacteria	Firmicutes	Bacilli	Lactobacillales	Lactobacillaceae			TAGGGAATCTTCCACAATGGGCGCAAGCCTGATGGAGCAACACCGCGTGAGTGAAGAAGGGTTTCGGCTCGTAAAGCTCTGTTGTTGGAGAAGAACGTGCGTGAGAGTAACTGTTCACGCAGTGACGGTATCCAACCAGAAAGTCACGGCTAACTACGTGCCAGCAGCCGCGGTAATACGTAGGTGGCAAGCGTTATCCGGATTTATTGGGCGTAAAGCGAGCGCAGGCGGTTACTTAGGTCTGATGTGAAAGCCTTCGGCTTAACCGAAGAAGTGCATCGGAAACCGGGCGACTTGAGTGCAGAAGAGGACAGTGGAACTCCATGTGTAGCGGTGGAATGCGTAGATATATGGAAGAACACCAGTGGCGAAGGCGGCTGTCTGGTCTGCAACTGACGC…
ASV365	s_Brevibacterium_ravenspurgense	Bacteria	Actinobacteriota	Actinobacteria	Micrococcales	Brevibacteriaceae	Brevibacterium	Brevibacterium ravenspurgense	TGGGGAATATTGCACAATGGGGGGAACCCTGATGCAGCGACGCCGCGTGGGGGATGACGGCCTTCGGGTTGTAAACCTCTTTCAGTAGGGAAGAAGCCTTTGGGTGACGGTACCTGCAGAAGAAGTACCGGCTAACTACGTGCCAGCAGCCGCGGTAATACGTAGGGTACAAGCGTTGTCCGGAATTATTGGGCGTAAAGAGCTCGTAGGTGGTTTGTCGCGTCTGCTGTGGAATCGTGCCGCTTAACGGTGCGCGTGCAGTGGGTACGGGCAGACTGGAGTGCAGTAGGGGAGTCTGGAATTCCTGGTGTAGCGGTGAAATGCGCAGATATCAGGAGGAACACCGGTGGCGAAGGCGGGACTCTGGGCTGTTACTGACGCTGAGGAGCGAAAGCATGG…
ASV366	s_Megasphaera-1	Bacteria	Firmicutes	Negativicutes	Veillonellales-Selenomonadales	Veillonellaceae	Megasphaera	Megasphaera-1	TGGGGAATCTTCCGCAATGGACGAAAGTCTGACGGAGCAACGCCGCGTGAGTGAAGAAGGTCTTCGGATTGTAAAGCTCTGTTCTACGGGACGAAACAGACGGATGCCAACAGGATCCGTCCGTGACGGTACCGTACGAGAAAGCCACGGCTAACTACGTGCCAGCAGCCGCGGTAATACGTAGGTGGCAAGCGTTGTCCGGAATTATTGGGCGTAAAGGGCGCGCAGGCGGTTCGGTAAGTCTGTCTTAAAAGTGCGGGGCTTAACCCCGTGAGGGGACGGAAACTGTCGAACTTGAGTGTCGGAGAGGAAAGCGGAATTCCTAGTGTAGCGGTGAAATGCGTAGATATTAGGAGGAACACCGGTGGCGAAAGCGGCTTTCTGGACGACAACTGACGC…
ASV367	s_Atopobium_vaginae	Bacteria	Actinobacteriota	Coriobacteriia	Coriobacteriales	Atopobiaceae	Atopobium	Atopobium vaginae	TGGGGAATCTTGCACAATGGGCGAAAGCCTGATGCAGCGACGCCGCGTGCGGGATGAAGGCCTTCGGGTTGTAAACCGCTTTCAGCAGGGACGAGGCCGCAAGGTGACGGTACCTGCAGAAGAAGCCCCGGCTAACTACGTGCCAGCAGCCGCGGTAATACGTAGGGGGCAAGCGTTATCCGGATTCATTGGGCGTAAAGCGCGCGTAGGCGGTTTGTTAGGTCAGGAGTTAAAGCTGGGGGCTCAACCCCTATCCGCTCCTGATACCGGCAGGCTTGAGTCTGGTAGGGGAAGGCGGAATTCCAAGTGTAGCGGTGAAATGCGAAGATATTTGGAAGAACACCGGTGGCGAAGGCGGCATTCTGGGCCACGACTGACGCTGAGGCGCGAAAGCTAGGG…
ASV368	s_Porphyromonas_bennonis	Bacteria	Bacteroidota	Bacteroidia	Bacteroidales	Porphyromonadaceae	Porphyromonas	Porphyromonas bennonis	TGAGGAATATTGGTCAATGGAGGAAACTCTGAACCAGCCAAGTCGCGTGAAGGAAGAATGTCCTAAGGATTGTAAACTTCTTTAGCGAGCGAGTAAGGACTTCCACGTGATGGGAGTTTGAAAGTAGCTCGAGAATAAGTATCGGCTAACTCCGTGCCAGCAGCCGCGGTAATACGGAGGATACGAGCGTTATCCGGATTTATTGGGTTTAAAGGGTGCGCAGGTGGTCTTGCAAGTCAGTGGTGAAAAGCTGAGGCTCAACCTCAGCCTTGCCGTTGAAACTGTAAGACTTGAGAGTACATGATGTGGGCGGAATGCGTAGTGTAGCGGTGAAATGCATAGATATTACGCAGAACTCCGATTGCGAAGGCAGCTCACAAAGGTATATCTGACACTGAG…
ASV369	g_Pseudomonas	Bacteria	Proteobacteria	Gammaproteobacteria	Pseudomonadales	Pseudomonadaceae	Pseudomonas		TGGGGAATATTGGACAATGGGCGAAAGCCTGATCCAGCCATGCCGCGTGTGTGAAGAAGGTCTTCGGATTGTAAAGCACTTTAAGTTGGGAGGAAGGGCAGTAAGTTAATACCTTGCTGTTTTGACGTTACCAACAGAATAAGCACCGGCTAACTTCGTGCCAGCAGCCGCGGTAATACGAAGGGTGCAAGCGTTAATCGGAATTACTGGGCGTAAAGCGCGCGTAGGTGGTTCAGCAAGTTGGATGTGAAATCCCCGGGCTCAACCTGGGAACTGCATCCAAAACTACTGAGCTAGAGTACGGTAGAGGGTGGTGGAATTTCCTGTGTAGCGGTGAAATGCGTAGATATAGGAAGGAACACCAGTGGCGAAGGCGACCACCTGGACTGATACTGACAC…
ASV370	g_Prevotella	Bacteria	Bacteroidota	Bacteroidia	Bacteroidales	Prevotellaceae	Prevotella		TGAGGAATATTGGTCAATGGGCGAGAGCCTGAACCAGCCAAGTAGCGTGCAGGATGACGGCCCTATGGGTTGCAAACTGCTTTTACGCGGGGATAAAGTGCGTGACGTGTCGCGCATCGCAGGTACCGCGTGAATAAGGACCGGCTAATTCCGTGCCAGCAGCCGCGGTAATACGGAAGGTCCGGGCGTTATCCGGATTTATTGGGTTTAAAGGGAGCGCAGGCCGCCCGATAAGCGTGTTGTGAAATGTACCGGCTCAACCGGTGAGTTGCAGCGCGAACTGTCAGGCTTGAGTGCACGGTAAGCAGGCGGAATTCATGGTGTAGCGGTGAAATGCTTAGATATCATGAGGAACTCCGATTGCGAAGGCAGCTTGCTGCAGTGCGACTGACGCTTAGG…
ASV371	s_Bacteroides_fragilis	Bacteria	Bacteroidota	Bacteroidia	Bacteroidales	Bacteroidaceae	Bacteroides	Bacteroides fragilis	TGAGGAATATTGGTCAATGGGCGCTAGCCTGAACCAGCCAAGTAGCGTGAAGGATGAAGGCTCTATGGGTCGTAAACTTCTTTTATATAAGAATAAAGTGCAGTATGTATACTGTTTTGTATGTATTATATGAATAAGGATCGGCTAACTCCGTGCCAGCAGCCGCGGTAATACGGAGGATCCGAGCGTTATCCGGATTTATTGGGTTTAAAGGGAGCGTAGGTGGACTGGTAAGTCAGTTGTGAAAGTTTGCGGCTCAACCGTAAAATTGCAGTTGATACTGTCAGTCTTGAGTACAGTAGAGGTGGGCGGAATTCGTGGTGTAGCGGTGAAATGCTTAGATATCACGAAGAACTCCGATTGCGAAGGCAGCTCACTGGACTGCAACTGACACTGATG…
ASV372	g_Prevotella	Bacteria	Bacteroidota	Bacteroidia	Bacteroidales	Prevotellaceae	Prevotella		TGAGGAATATTGGTCAATGGGCGAGAGCCTGAACCAGCCAAGTAGCGTGCAGGATGACGGCCCTATGGGTTGTAAACTGCTTTTACGCGGGGATAAAGTGCGTGACGTGTCTCGCATTGCAGGTACCGCGTGAATAAGGACCGGCTAATTCCGTGCCAGCAGCCGCGGTAATACGGAAGGTCCGGGCGTTATCCGGATTTATTGGGTTTAAAGGGAGCGCAGGCCGCCCGATAAGCGTGTTGTGAAATGTACCGGCTCAACCGGTGAGTTGCAGCGCGAACTGTCAGGCTTGAGTGCACGGTAAGCAGGCGGAATTCATGGTGTAGCGGTGAAATGCTTAGATATCATGAGGAGCTCCGATTGCGAAGGCAGCTTGCTGCAGTGCGACTGACGCTTAGG…
ASV373	s_Parvimonas_micra	Bacteria	Firmicutes	Clostridia	Peptostreptococcales-Tissierellales	Family XI	Parvimonas	Parvimonas micra	TGGGGAATATTGCACAATGGGGGGAACCCTGATGCAGCGACGCCGCGTGAGCGAAGAAGGTTTTCGAATCGTAAAGCTCTGTCCTATGAGAAGATAATGACGGTATCATAGGAGGAAGCCCCGGCTAAATACGTGCCAGCAGCCGCGGTAATACGTATGGGGCGAGCGTTGTCCGGAATTATTGGGCGTAAAGGGTACGTAGGCGGTTTTTTAAGTCAGGTGTGAAAGCGTGAGGCTTAACCTCATTAAGCACTTGAAACTGGAAGACTTGAGTGAAGGAGAGGAAAGTGGAATTCCTAGTGTAGCGGTGAAATGCGTAGATATTAGGAGGAATACCGGTGGCGAAGGCGACTTTCTGGACTTTTACTGACGCTCAGGTACGAAAGCGTGGGGAGCAAA…
ASV374	s_Moryella_indoligenes	Bacteria	Firmicutes	Clostridia	Lachnospirales	Lachnospiraceae	Moryella	Moryella indoligenes	TGGGGAATATTGCACAATGGGGGGAACCCTGATGCAGCGACGCCGCGTGAGTGAAGAAGTATTTCGGTATGTAAAGCTCTATCAGCAGGGAAGAAGATGACGGTACCTGAGTAAGAAGCCCCGGCTAACTACGTGCCAGCAGCCGCGGTAATACGTAGGGGGCAAGCGTTATCCGGATTTACTGGGTGTAAAGGGAGCGCAGACGGCTATGCAAGTCTGAAGTGAAAGCCCGGGGCTCAACCCCGGGATTGCTTTGGAAACTGTGTAGCTAGAGTGTCGGAGAGGTAAGCAGAATTCCCAGTGTAGCGGTGAAATGCGTAGATATTGGGAAGAATACCGGTGGCGAAGGCGGCTTACTGGACGATAACTGACGTTCAGGCTCGAAGGCGTGGGGAGCAA…
ASV375	g_Gardnerella	Bacteria	Actinobacteriota	Actinobacteria	Bifidobacteriales	Bifidobacteriaceae	Gardnerella		TGGGGAATATTGCGCAATGGGGGGAACCCTGACGCAGCGACGCCGCGTGCGGGATGAAGGCCTTCGGGTTGTAAACCGCTTTTGATTGGGAGCAAGCTTTCGGGTGAGTGTACCTTTCGAATAAGCGCCGGCTAACTACGTGCCAGCAGCCGCGGTAATACGTAGGGCGCAAGCGTTATCCGGAATTATTGGGCGTAAAGAGCTTGTAGGCGGTTCGTCGCGTCTGGTGTGAAAGCCCATCGCTTAACGGTGGGTTTGCGCCGGGTACGGGCGGGCTAGAGTGCAGTAGGGGAGACTGGAATTCTCGGTGTAACGGTGGAATGTGTAGATATCGGGAAGAGCACCAATGGCGAAGGCAGGTCTCTGGGCTGTTACTGACGCTGAGAAGCGAAAGCGTGG…
ASV376	s_Corynebacterium_pyruviciproducens	Bacteria	Actinobacteriota	Actinobacteria	Corynebacteriales	Corynebacteriaceae	Corynebacterium	Corynebacterium pyruviciproducens	TGGGGAATTTTGCACAATGGGCGGAAGCCTGATGCAGCGACGCCGTGTGGGGGATGAAGGCCTTCGGGTTGTAAACTCCTTTCGTCAGGGACGAAGTTTGTTTGACGGTACCTGGATAAGAAGCACCGGCTAACTACGTGCCAGCAGCCGCGGTAATACGTAGGGTGCGAGCGTTGTCCGGATTTACTGGGCGTAAAGGGCTCGTAGGTGGTGTGTTGCGTCGTCTGTGTAATCCAGGGGCTTAACTTTTGGTTGGCAGGCGATACGGGCATTGCTTGAGTGCTGTAGGGGAGACTGGAATTCCTGGTGTAGCGGTGAAATGCGCAGATATCAGGAGGAACACCGATGGCGAAGGCAGGTCTCTGGGCAGTTACTGACGCTGAGGAGCGAGAGCATGGG…
ASV377	g_Sutterella	Bacteria	Proteobacteria	Gammaproteobacteria	Burkholderiales	Sutterellaceae	Sutterella		TGGGGAATTTTGGACAATGGGGGCAACCCTGATCCAGCCATGCCGCGTGCAGGATGAAGGTCTTCGGATTGTAAACTGCTTTTGTCAGGGAAGAAAAGTTTAGAGCGAATAACTCTGAATGCTGACGGTACCTGAAGAATAAGCACCGGCTAACTACGTGCCAGCAGCCGCGGTAATACGTAGGGTGCAAGCGTTAATCGGAATTACTGGGCGTAAAGCGTGCGCAGGCGGTTCTGTAAGATGGGTGTGAAAGCCCCGGGCTCAACCTGGGAATTGCATTCATGACTGCAGGACTAGAGTTCACCAGAGGGGGGTGGAATTCCAAGTGTAGCAGTGAAATGCGTAGATATTTGGAAGAACACCGATGGCGAAGGCAGCCCCCTGGGGTGCGACTGACGC…
ASV378	s_Anaeroglobus_geminatus	Bacteria	Firmicutes	Negativicutes	Veillonellales-Selenomonadales	Veillonellaceae	Anaeroglobus	Anaeroglobus geminatus	TGGGGAATCTTCCGCAATGGGCGAAAGCCTGACGGAGCAACGCCGCGTGAGTGAAGACGGCCTTCGGGTTGTAAAGCTCTGTTATAGGGGACGAACGGCCGGGTAGCGAAGAGGTAGCCGGCATGACGGTACCGTAAGAGAAAGCCACGGCTAACTACGTGCCAGCAGCCGCGGTAATACGTAGGTGGCAAGCGTTGTCCGGAATGATTGGGCGTAAAGGGCGCGCAGGCGGCTGTGTAAGTCTGTCCAGAAAGTGCGGGGCTAAACCCCGTGAGAGGATGGAAACTGGACAGCTGAGAGTGTCGGAGAGGAAAGCGGAATTCCTAGTGTAGCGGTGAAATGCGTAGATATTAGGAGGAACACCGGTGGCGAAAGCGGCTTTCTGGACGACAACTGACG…
ASV379	g_Bulleidia	Bacteria	Firmicutes	Bacilli	Erysipelotrichales	Erysipelotrichaceae	Bulleidia		TAGGGAATTTTCGGCAATGGGCGAAAGCCTGACCGAGCAACGCCGCGTGAGTGATGACGGCCTTCGGGTTGTAAAGCTCTGTTGTAAGAAAAGATAAACTAGTAGAGAATATTAGTTAGACATTATCTTACCAGAAAGCCACGGCTAACTACGTGCCAGCAGCCGCGGTAATACGTAGGTGGCAAGCGTTATCCGGAATTATTGGGCGTAAAGGGTGCGTAGGCGGTCTGTTAAGTTCATGGTTAAATTTTGGGGCTCAACCCCATTGAGCCATGGATACTGGCAGACTAGAGTATTGGAGAGGCAAGCGGAATTCCATGTGTAGCGGTAAAATGCGTAGATATATGGAGGAACACCGGTGGCGAAGGCGGCTTGCTAGCCAAAGACTGACGCTCAGGC…
ASV380	s_Peptoniphilus_coxii	Bacteria	Firmicutes	Clostridia	Peptostreptococcales-Tissierellales	Family XI	Peptoniphilus	Peptoniphilus coxii	TGGGGAATCTTGCACAATGGGGGGAACCCTGATGCAGCGACGCCGCGTGAGCGATGAAGGTTTTCGAATCGTAAAGCTCTGTCCTATGGGAAGATAATGACGGTACCATAGGAGGAAGCCCCGGCTAACTACGTGCCAGCAGCCGCGGTAATACGTAGGGGGCGAGCGTTGTCCGGAATTACTGGGCGTAAAGGGTTCGCAGGCGGCATGACAAGTCCGATGTAAAAGGCGAAAGCTCAACTTTCGTAAGCATCGGAAACTGTCAAGCTTGAGTGAAGGAGAGGCAAGTGGAATTCCTAGTGTAGCGGTGGAATGCGTAGATATTAGGAGGAATACCGGTGGCGAAGGCGACTTGCTGGACTTCAACTGACGCTGAGGAACGAAAGCGTGGGTAGCAAA…
ASV381	o_Rickettsiales	Bacteria	Proteobacteria	Alphaproteobacteria	Rickettsiales				GCAAGAAAGAACTTGTGCAGGGAAACCCCTCCTTATAAAACCATCAGATCTCATGAGACTTATTCCTTATCATGAGAACAGCATGGGAAAGACCTGCCCCATGATTTAATTACCTCCCATTGGGTTCCTCCCATGACATGTGGGAATTGTGGGAGCTGCAATTCAAGATGAGATCTGGGTGGGGATATAGCCAAACCATATCAAGACACCTGGTAGGCCACCAACTGGGAAATAAGGTCTGGATTTTATTCTTAAAATCATCACACCCTTGCTGTGTGACGTTTGGGCTTGGCATTTATCTCCCTGCTTCTGTGAGACAGGAAAATAAGTGTTATTTGTAAAGTGTGTTGAGGTTCCCTGATGAAAGTTACCAGTTAACCACAAAGTAGTGTTATGAAT…
ASV382	s_Actinomyces_ihuae	Bacteria	Actinobacteriota	Actinobacteria	Actinomycetales	Actinomycetaceae	Actinomyces	Actinomyces ihuae	TGGGGAATTTTGCACAATGGGGGGAACCTTGATGCAGCGACGCCGCGTGAGGGATGGAGGCCTTCGGGTTGTGAACCTCTTTCGCTCGTGTGCAAGCCGCTATTTGGGTAGTGGTGAGTGTAGCGGGTAAAGAAGCGCCGGCTAACTACGTGCCAGCAGCCGCGGTAATACGTAGGGCGCGAGCGTTGTCCGGATTTATTGGGCGTAAAGGGCTTGTAGGCGGTTTGTCGCGCCTGTCGTGTAATCCTCTGGCTTAACTGGGGGTGTGCGGTGGGTACGGGCAGGCTTGAGTGCGGTAGGGGAGATTGGAATTCCTGGTGTAGCGGTGGAATGCGCAGATATCAGGAGGAACACCGGTGGCGAAGGCGGGTCTCTGGGCCGTTACTGACGCTGAGGAGC…
ASV383	s_Prevotella_timonensis	Bacteria	Bacteroidota	Bacteroidia	Bacteroidales	Prevotellaceae	Prevotella	Prevotella timonensis	TGAGGAATATTGGTCAATGGGCGAGAGCCTGAACCAGCCAAGTAGCGTGCAGGATGACGGCCCTATGGGTTGTAAACTGCTTTTATGTGGGGATAAAGTGCGTGACGTGTCATGCATTGCAGGTACCACATGAATAAGGACCGGCTAATTCCGTGCCAGCAGCCGCGGTAATACGGAAGGTCCGGGCGTTATCCGGATTTATTGGGTTTAAAGGGAGCGTAGGCTGTCTATTAAGCGTGTTGTGAAATTTACCGGCTCAACCGGTGGCTTGCAGCGCGAACTGGTCGACTTGAGTATGCAGGAAGTAGGCGGAATTCATGGTGTAGCGGTGAAATGCTTAGATATCATGACGAACTCCGATTGCGCAGGCAGCTTACTGTAACATAACTGACGCTGATG…
ASV384	g_Bifidobacterium	Bacteria	Actinobacteriota	Actinobacteria	Bifidobacteriales	Bifidobacteriaceae	Bifidobacterium		TGGGGAATATTGCACAATGGGCGCAAGCCTGATGCAGCGACGCCGCGTGAGGGATGGAGGCCTTCGGGTTGTAAACCTCTTTTAGCAGGGAGCAAGGCTTCGGTTGAGTGTACCTGTTGAATAAGCACCGGCTAACTACGTGCCAGCAGCCGCGGTAATACGTAGGGTGCAAGCGTTATCCGGAATTATTGGGCGTAAAGGGCTCGTAGGCGGTTCGTCGCGTCTGGTGTGAAAGTCCATCGCTTAACGGTGGATCTGCGCCGGGTACGGGCGGGCTGGAGTGCGGTAGGGGAGACTGGAATTCCCGGTGTAACGGTGGAATGTGTAGATATCGGGAAGAACACCAATGGCGAAGGCAGGTCTCTGGGCCGTTACTGACGCTGAGGAGCGAAAGCGTGG…
ASV385	g_Haemophilus	Bacteria	Proteobacteria	Gammaproteobacteria	Enterobacterales	Pasteurellaceae	Haemophilus		TGGGGAATATTGCGCAATGGGGGCAACCCTGACGCAGCCATGCCGCGTGAATGAAGAAGGCCTTCGGGTTGTAAAGTTCTTTCGGTAGCGAGGAAGGCATTTAGTTTAATAGACTAGGTGATTGACGTTAACTACAGAAGAAGCACCGGCTAACTCCGTGCCAGCAGCCGCGGTAATACGGAGGGTGCGAGCGTTAATCGGAATAACTGGGCGTAAAGGGCACGCAGGCGGTGACTTAAGTGAGGTGTGAAAGCCCCGGGCTTAACCTGGGAATTGCATTTCATACTGGGTCGCTAGAGTACTTTAGGGAGGGGTAGAATTCCACGTGTAGCGGTGAAATGCGTAGAGATGTGGAGGAATACCGAAGGCGAAGGCAGCCCCTTGGGAATGTACTGACGC…
ASV386	g_Peptoniphilus	Bacteria	Firmicutes	Clostridia	Peptostreptococcales-Tissierellales	Family XI	Peptoniphilus		TGGGGAATATTGCACAATGGGGGAAACCCTGATGCAGCGACGCCGCGTGAGCGAAGAAGGTATTCGTATCGTAAAGCTCTGTCCTATGGGAAGATAATGACGGTACCATAGGAGGAAGCTCCGGCTAACTACGTGCCAGCAGCCGCGGTAATACGTAGGGAGCAAGCGTTGTCCGGAATCACTGGGCGTAAAGGGTTCGCAGGCGGCAATGCAAGTCTCGTGTGAAAGGCAAGGGCTCAACCCTTGTAAGCACAAGAAACTGCATAGCTTGAGTAGTGGAGAGGCAAGTGGAATTCCTAGTGTAGCGGTGAAATGCGTAGATATTAGGAAGAATACCGGTGGCGAAGGCGACTTGCTGGACACAAACTGACGCTGAGGAACGAAAGCGTGGGGAGCAAA…
ASV387	s_Dermabacter_jinjuensis	Bacteria	Actinobacteriota	Actinobacteria	Micrococcales	Dermabacteraceae	Dermabacter	Dermabacter jinjuensis	TGGGGAATATTGCACAATGGGCGAAAGCCTGATGCAGCGACGCCGCGTGGGGGATGACGGCCTTCGGGTTGTAAACCTCTTTCAGCAAGGAAGAAGCGAAAGTGACGGTACTTGCAGAAGAAGCGCCGGCTAACTACGTGCCAGCAGCCGCGGTAATACGTAGGGCGCAAGCGTTGTCCGGAATTATTGGGCGTAAAGGGCTTGTAGGTGGCTTGTCGCGTCTGCCGTGAAAACCCAGGGCTTAACTCTGGGCGTGCGGTGGGTACGGGCAGGCTAGAGTGCGGTAGGGGAGACTGGAATTCCTGGTGTAGCGGTGAAATGCGCAGATATCAGGAGGAACACCGATGGCGAAGGCAGGTCTCTGGGCCGTTACTGACACTGAGAAGCGAAAGCATGGGG…
ASV388	g_Lactobacillus	Bacteria	Firmicutes	Bacilli	Lactobacillales	Lactobacillaceae	Lactobacillus		TAGGGAATCTTCCACAATGGACGCAAGTCTGATGGAGCAACGCCGCGTGAGTGAAGAAGGTTTTCGGATCGTAAAGCTCTGTTGTTGGTGAAGAAGGATAGAGGTAGTAACTGGCCTTTATTTGACGGTAATCAACCAGAAAGTCACGGCTAACTACGTGCCAGCAGCCGCGGTAATACGTAGGTGGCAAGCGTTGTCCGGATTTATTGGGCGTAAAGAGAGAGCAGGCGGAAGAATAAGTCTGATGTGAAAGCCCTCGGCTTAACCGAGGAACTGCATCGGAAACTGTTGGTCTTGAGTGCAGAAGAGGAGAGTGGAACTCCATGTGTAGCGGTGGAATGCGTAGATATATGGAAGAACACCAGTGGCGAAGGCGGCTCTCTGGTCTGAAACTGACGC…
ASV389	g_Prevotella	Bacteria	Bacteroidota	Bacteroidia	Bacteroidales	Prevotellaceae	Prevotella		TGAGGAATATTGGTCAATGGGCGAGAGCCTGAACCAGCCAAGTAGCGTGCAGGATGACGGCCCTATGGGTTGTAAACTGCTTTTACGCGGGGATAAAGTGCGTGACGTGTCGCGCATCGCAGGTACCGCGTGAATAAGGACCGGCTAATTCCGTGCCAGCAGCCGCGGTAATACGGAAGGTCCGGGCGTTATCCGGATTTATTGGGTTTAAAGGGAGCGCAGGCCGCCCGATAAGCGTGTTGTGAAATGTACCGGCTCAACCGGTGAGTTGCAGCGCGAACTGTCAGGCTTGAGTGCAAGGGAAGCAGGCGGAATTCATGGTGTAGCGGTGAAATGCTTAGATATCATGAGGAACTCCGATTGCGAAGGCAGCTTGCTGCAGTGCGACTGACGCTTAGG…
ASV390	s_Dialister_propionicifaciens	Bacteria	Firmicutes	Negativicutes	Veillonellales-Selenomonadales	Veillonellaceae	Dialister	Dialister propionicifaciens	TGGGGAATCTTCCGCAATGGACGAAAGTCTGACGGAGCAACGCCGCGTGAGTGAAGACGGCCTTCGGGTTGTAAAGCTCTGTGATCCGGGACGAAAGAGCCTGAGGTGAATAGCCTAAGGAAGTGACGGTACCGGAAAAGCAAGCCACGGCTAACTACGTGCCAGCAGCCGCGGTAATACGTAGGTGGCAAGCGTTGTCCGGAATTATTGGGCGTAAAGCGCGCGCAGGCGGCTTCCTAAGTCCATCTTAAAAGTGCGGGGCTTAACCCCGTGATGGGATGGAAACTGGGAAGCTGGAGTATCGGAGAGGAAAGTGGAATTCCTAGTGTAGCGGTGAAATGCGTAGAGATTAGGAAGAACACCGGTGGCGAAGGCGACTTTCTGGACGAAAACTGACGC…
ASV391	g_Clostridium_sensu_stricto_1	Bacteria	Firmicutes	Clostridia	Clostridiales	Clostridiaceae	Clostridium sensu stricto 1		TGGGGAATATTGCACAATGGGGGAAACCCTGATGCAGCAACGCCGCGTGAGTGATGACGGTCTTCGGATTGTAAAGCTCTGTCTTTGGGGACGATAATGACGGTACCCAAGGAGGAAGCCACGGCTAACTACGTGCCAGCAGCCGCGGTAATACGTAGGTGGCGAGCGTTATCCGGAATTATTGGGCGTAAAGGGAGCGTAGGCGGATAATTAAGTGGGATGTGAAATACTCAGGCTCAACCTGGGGGCTGCATTCCAAACTGATTATCTAGAGTGCAGGAGAGGAGAGTGGAATTCCTAGTGTAGCGGTGAAATGCGTAGAGATTAGGAAGAACACCAGTGGCGAAGGCGACTCTCTGGACTGTAACTGACGCTGAGGCTCGAAAGCGTGGGGAGCAA…
ASV392	s_Bacteroides_vulgatus	Bacteria	Bacteroidota	Bacteroidia	Bacteroidales	Bacteroidaceae	Bacteroides	Bacteroides vulgatus	TGAGGAATATTGGTCAATGGGCGCAGGCCTGAACCAGCCAAGTAGCGTGAAGGATGACTGCCCTATGGGTTGTAAACTTCTTTTATAAAGGAATAAAGTCGGGTATGTATACCCGTTTGCATGTACTTTATGAATAAGGATCGGCTAACTCCGTGCCAGCAGCCGCGGTAATACGGAGGATCCGAGCGTTATCCGGATTTATTGGGTTTAAAGGGAGCGTAGATGGATGTTTAAGTCAGTTGTGAAAGTTTGCGGCTCAACCGTAAAATTGCAGTTGATACTGGATATCTTGAGTGCAGTTGAGGCAGGCGGAATTCGTGGTGTAGCGGTGAAATGCTTAGATATCACGAAGAACTCCGATTGCGAAGGCAGCCTGCTAAGCTGCAACTGACATTGAGG…
ASV393	f_Mitochondria	Bacteria	Proteobacteria	Alphaproteobacteria	Rickettsiales	Mitochondria			TGAAAGATAAAATGCAAGCACTGACCCAAACTATCTCCCTGAATATCTATTAATTACAAAAAGAAAAATAGTACCTTTACCATAAAGAAACCTGACAGATATCACTTTATACAAGTGAACAAAGATAATATCACTAGTGATAAGTCAGGGTAATATCATGTGGCTCCTTATATGACACAGCAAAGCACGCACTTTACCTCTGTGGTATTCTCCCAAATTCATAACCTAAGTCTAACCCTGAGAAAACATCAGGCAAACCAAAATTGTGGGACATTCTACAAAATACCTGATAGTATTCTTCAAAGGAGTTAAGGTGATAGAAAACAAGGCAATAATGAGGACCAGTTGCAGATTAGAGGAGATTAAGGAGACATGCCAACAGAATTTAATGTGGGATCCT
ASV394	s_Prevotella_timonensis	Bacteria	Bacteroidota	Bacteroidia	Bacteroidales	Prevotellaceae	Prevotella	Prevotella timonensis	TGAGGAATATTGGTCAATGGGCGAGAGCCTGAACCAGCCAAGTAGCGTGCAGGATGACGGCCCTATGGGTTGTAAACTGCTTTTATGTGGGGATAAAGTGCGTGACGTGTCATGCATTGCAGGTACCACATGAATAAGGACCGGCTAATTCCGTGCCAGCAGCCGCGGTAATACGGAAGGTCCGGGCGTTATCCGGATTTATTGGGTTTAAAGGGAGCGTAGGCTGTCTATTAAGCGTGTTGTGAAATATACCGGCTCAACCGGTGGCTTGCAGCGCGAACTGGTCGACTTGAGTATGAAGGAAGTAGGCGGAATTCATGGTGTAGCGGTGAAATGCTTAGATATCATGACGAACTCCGATTGCGCAGGCAGCTTACTGTAGCATAACTGACGCTGATG…
ASV395	g_Anaerococcus	Bacteria	Firmicutes	Clostridia	Peptostreptococcales-Tissierellales	Family XI	Anaerococcus		TGGGGAATTTTGCACAATGGGGGAAACCCTGATGCAGCGACGCCGCGTGATTTAGAAGGCCTTCGGGTTGTAAAAATCTTTTGTATAGGAAGAAAATGACAGTACTATACGAATAAGGACCGGCTAATTACGTGCCAGCAGCCGCGGTAATACGTAAGGTCCGAGCGTTGTCCGGAATCATTGGGCGTAAAGGGTACGTAGGCGGGTAAGCAAGTTAGAAGTGAAAGCCTATAGCTCAACTATAGTAAGCTTTTAAAACTGATCATCTTGAGGTATGGAAGGGAAAGTGGAATTCCTAGTGTAGCGGTGAAATGCGAAGATATTAGGAGGAATACCGGTGGCGAAGGCGACTTTCTGGCCATAACCTGACGCTGAGGTACGAAAGCGTGGGTAGCAAACA
ASV396	s_Mogibacterium_timidum	Bacteria	Firmicutes	Clostridia	Peptostreptococcales-Tissierellales	Anaerovoracaceae	Mogibacterium	Mogibacterium timidum	TAGGGAATCTTGCACAATGGGCGAAAGCCTGATGCAGCAACGCCGCGTGAAGGATGAAGGCCTTCGGGTTGTAAACTTCTGTTCTAAGGGAAGAAAGAAATGACGGTACCTTAGGAGCAAGCCCCGGCTAACTACGTGCCAGCAGCCGCGGTAATACGTAGGGGGCAAGCGTTATCCGGAATTATTGGGCGTAAAGAGTGCGTAGGTGGTTACCTAAGCGCAAGGTTTAAATTAGAGGCTCAACCTCTACATGCCTTGCGAACTGGGCTACTTGAGTGCAGGAGGGGAAAGCGGAATTCCTAGTGTAGCGGTGAAATGCGTAGATATTAGGAGGAACACCGGCGGCGAAGGCGGCTTTCTGGACTGTAACTGACACTGAGGCACGAAAGCGTGGGTAGC…
ASV398	g_Sphingomonas	Bacteria	Proteobacteria	Alphaproteobacteria	Sphingomonadales	Sphingomonadaceae	Sphingomonas		TGGGGAATATTGGACAATGGGCGAAAGCCTGATCCAGCAATGCCGCGTGAGTGATGAAGGCCTTAGGGTTGTAAAGCTCTTTTACCCGGGATGATAATGACAGTACCGGGAGAATAAGCTCCGGCTAACTCCGTGCCAGCAGCCGCGGTAATACGGAGGGAGCTAGCGTTGTTCGGAATTACTGGGCGTAAAGCGCACGTAGGCGGCTTTGTAAGTCAGAGGTGAAAGCCTGGAGCTCAACTCCAGAACTGCCTTTGAGACTGCATCGCTTGAATCCAGGAGAGGTGAGTGGAATTCCGAGTGTAGAGGTGAAATTCGTAGATATTCGGAAGAACACCAGTGGCGAAGGCGGCTCACTGGACTGGTATTGACGCTGAGGTGCGAAAGCGTGGGGAGCAA…
ASV399	g_Agathobacter	Bacteria	Firmicutes	Clostridia	Lachnospirales	Lachnospiraceae	Agathobacter		TGGGGAATATTGCACAATGGGCGAAAGCCTGATGCAGCGACGCCGCGTGAGCGAAGAAGTATTTCGGTATGTAAAGCTCTATCAGCAGGGAAGATAATGACGGTACCTGACTAAGAAGCACCGGCTAAATACGTGCCAGCAGCCGCGGTAATACGTATGGTGCAAGCGTTATCCGGATTTACTGGGTGTAAAGGGAGCGCAGGCGGTGCGGCAAGTCTGATGTGAAAGCCCGGGGCTCAACCCCGGTACTGCATTGGAAACTGTCGTACTAGAGTGTCGGAGGGGTAAGCGGAATTCCTAGTGTAGCGGTGAAATGCGTAGATATTAGGAGGAACACCAGTGGCGAAGGCGGCTTACTGGACGATAACTGACGCTGAGGCTCGAAAGCGTGGGGAGCAA…
ASV400	g_Ralstonia	Bacteria	Proteobacteria	Gammaproteobacteria	Burkholderiales	Burkholderiaceae	Ralstonia		TGGGGAATTTTGGACAATGGGCGAAAGCCTGATCCAGCAATGCCGCGTGTGTGAAGAAGGCCTTCGGGTTGTAAAGCACTTTTGTCCGGAAAGAAATGGCTCTGGTTAATACCTGGGGTCGATGACGGTACCGGAAGAATAAGGACCGGCTAACTACGTGCCAGCAGCCGCGGTAATACGTAGGGTCCAAGCGTTAATCGGAATTACTGGGCGTAAAGCGTGCGCAGGCGGTTGTGCAAGACCGATGTGAAATCCCCGAGCTTAACTTGGGAATTGCATTGGTGACTGCACGGCTAGAGTGTGTCAGAGGGGGGTAGAATTCCACGTGTAGCAGTGAAATGCGTAGAGATGTGGAGGAATACCGATGGCGAAGGCAGCCCCCTGGGATAACACTGACGC…
ASV401	s_Fusobacterium_nucleatum	Bacteria	Fusobacteriota	Fusobacteriia	Fusobacteriales	Fusobacteriaceae	Fusobacterium	Fusobacterium nucleatum	TGGGGAATATTGGACAATGGACCGAGAGTCTGATCCAGCAATTCTGTGTGCACGATGAAGTTTTTCGGAATGTAAAGTGCTTTCAGTTGGGAAGAAAGAAATGACGGTACCAACAGAAGAAGTGACGGCTAAATACGTGCCAGCAGCCGCGGTAATACGTATGTCACGAGCGTTATCCGGATTTATTGGGCGTAAAGTGCGTCTAGGTGGTTATGTAAGTCTGATGTGAAAATGCAGGGCTCAACTCTGTATTGCGTTGGAAACTGTATAACTAGAGTACTGGAGAGGTAAGCGGAACTACAAGTGTAGAGGTGAAATTCGTAGATATTTGTAGGAATGCCGATGGGGAAGCCAGCTTACTGGACAGATACTGACGCTAAAGCGCGAAAGCGTGGGTAG…
ASV402	g_Lactobacillus	Bacteria	Firmicutes	Bacilli	Lactobacillales	Lactobacillaceae	Lactobacillus		TAGGGAATCTTCCACAATGGACGCAAGTCTGATGTAGCAACGCCGCGTGAGTGAAGAAGGGTTTCGGATCGTAAAGCTCTGTTGTTGGTGAAGAAGGATAGAGGTAGTAACTGGCCTTTATTTGACGGTAATCAACCAGAAAGTCACGGCTAACTACGTGCCAGCAGCCGCGGTAATACGGAGGTGGCAAGCGTTGTCCGGATTTATTGGGCGTAAAGAGAGAGCAGGCGGAAGAATAAGTCTGATGTGAAAGCCCTCGGCTTAACCGAGGAACTGCATCGGAAACTGTTGGTCTTGAGTGCAGAAGAGGAGAGTGGAACTCCATGTGTAGCGGTGGAATGCGTAGATATATGGAAGAACACCAGTGGCGAAGGCGGCTCTCTGGTCTGAAACTGACGC…
ASV403	s_BVAB-2	Bacteria	Firmicutes	Clostridia	Oscillospirales	Hungateiclostridiaceae	Fastidiosipila	BVAB-2	TGGGGAATATTGGGCAATGGGCGAAAGCCTGACCCAGCAACGCCGCGTGAGTGATGAAGGCCTTCGGGTTGTAAAACTCTTTGGACAGGGACGAAGAAAGTGACGGTACCTGTAGAACAAGCCACGGCTAACTACGTGCCAGCAGCCGCGGTAATACGTAGGTGGCGAGCGTTATCCGGATTTACTGGGCGTAAAGGGCGTGTAGGCGGCTAGATAAGTGTGATGTTTAAATCCAAGGCTTAACCTTGGGGTTCATTACAAACTGTTTAGCTTGAGTGCTGGAGAGGATAGTGGAATTCCTAGTGTAGCGGTAAAATGCGTAGATATTAGGAGGAGCACCGGTGGCGAAGGCGGCTATCTGGACAGTAACTGACGCTGAGGCGCGAAAGCGTGGGGAGC…
ASV404	s_Ureaplasma_urealyticum	Bacteria	Firmicutes	Bacilli	Mycoplasmatales	Mycoplasmataceae	Ureaplasma	Ureaplasma urealyticum	TAGGGAATTTTTCACAATGGGCGAAAGCCTTATGAAGCAATGCCGCGTGAACGATGAAGGTCTTATAGATTGTAAAGTTCTTTTATATGGGAAGAAACGCTAAGATAGGAAATGATTTTAGTTTGACTGTACCATTTGAATAAGTATCGGCTAACTATGTGCCAGCAGCCGCGGTAATACATAGGATGCAAGCGTTATCCGGATTTACTGGGCGTAAAACGAGCGCAGGCGGGTTTGTAAGTTTGGTATTAAATCTAGATGCTTAACGTCTAGCTGTATCAAAAACTGTAAACCTAGAGTGTAGTAGGGAGTTGGGGAACTCCATGTGGAGCGGTAAAATGCGTAGATATATGGAAGAACACCGGTGGCGAAGGCGCCAACTTGGACTATCACTGACGC…
ASV405	p_Proteobacteria	Bacteria	Proteobacteria						TGATTCAGGCAGAGATTATAGTGGCTGGAGCCAGCATGGCAGCCCCACAAGTGGAGGTGTATTCAGCTTCTAGATATATTTTGAAGGTAGAGCTGTTGAACTTTGCTGGCAGATGTGGTCTGGGGGCAGAGAGAGATAGAAATAAGTCAAGATTTTTGGCCTGTGCAATTGTTAGGATGGGGTTGCTGTTTAGTGAGATGGGGAAAACTGCTAGAGAAGAAGGGTCTGAGCAGGGGATCAAGAAGCATGGAACACTCCAATTATGAATCATAAGCAGGAGCTGATTGAACACATGGCACTAAGTTTAACAAATACCTTGAATTTTGGCTTTGATTTGATTGTGGTTGGAGACAAAGAGCATCCCATGGTTTTGTCCCTTACCTGTGTATGCTGAGGTCA…
ASV406	g_Anaerococcus	Bacteria	Firmicutes	Clostridia	Peptostreptococcales-Tissierellales	Family XI	Anaerococcus		TGGGGAATTTTGCACAATGGGGGAAACCCTGATGCAGCGACGCCGCGTGATTTAGAAGGCCTTCGGGTTGTAAAAATCTTTTGTATGGGAAGAAAATGACAGTACCATACGAATAAGGACCGGCTAATTACGTGCCAGCAGCCGCGGTAATACGTAAGGTCCGAGCGTTGTCCGGAATCATTGGGCGTAAAGGGTACGTAGGCGGATAAGCAAGTTAGAAGTGAAAGCCTATAGCTCAACTATAGTAAGCTTTTAAAACTGATCATCTTGAGGTATGGAAGGGAAAGTGGAATTCCTAGTGTAGCGGTGAAATGCGAAGATATTAGGAGGAATACCGGTGGCGAAGGCGACTTTCTGGCCATAAACTGACGCTGAGGTACGAAAGCGTGGGTAGCAAACA
ASV407	s_Acidaminococcus_intestini	Bacteria	Firmicutes	Negativicutes	Acidaminococcales	Acidaminococcaceae	Acidaminococcus	Acidaminococcus intestini	TGGGGAATCTTCCGCAATGGACGAAAGTCTGACGGAGCAACGCCGCGTGAGTGATGAAGGTCTTCGGATTGTAAAACTCTGTTGTTAGGGACGAAAGCACCGTGTTCGAACAGGTCATGGTGTTGACGGTACCTAACGAGGAAGCCACGGCTAACTACGTGCCAGCAGCCGCGGTAATACGTAGGTGGCAAGCGTTGTCCGGAATTATTGGGCGTAAAGAGCATGTAGGCGGGCTTTTAAGTCTGACGTGAAAATGCGGGGCTTAACCCCGTATGGCGTTGGATACTGGAAGTCTTGAGTGCAGGAGAGGAAAGGGGAATTCCCAGTGTAGCGGTGAAATGCGTAGATATTGGGAGGAACACCAGTGGCGAAGGCGCCTTTCTGGACTGTGTCTGACGC…
ASV408	p_Proteobacteria	Bacteria	Proteobacteria						AGTTGTGACCGCCCCACTGCATGCTAGTCTGGGCAACAGAGCAAGACCCTGTCTCAATTTTTTTTAAAGGCTCCAATTTCTCAGTGTCTGGGCTAGCGTCCTGGCTTTGCAACTCTCTCTCGTGTGGAACCTCAGGTTACCCTTTCTGTGCCTCCGTTTCCTCATCCATAAGTGGTGATGATGGTGATAATAAAAATTACTAGTAACATTTATTTAGTGCTGATAATGGTGGCGATGATAAGGACTACCACTTATTTAGTGCCTATCATGTGCCTGGCACTATTCTGAGCGCCTGACATGTAACTCATGCTAACACTGGCAACATTCTCACCCTTAACTCTTTGAAAGGCCTTGCAACCCCTCAGTGGCCACCCAGAGCCCAGATTGTGG
ASV410	s_Prevotella_amnii	Bacteria	Bacteroidota	Bacteroidia	Bacteroidales	Prevotellaceae	Prevotella	Prevotella amnii	TGAGGAATATTGGTCAATGGGCGAGAGCCTGAACCAGCCAAGTAGCGTGCAGGATGACGGCCCTATGGGTTGTAAACTGCTTTTATATGGGAATAAAGTGAGGGACGTGTCCCTTATTGCATGTACCATACGAATAAGGACCGGCTAATTCCGTGCCAGCAGCCGCGGTAATACGGAAGGTCCAGGCGTTATCCGGATTTATTGGGTTTAAAGGGAGCGTAGGCTGTTTGTTAAGCGTGTTGTGAAATGTAAGAGCTCAACTTTTAGATTGCAGCGCGAACTGGCAGACTTGAGTGCGAACAAAGTAGGCGGAATTCATGGTGTAGCGGTGAAATGCTTAGATATCATGACGAACTCCGATTGCGAAGGCAGCTTACGGGAGCGCAACTGACGCTAAAG…
ASV411	f_Lactobacillaceae	Bacteria	Firmicutes	Bacilli	Lactobacillales	Lactobacillaceae			TAGGGAATCTTCCACAATGGGCGCAAGCCTGATGGAGCAACACCGCGTGAGTGAAGAAGGGTTTCGGCTCGTAAAGCTCTGTTGTTGGAGAAGAACGTGCGTGAGAGTAACTGTTCACGCAGTGACGGTATCCAACCAGAAAGTCACGGCTAACTACGTGCCAGCAGCCGCGGTAATACGTAGGTGGCAAGCGTTATCCGGATTTATTGGGCGTAAAGCGAGCGCAGGCGGTTGCTTAGGTCTGATGTGAAAGCCTTCGGCTTAACCGAAGAAGGGCATCGGAAACCGGGCGACTTGAGTGCAGAAGAGGACAGTGGAACTCCATGTGTAGCGGTGGAATGCGTAGATATATGGAAGAACACCAGTGGCGAAGGCGGCTGTCTAGTCTGCAACTGACGC…
ASV412	g_Dialister	Bacteria	Firmicutes	Negativicutes	Veillonellales-Selenomonadales	Veillonellaceae	Dialister		TGGGGAATCTTCCGCAATGGGCGAAAGCCTGACGGAGCAACGCCGCGTGAGTGAAGACGGCCTTCGGGTTGTAAAACTCTGTGCTTCGGGACGAAAGATAAGTAGACGAATAAGCTGCATAAGTGACGGTACCGAACAAGCAAGCCACGGCTAACTACGTGCCAGCAGCCGCGGTAATACGTAGGTGGCAAGCGTTGTCCGGAATTATTGGGCGTAAAGCGCGCGCAGGCGGCTACTTAAGTCCATCTTAAAAGTGCGGGGCTTAACCCCGTGATGGGATGGAAACTGAGAAGCTGGAGTGTCGGAGAGGAAAGTGGAATTCCTAGTGTAGCGGTGAAATGCGTAGAGATTAGGAAGAACACCGGTGGCGAAGGCGACTTTCTGGACGACAACTGACGC…
ASV413	s_Prevotella_timonensis	Bacteria	Bacteroidota	Bacteroidia	Bacteroidales	Prevotellaceae	Prevotella	Prevotella timonensis	TGAGGAATATTGGTCAATGGGCGAGAGCCTGAACCAGCCAAGTAGCGTGCAGGATGACGGCCCTATGGGTTGTAAACTGCTTTTATGTGGGGATAAAGTGCGTGACGTGTCATGCATTGCAGGTACCACATGAATAAGGACCGGCTAATTCCGTGCCAGCAGCCGCGGTAATACGGAAGGTCCGGGCGTTATCCGGATTTATTGGGTTTAAAGGGAGCGTAGGCTGTCTATTAAGCGTGTTGTGAAATTTACCGGCTCAACCGGTGGCTTGCAGCGCGAACTGGTCGACTTGAGTATGCAGGAAGTAGGCGGAATTCATGGTGTAGCGGTGAAATGCTTAGATATCATGACGAGCTCCGATTGCGCAGGCAGCTTACTGTAGCATAACTGACGCTGATG…
ASV414	s_Solobacterium_moorei	Bacteria	Firmicutes	Bacilli	Erysipelotrichales	Erysipelotrichaceae	Solobacterium	Solobacterium moorei	TAGGGAATTTTCGGCAATGGGGGCAACCCTGACCGAGCAACGCCGCGTGAGTGAAGACGGCCTTCGGGTTGTAAAGCTCTGTTGTAAGGGAAGAACGGTAGATAGAGAATATCTAAGTGACGGTACCTTACCAGAAAGCCACGGCTAACTACGTGCCAGCAGCCGCGGTAATACGTAGGTGGCGAGCGTTATCCGGAATTATTGGGCGTAAAGGGTGCGTAGGCGGCCTGTTAAGTAAGTGGTTAAATTGTTGGGCTCAACCCAATCCAGCCACTTAAACTGGCAGGCTAGAGTATTGGAGAGGCAAGTGGAATTCCATGTGTAGCGGTAAAATGCGTAGATATATGGAGGAACACCAGTGGCGAAGGCGGCTTGCTAGCCAAAGACTGACGCTCATGC…
ASV415	s_Arcanobacterium_urinimassiliense	Bacteria	Actinobacteriota	Actinobacteria	Actinomycetales	Actinomycetaceae	Arcanobacterium	Arcanobacterium urinimassiliense	TGGGGAATATTGCACAATGGACGGAAGTCTGATGCAGCGACGCCGCGTGGGGGATGAAGGCTTTCGGGTTGTAAACTCCTTTTGATGCTGAACAAGGCTCTTTTTAGGGTTGAGGGTAGGTGTTGAATAAGCGCCGGCTAACTACGTGCCAGCAGCCGCGGTAATACGTAGGGCGCGAGCGTTGTCCGGAATTATTGGGCGTAAAGGGCTCGTAGGCGGTTTGTCGCGTCTGCTGTGAAAGACCGGGGCTTAACTCCGGGGTTGCAGTGGGTACGGGCAGACTAGAGTGCGGTAGGGGTAGCTGGAATTCCTGGTGTAGCGGTGGAATGCGCAGATATCAGGAGGAACACCGATGGCGAAGGCAGGTTACTGGGCCGTTACTGACGCTGAGGAGCGAAA…
ASV416	s_Prevotella_bivia	Bacteria	Bacteroidota	Bacteroidia	Bacteroidales	Prevotellaceae	Prevotella	Prevotella bivia	TGAGGAATATTGGTCAATGGACGCAAGTCTGAACCAGCCAAGTAGCGTGCAGGATGACGGCCCTATGGGTTGTAAACTGCTTTTATATGGGGATAAAGTGGGGAACGTGTTCCCTTTTGCAGGTACCATATGAATAAGGACCGGCTAATTCCGTGCCAGCAGCCGCGGTAATACGGAAGGTTCGGGCGTTATCCGGATTTATTGGGTTTAAAGGGAGCGTAGGCCGTTTGGTAAGCGTGTTGTGAAATGTAGTAGCTCAACTTCTAGATTGCAGCGCGAACTGTCAGACTTGAGTGCGAACAAAGTAGGCGGAATTCATGGTGTAGCGGTGAAATGCTTAGATATCATGAAGAACTCCGATTGCGAAGGCAGCTTACGGGAGCGCAACTGACGCTGAAG…
ASV417	g_S5-A14a	Bacteria	Firmicutes	Clostridia	Peptostreptococcales-Tissierellales	Anaerovoracaceae	S5-A14a		TGGGGAATATTGCACAATGGGCGAAAGCCTGATGCAGCAACGCCGCGTGAACGAAGAAGGCCTTCGGGTCGTAAAGTTCTGTCCAAAGGGAAGAAAAGAATGACGGTACCTATGGAGGAAGCCCCGGCTAAATACGTGCCAGCAGCCGCGGTAATACGTATGGGGCAAGCGTTATCCGGAATTATTGGGCGTAAAGAGTGCGTAGGTGGTGGCTTAAGCGCAGGGTTTAAGGCAATGGCTTAACTATTGTTCGCCTTGCGAACTGGGTCACTTGAGTACAGGAGAGGAAAGCGGAATTCCTAGTGTAGCGGTGAAATGCATAGATATTAGGAGGAACACCGGTGGCGAAGGCGGCTTTCTGGACTGCAACTGACACTGAGGCACGAAAGCGTGGGTAGC…
ASV418	s_Prevotella_buccalis	Bacteria	Bacteroidota	Bacteroidia	Bacteroidales	Prevotellaceae	Prevotella	Prevotella buccalis	TGAGGAATATTGGTCAATGGGCGAGAGCCTGAACCAGCCAAGTAGCGTGCAGGATGACGGCCCTATGGGTTGTAAACTGCTTTTATGCGGGGATAAAGTGCGCGACGTGTCGTGCATTGCAGGTACCGCATGAATAAGGACCGGCTAATTCCGTGCCAGCAGCCGCGGTAATACGGAAGGTCCGGGCGTTATCCGGATTTATTGGGTTTAAAGGGAGCGTAGGCCGCCAGATAAGCGTGTTGTGAAATGTACCGGCTCAACCGGTGAATTGCAGCGCGAACTGTTTGGCTTGAGTGCACGGTAAGCAGGCGGAATTCATGGTGTAGCGGTGAAATGCTTAGATATCATGAAGAACTCCGATTGCGAAGGCAGCTTGCTGCAGTGCGACTGACGCTGATG…
ASV420	g_DNF00809	Bacteria	Actinobacteriota	Coriobacteriia	Coriobacteriales	Eggerthellaceae	DNF00809		TGGGGAATATTGCGCAATGGGGGAAACCCTGACGCAGCAACGCCGCGTGCGGGATGAAGGCCTTCGGGTTGTAAACCGCTTTCAGCAGGGAAGACATCGACGGTACCTGCAGAAGAAGCCCCGGCTAACTACGTGCCAGCAGCCGCGGTAATACGTAGGGGGCGAGCGTTATCCGGATTCATTGGGCGTAAAGCGCGCGCAGGCGGTTGCTCAAGCGGAACATCTAATCTCGGGGCTTAACCTCGAGCCGGGTTCCGAACTGGACGACTCGAGTGCGGTAGAGGCAGATGGAATTCCCGGTGTAGCGGTGGAATGCGAAGATATCGGGAAGAACACCAAAGGCGAAGGCAGGATGCTGGGCCGTCACTGACGCTGAGGCGCGAAAGCTGGGGGAGCGAA…
ASV421	f_Atopobiaceae	Bacteria	Actinobacteriota	Coriobacteriia	Coriobacteriales	Atopobiaceae			TGGGGAATCTTGCGCAATGGGCGAAAGCCTGACGCAGCGATGCCGCGTGCGGGATGAAGGCCTTCGGGTCGTAAACCGCTTTCAGCAGGGACGAGGCCGCAAGGTGACGGTACCTGCAGAAGAAGCCCCGGCTAACTACGTGCCAGCAGCCGCGGTAATACGTAGGGGGCGAGCGTTATCCGGATTCATTGGGCGTAAAGCGCGCGTAGGCGGCCTGTTAGGTCAAGAGTTAAATCCGGGGGCTCAACCCCCGTCCGCTCCTGATACCGGCAGGCTTGAGTCTGGTAGGGGAAGGCGGAATTCCAAGTGTAGCGGTGGAATGCGCAGATATTTGGAAGAACACCGGTGGCGAAGGCGGCCTTCTGGGCCACGACTGACGCTGAGGCGCGAAAGCTAGGG…
ASV422	s_Veillonella_atypica	Bacteria	Firmicutes	Negativicutes	Veillonellales-Selenomonadales	Veillonellaceae	Veillonella	Veillonella atypica	TGGGGAATCTTCCGCAATGGACGAAAGTCTGACGGAGCAACGCCGCGTGAGTGATGACGGCCTTCGGGTTGTAAAGCTCTGTTAATCGGGACGAATGGTTCTTGTGCAAATAGTGCGAGGATTTGACGGTACCGGAATAGAAAGCCACGGCTAACTACGTGCCAGCAGCCGCGGTAATACGTAGGTGGCAAGCGTTGTCCGGAATTATTGGGCGTAAAGCGCGCGCAGGCGGATTGGTCAGTCTGTCTTAAAAGTTCGGGGCTTAACCCCGTGATGGGATGGAAACTGCCAATCTAGAGTATCGGAGAGGAAAGTGGAATTCCTAGTGTAGCGGTGAAATGCGTAGATATTAGGAAGAACACCAGTGGCGAAGGCGACTTTCTGGACGAAAACTGACGC…
ASV423	s_Corynebacterium_coyleae	Bacteria	Actinobacteriota	Actinobacteria	Corynebacteriales	Corynebacteriaceae	Corynebacterium	Corynebacterium coyleae	TGGGGAATATTGCACAATGGGCGCAAGCCTGATGCAGCGACGCCGCGTGGGGGATGACGGCCTTCGGGTTGTAAACTCCTTTCGCTAGGGACGAAGCGCAAGTGACGGTACCTAGAGAAGAAGCACCGGCTAACTACGTGCCAGCAGCCGCGGTAATACGTAGGGTGCGAGCGTTGTCCGGAATTACTGGGCGTAAAGAGCTCGTAGGTGGTTTGTCGCGTCGTTTGTGTAAGCCCGCAGCTTAACTGCGGGACTGCAGGCGATACGGGCATAACTTGAGTGCTGTAGGGGAGACTGGAATTCCTGGTGTAGCGGTGGAATGCGCAGATATCAGGAGGAACACCGATGGCGAAGGCAGGTCTCTGGGCAGTAACTGACGCTGAGGAGCGAAAGCATGGG…
ASV424	s_Prevotella_buccalis	Bacteria	Bacteroidota	Bacteroidia	Bacteroidales	Prevotellaceae	Prevotella	Prevotella buccalis	TGAGGAATATTGGTCAATGGGCGAGAGCCTGAACCAGCCAAGTAGCGTGCAGGATGACGGCCCTATGGGTTGTAAACTGCTTTTATGCGGGGATAAAGTGCGTGACGTGTCATGCATTGCAGGTACCGCATGAATAAGGACCGGCTAATTCCGTGCCAGCAGCCGCGGTAATACGGAAGGTCCGGGCGTTATCCGGATTTATTGGGTTTAAAGGGAGCGTAGGCCGCCAGATAAGCGTGTTGTGAAATGTACCGGCTCAACCGGTGAATTGCAGCGCGAACTGTCTGGCTTGAGTGCACGGTAAGCAGGCGGAATTCATGGTGTAGCGGTGAAATGCTTAGATATCATGAAGAACTCCGATTGCGAAGGCAGCTTGCTGCAGTGCGACTGACGCTGATG…
ASV425	g_Megasphaera	Bacteria	Firmicutes	Negativicutes	Veillonellales-Selenomonadales	Veillonellaceae	Megasphaera		TGGGGAATCTTCCGCAATGGACGAAAGTCTGACGGAGCAACGCCGCGTGAGTGAAGAAGGTCTTCGGATTGTAAAGCTCTGTTCTACGGGACGAAACAGACGGATGCCAACAGGATCCGTCAGTGACGGTACCGTACGAGAAAGCCACGGCTAACTACGTGCCAGCAGCCGCGGTAATACGTAGGTGGCAAGCGTTGTCCGGAATTATTGGGCGTAAAGGGAGCGCAGGCGGTTCGGTAAGTCTGTATTAAAAGTGCGGGGCTTAACCCCGTGAGGGGACGGAAACTGTCGAACTTGAGTGTCGGAGAGGAAAGCGGAATTCCTAGTGTAGCGGTGAAATGCGTAGATATTAGGAGGAACACCGGTGGCGAAAGCGGCTTTCTGGACGACAACTGACGC…
ASV426	g_Corynebacterium	Bacteria	Actinobacteriota	Actinobacteria	Corynebacteriales	Corynebacteriaceae	Corynebacterium		TGGGGAATATTGCACAATGGGCGCAAGCCTGATGCAGCGACGCCGCGTGGGGGATGACGGCCTTCGGGTTGTAAACTCCTTTCGCAACTGACGAAGCTTTTGTGTGACGGTAGGTTGAGAAGAAGCACCGGCTAACTACGTGCCAGCAGCCGCGGTAATACGTAGGGTGCGAGCGTTGTCCGGAATTACTGGGCGTAAAGAGCTCGTAGGTGGTTTGTCGCGTCGTGTGTGAAATTCCGGGGCTTAACTTCGGGGTTGCATACGATACGGGCATAACTTGAGTGCTGTAGGGGAGACTGGAATTCCTGGTGTAGCGGTGAAATGCGCAGATATCAGGAGGAACACCGATGGCGAAGGCAGGTCTCTGGGCAGTAACTGACGCTGAGGAGCGAAAGCATG…
ASV427	f_Prevotellaceae	Bacteria	Bacteroidota	Bacteroidia	Bacteroidales	Prevotellaceae			TGAGGAATATTGGTCAATGGGCGGGAGCCTGAACCAGCCAAGTAGCGTGCAGGAAGACGGCCCTATGGGTTGCAAACTGCTTTTATGCGGGGATAAAGGAGTCCACGTGTGGGCTTTTGCAGGTACCGCATGAATAAGGACCGGCTAATTCCGTGCCAGCAGCCGCGGTAATACGGAAGGTCCGGGCGTTATCCGGATTTATTGGGTTTAAAGGGAGCGTAGGCCGCGTTTTAAGCGTGTTGTGAAATGTAGGCGCCCAACGTCTGCATCGCAGCGCGAACTGGAACGCTTGAGTACGCGCAACGTTGGCGGAATTCGTCGTGTAGCGGTGAAATGCTTAGATATGACGAAGAACTCCGATTGCGAAGGCAGCTGACGGGAGCGGCACTGACGCTTAAG…
ASV428	g_Prevotella	Bacteria	Bacteroidota	Bacteroidia	Bacteroidales	Prevotellaceae	Prevotella		TGAGGAATATTGGTCAATGGGCGAGAGCCTGAACCAGCCAAGTAGCGTGCAGGATGACGGCCCTATGGGTTGTAAACTGCTTTTACGCGGGGATAAAGTGCGTGACGTGTCGCGCATCGCAGGTACCGCGTGAATAAGGACCGGCTAATTCCGTGCCAGCAGCCGCGGTAATACGGAAGGTCCGGGCGTTATCCGGATTTATTGGGTTTAAAGGGAGCGCAGGCCGCCCGATAAGCGTGTTGTGAAATGTACCGGCTCAACCGGTGAGTTGCAGCGCGAACTGTCAGGCTTGAGTGCAAGGGAAGCAGGCGGAATTCATGGTGTAGCGGTGAAATGCTTAGATATCATGAGGAACTCCGATTGCGAAGGCAGCTTGCTGTAGTGCGACTGACGCTTAGG…
ASV429	g_Prevotella_7	Bacteria	Bacteroidota	Bacteroidia	Bacteroidales	Prevotellaceae	Prevotella_7		TGAGGAATATTGGTCAATGGACGGAAGTCTGAACCAGCCAAGTAGCGTGCAGGATGACGGCCCTATGGGTTGTAAACTGCTTTTATACGGGGATAAAGTTAGGGACGTGTCCCTATTTGCAGGTACCGTATGAATAAGGACCGGCTAATTCCGTGCCAGCAGCCGCGGTAATACGGAAGGTCCGGGCGTTATCCGGATTTATTGGGTTTAAAGGGAGCGTAGGCCGTAGATTAAGTGTGTTGTGAAATGTAGACGCTCAACGTCTGACTTGCAGCGCATACTGGTTTACTTGAGTTTGCACAACGTTGGCGGAATTCGTCGTGTAGCGGTGAAATGCTTAGATATGACGAAGAACTCCGATTGCGAAGGCAGCTTGCGGGAGCAAAACTGACGCTGAAG…
ASV430	g_Sneathia	Bacteria	Fusobacteriota	Fusobacteriia	Fusobacteriales	Leptotrichiaceae	Sneathia		TGGGGAATATTGGACAATGGAGGCAACTCTGATCCAGCAATTCTGTGTGTGTGAAGAAGGTTTTAGGACTGTAAAACACTTTTAGTAGGGAAGAAAAAAATGACGGTACCTACAGAAGAAGCGACGGCTAAATACGTGCCAGCAGCCGCGGTAATACGTATGTCGCGAGCGTTATCCGGAATTATTGGGCTTAAAGGGCATCTAGGCGGATAATCAAGTTGAAGGTGAAAAGCTGTGGCTCAACCATAGTCTTGCCTACAAAACTGATTATCTAGAGTACTGGAAAGGTGGGTGGAACTACACGAGTAGAGGTGAAATTCGTAGATATGTGTAGGAATGCCGATGATGAAGATAACTCACTGGACAGAAACTGACGCTGAAGTGCGAAAGCTAGGGGAG…
ASV431	s_Acinetobacter_johnsonii	Bacteria	Proteobacteria	Gammaproteobacteria	Pseudomonadales	Moraxellaceae	Acinetobacter	Acinetobacter johnsonii	TGGGGAATATTGGACAATGGGCGAAAGCCTGATCCAGCCATGCCGCGTGTGTGAAGAAGGCCTTTTGGTTGTAAAGCACTTTAAGCGAGGAGGAGGCTACTGAGATTAATACTCTTGGATAGTGGACGTTACTCGCAGAATAAGCACCGGCTAACTCTGTGCCAGCAGCCGCGGTAATACAGAGGGTGCGAGCGTTAATCGGATTTACTGGGCGTAAAGCGTGCGTAGGCGGCTTTTTAAGTCGGATGTGAAATCCCTGAGCTTAACTTAGGAATTGCATTCGATACTGGGAAGCTAGAGTATGGGAGAGGATGGTAGAATTCCAGGTGTAGCGGTGAAATGCGTAGAGATCTGGAGGAATACCGATGGCGAAGGCAGCCATCTGGCCTAATACTGACG…
ASV432	g_[Ruminococcus]_gnavus_group	Bacteria	Firmicutes	Clostridia	Lachnospirales	Lachnospiraceae	[Ruminococcus] gnavus group		TGGGGAATATTGCACAATGGGGGAAACCCTGATGCAGCGACGCCGCGTGAGCGATGAAGTATTTCGGTATGTAAAGCTCTATCAGCAGGGAAGAAAATGACGGTACCTGACTAAGAAGCCCCGGCTAACTACGTGCCAGCAGCCGCGGTAATACGTAGGGGGCAAGCGTTATCCGGATTTACTGGGTGTAAAGGGAGCGTAGACGGCATGGCAAGCCAGATGTGAAAGCCCGGGGCTCAACCCCGGGACTGCATTTGGAACTGTCAGGCTAGAGTGTCGGAGAGGAAAGCGGAATTCCTAGTGTAGCGGTGAAATGCGTAGATATTAGGAGGAACACCAGTGGCGAAGGCGGCTTTCTGGACGATGACTGACGTTGAGGCTCGAAAGCGTGGGGAGCAA…
ASV433	o_Lactobacillales	Bacteria	Firmicutes	Bacilli	Lactobacillales				TAGGGAATCTTCCGCAATGGACGCAAGTCTGACGGAGCAACGCCGCGTGAGTGAAGAAGGTTTTCGGATCGTAAAACTCTGTTGTTAGAGAAGAACAAGTGCTAGAGTAACTGTTAGCGCCTTGACGGTATCTAACCAGAAAGCCACGGCTAACTACGTGCCAGCAGCCGCGGTAATACGTAGGTGGCAAGCGTTGTCCGGATTTATTGGGCGTAAAGCGAGCGCAGGCGGTTCCTTAAGTCTGATGTGAAAGCCCCCGGCTCAACCGGGGAGGGTCATTGGAAACTGGGGAACTTGAGTGCAGAAGAGGAGAGTGGAATTCCATGTGTAGCGGTGAAATGCGTAGATATATGGAGGAACACCAGTGGCGAAGGCGACTCTCTGGTCTGTAACTGACGC…
ASV434	s_Peptoniphilus_obesi	Bacteria	Firmicutes	Clostridia	Peptostreptococcales-Tissierellales	Family XI	Peptoniphilus	Peptoniphilus obesi	TGGGGAATATTGCACAATGGGGGGAACCCTGATGCAGCGACGCCGCGTGAGCGAAGAAGGGATTCGTTTCGTAAAGCTCTGTCCTATGGGAAGATAATGACGGTACCATAGAAGAAAGCCCCGGCTAACTACGTGCCAGCAGCCGCGGTAATACGTAGGGGGCGAGCGTTGTCCGGAATCACTGGGCGTAAAGGGTTCGCAGGCGGATAAACAAGTCAAGAGTAAAAGGCATGGGCTTAACCCATGTAAGCTATTGAAACTGTTTATCTTGAGATGTGGAGAGGTAAGTGGAATTACTAGTGTAGCGGTGAAATGCGTAGATATTAGTAGGAATACCAGTAGCGAAGGCGACTTACTGGACACAAACTGACGCTGAGGAACGAAAGCGTGGGTAGCAAA…
ASV435	g_Lactobacillus	Bacteria	Firmicutes	Bacilli	Lactobacillales	Lactobacillaceae	Lactobacillus		TATTGACTCTTCCACAATGTACGCAAGTCTGATGGATCACCGCCGCTTGAGTGAAGAAGGGTTTCGGCTCGTCCAGCTCTGTTGTTGGTGAAGAAGGACAGGGGTAGTAACTGACCTTTGTTTGACGGTAATCAATTAGAAAGTCACGGCTAACTACGTGCCAGCAGCCGCGGTAATACGTAGGTGGCAAGCGTTGTCCGGATTTATTGGGCGTAAAGCGAGTGCAGGCGGCTCGATAAGTCTGATGTGAAAGCCTTCGGCTCAACCGGAGAATTGCATCAGAAACTGTCGAGCTTGAGTACAGAAGAGGAGAGTGGAACTCCATGTGTAGCGGTGAAATGCGTAGATATATGGAAGAACACCGGTGGCGAAGGCGGCTCTCTGGTCTGTTACTGACGC…
ASV436	f_Mitochondria	Bacteria	Proteobacteria	Alphaproteobacteria	Rickettsiales	Mitochondria			GCAAGAGAGAACTTGTGCAGGGAAACCCCTCCTTATAAAACCATCAGATCTCATGAGACTTATTCCTTATCATGAGAACAGCATGGGAAAGACCTGCCCCATGATTTAATTACCTCCCATTGGGTTCCTCCCATGACATGTGGGAATTGTGGGAGCTGCAATTCAAGATGAGATCTGGGTGGGGATATAGCCAAACCATATCAAGACACCTGGTAGGCCACCAACTGGGAAATAAGGTCTGGATTTTATTCTTAAAATCATCACACCCTTGCTGTGTGACGTTTGGGCTTGGCATTTATCTCCCTGCTTCTGTGAGACAGGAAAATAAGTGTTATTTGTAAAGTGTGTTGAGGTTCCCTGATGAAAGTTACCAGTTAACCACAAAGTAGTGTTATGAAT…
ASV437	s_Aerococcus_christensenii	Bacteria	Firmicutes	Bacilli	Lactobacillales	Aerococcaceae	Aerococcus	Aerococcus christensenii	TAGGGAATCTTCCGCAATGGACGCAAGTCTGACGGAGCAACGCCGCGTGAGTGAAGAAGGTTTTCGGATCGTAAAACTCTGTTGTAAGAGAAGAACAAATTGTAGAGTAACTGCTACAGTCTTGACGGTATCTTACCAGAAAGCCACGGCTAACTACGTGCCAGCAGCCGCGGTAATACGTAGGTGGCAAGCGTTGTCCGGATTTATTGGGCGTAAAGGGGGCGCAGGCTGCTTCTTAAGTCTGATGTGAAAGCCCACGGCTTAACCGTGGAAGTGCATTGGAAACTGGGAAGCTTGAGTGCAGAAGAGGAAAGTGGAACTCCATGTGTAGCGGTGGAATGCGTAGATATATGGAAGAACACCAGTGGCGAAAGCGACTTTCTGGTCTGTCACTGACGC…
ASV438	g_Porphyromonas	Bacteria	Bacteroidota	Bacteroidia	Bacteroidales	Porphyromonadaceae	Porphyromonas		TGAGGAATATTGGTCAATGGAGGAAACTCTGAACCAGCCAAGTCGCGTGAAGGAAGAATGTCCTAAGGATTGTAAACTTCTTTAGCGAGTGAGTAAGGACTTCCACGCGTTGGGAGTTTGAAAGTAGCTCGAGAATAAGTATCGGCTAACTCCGTGCCAGCAGCCGCGGTAATACGGAGGATACGAGCGTTATCCGGATTTATTGGGTTTAAAGGGTGCGCAGGTGGTCCTGCAAGTCAGTGGTGAAAAGCTGAGGCTCAACCTCAGCCTTGCCGTTGAAACTGCAAGACTTGAGAGTACATGATGTGGGCGGAATGCGTAGTGTAGCGGTGAAATGCATAGATATTACGCAGAACTCCGATTGCGAAGGCAGCTCACAAAGGTATGTCTGACACTGAG…
ASV439	s_Prevotella_7_denticola	Bacteria	Bacteroidota	Bacteroidia	Bacteroidales	Prevotellaceae	Prevotella_7	Prevotella_7 denticola	TGAGGAATATTGGTCAATGGGCGGAAGCCTGAACCAGCCAAGTAGCGTGCAGGAGGACGGCCCTACGGGTTGTAAACTGCTTTTATGCGGGGATAAAGTGAGGGACGCGTCCCTTTTTGCAGGTACCGCATGAATAAGGACCGGCTAATTCCGTGCCAGCAGCCGCGGTAATACGGAAGGTCCGGGCGTTATCCGGATTTATTGGGTTTAAAGGGAGCGTAGGCCGGGGATTAAGTGTGTTGTGAAATGTAGGCGCCCAACGTCTGACTTGCAGCGCATACTGGTTCCCTTGAGTACGCGCAACGCCGGCGGAATTCGTCGTGTAGCGGTGAAATGCTTAGATATGACGAAGAACCCCGATTGCGAAGGCAGCCGGCGGGAGCGCAACTGACGCTGAAG…
ASV440	s_Prevotella_buccalis	Bacteria	Bacteroidota	Bacteroidia	Bacteroidales	Prevotellaceae	Prevotella	Prevotella buccalis	TGAGGAATATTGGTCAATGGGCGAGAGCCTGAACCAGCCAAGTAGCGTGCAGGATGACGGCCCTATGGGTTGTAAACTGCTTTTATGTGGGGATAAAGTGCGTGACGTGTCATGCATTGCAGGTACCACATGAATAAGGACCGGCTAATTCCGTGCCAGCAGCCGCGGTAATACGGAAGGTCCGGGCGTTATCCGGATTTATTGGGTTTAAAGGGAGCGTAGGCCGCCAGATAAGCGTGTTGTGAAATGTACCGGCTCAACCGGTGAATTGCAGCGCGAACTGTTTGGCTTGAGTGCACGGTAAGCAGGCGGAATTCATGGTGTAGCGGTGAAATGCTTAGATATCATGAAGAACTCCGATTGCGAAGGCAGCTTGCTGCAGTGCGACTGACGCTGATG…
ASV441	s_Olsenella_phocaeensis	Bacteria	Actinobacteriota	Coriobacteriia	Coriobacteriales	Atopobiaceae	Olsenella	Olsenella phocaeensis	TGGGGAATCTTGCACAATGGGCGAAAGCCTGATGCAGCGACGCCGCGTGCGGGACGAAGGCCTTCGGGTCGTAAACCGCTTTCAGCAGGGACGAGGCCGCAAGGTGACGGTACCTGCAGAAGAAGCCCCGGCTAACTACGTGCCAGCAGCCGCGGTAATACGTAGGGGGCGAGCGTTATCCGGATTCATTGGGCGTAAAGCGCGCGTAGGCGGCCTGTTAGGTCGGGAGTTAAATCCGGGGGCTCAACCCCCGTCCGCTCCCGATACCGGCGGGCTTGAGTCTGGTAGGGGAAGGCGGAATTCCCAGTGTAGCGGTGGAATGCGCAGATATTGGGAAGAACACCGGTGGCGAAGGCGGCCTTCTGGGCCACGACTGACGCTGAGGCGCGAAAGCTAGGG…
ASV442	g_Megasphaera	Bacteria	Firmicutes	Negativicutes	Veillonellales-Selenomonadales	Veillonellaceae	Megasphaera		TGGGGAATCTTCCGCAATGGGCGAAAGCCTGACGGAGCAACGCCGCGTGAGTGAAGACGGCCTTCGGGTTGTAAAGCTCTGTTATACGGGACGAATAGTCTTGTGGTTAATACCCATGAGAAGTGACGGTACCGTAAGAGAAAGCCACGGCTAACTACGTGCCAGCAGCCGCGGTAATACGTAGGTGGCAAGCGTTGTCCGGAATTATTGGGCGTAAAGGGCGCGCAGGCGGCTTCTTAAGTCTGTCTTAAAAGTGCGGGGCTTAACCCCGTGATGGGATGGAAACTGGGAAGCTCAGAGTATCGGAGAGGAAAGCGGAATTCCTAGTGTAGCGGTGAAATGCGTAGATATTAGGAGGAACACCAGTGGCGAAAGCGGCTTTCTGGACGAAAACTGACG…
ASV443	s_Veillonella_montpellierensis	Bacteria	Firmicutes	Negativicutes	Veillonellales-Selenomonadales	Veillonellaceae	Veillonella	Veillonella montpellierensis	TGGGGAATCTTCCGCAATGGACGAAAGTCTGACGGAGCAACGCCGCGTGAGTGATGACGGTCTTCGGATTGTAAAGCTCTGTTAATCGGGACGAATGGTTTGTGTGCAAATAGTGCATGGACATGACGGTACCGGAATAGAAAGCCACGGCTAACTACGTGCCAGCAGCCGCGGTAATACGTAGGTGGCAAGCGTTGTCCGGAATTATTGGGCGTAAAGCGCGCGCAGGCGGACTAGCCAGTCAGTCTTAAAAGTTCGGGGCTTAACCCCGTGATGGGATTGAAACTACTAGTCTAGAGTATCGGAGAGGAAAGTGGAATTCCTAGTGTAGCGGTGAAATGCGTAGATATTAGGAAGAACACCAGTGGCGAAGGCGACTTTCTGGACGAACACTGACGC…
ASV445	g_Megasphaera	Bacteria	Firmicutes	Negativicutes	Veillonellales-Selenomonadales	Veillonellaceae	Megasphaera		TGGGGAATCTTCCGCAATGGACGAAAGTCTGACGGAGCAACGCCGCGTGAGTGAAGAAGGTCTTCGGATTGTAAAGCTCTGTTCTACGGGACGAAACAGACGGATGCCAACAGTATCCGTCCGTGACGGTACCGTACGAGAAAGCCACGGCTAACTACGTGCCAGCAGCCGCGGTAATACGTAGGTGGCAAGCGTTGTCCGGAATTATTGGGCGTAAAGGGAGCGCAGGCGGTTCGGTAAGTCTGTATTAAAAGTGCGGGGCTTAACCCCGTGAGGGGACGGAAACTGTCGAACTTGAGTGTCGGAGAGGAAAGCGGAATTCCTAGTGTAGCGGTGAAATGCGTAGATATTAGGAGGAACACCGGTGGCGAAAGCGGCTTTCTGGACGACAACTGACGC…
ASV446	g_Streptococcus	Bacteria	Firmicutes	Bacilli	Lactobacillales	Streptococcaceae	Streptococcus		TAGGGAATCTTCGGCAATGGGGGGAACCCTGACCGAGCAACGCCGCGTGAGTGAAGAAGGTTTTCGGATCGTAAAGCTCTGTTGTTAAGGAAGAACGAGTGTGAGAATGGAAAGTTCATACTGTGACGGTACTTAACCAGAAAGGGACGGCTAACTACGTGCCAGCAGCCGCGGTAATACGTAGGTCCCGAGCGTTGTCCGGATTTATTGGGCGTAAAGCGAGCGCAGGCGGTTAGAAAAGTCTGAAGTGAAAGGCAGTGGCTCAACCATTGTAGGCTTTGGAAACTGTTTAACTTGAGTGCAGAAGGGGAGAGTGGAATTCCATGTGTAGCGGTGAAATGCGTAGATATATGGAGGAACACCGGTGGCGAAAGCGGCTCTCTGGTCTGTAACTGACGC…
ASV447	g_Porphyromonas	Bacteria	Bacteroidota	Bacteroidia	Bacteroidales	Porphyromonadaceae	Porphyromonas		TGAGGAATATTGGTCAATGGGCGAGAGCCTGAACCAGCCAAGTCGCGTGAAGGAAGACGGTTCATAAGGATTGTAAACTTCTTTTGCAGAGGAGTAACGATAGGCACGTGTGCCTGTGTGAACGTACTCTGCGAATAAGTATCGGCTAACTCCGTGCCAGCAGCCGCGGTAATACGGAGGATACGAGCGTTATCCGGAATTATTGGGTTTAAAGGGTGCGTAGGTGGCTATTTAAGTCAGGGGTGAAAAGCATGAGCTCAACTCATGTCTTGCCTTTGAAACTGGACAGCTAGAGAAAAGACGAGGTATGTGGAATGTGTGGTGTAGCGGTGAAATGCATAGATATCACACAGAACTCCGATTGCGCAGGCAGCGTACCAGACTTCTTCTGACACTGAA…
ASV448	s_Lawsonella_clevelandensis	Bacteria	Actinobacteriota	Actinobacteria	Corynebacteriales	Corynebacteriaceae	Lawsonella	Lawsonella clevelandensis	TGGGGAATATTGCACAATGGGCGAAAGCCTGATGCAGCGACGCCGCGTGAGGGATGACGGCCTTCGGGTTGTAAACCTCTTTCAGTAGGGACGAAGCGCAAGTGACGGTACCTGCAGAAGAAGCACCGGCTAACTACGTGCCAGCAGCCGCGGTAATACGTAGGGTGCGAGCGTTGTCCGGAATTACTGGGCGTAAAGAGCTCGTAGGCGGTTTGTCACGTCGTCTGTGAAATCCTAGGGCTTAACCCTGGACGTGCAGGCGATACGGGCTGACTTGAGTACTACAGGGGAGACTGGAATTTCTGGTGTAGCGGTGGAATGCACAGATATCAGGAAGAACACCGATGGCGAAGGCAGGTCTCTGGGTAGTAACTGACGCTGAGGAGCGAAAGCATGGGT…
ASV449	s_Granulicatella_elegans	Bacteria	Firmicutes	Bacilli	Lactobacillales	Carnobacteriaceae	Granulicatella	Granulicatella elegans	TAGGGAATCTTCCGCAATGGACGCAAGTCTGACGGAGCAACGCCGCGTGAGTGAAGAAGGATTTCGGTTCGTAAAACTCTGTTGTTAGAGAAGAACAGCGCATAGAGTAACTGTTATGCGTGTGACGGTATCTAACCAGAAAGCCACGGCTAACTACGTGCCAGCAGCCGCGGTAATACGTAGGTGGCAAGCGTTGTCCGGATTTATTGGGCGTAAAGCGAGCGCAGGCGGTCAATTAAGTCTGATGTGAAAGCCCCCGGCTCAACCGGGGAGGGTCATTGGAAACTGGTTGACTTGAGTGCAGAAGAGGAGAGTGGAATTCCATGTGTAGCGGTGAAATGCGTAGATATATGGAGGAACACCAGTGGCGAAGGCGACTCTCTGGTCTGTAACTGACGC…
ASV450	g_Sutterella	Bacteria	Proteobacteria	Gammaproteobacteria	Burkholderiales	Sutterellaceae	Sutterella		TGGGGAATTTTGGACAATGGGGGCAACCCTGATCCAGCCATGCCGCGTGCAGGATGAAGGTCTTCGGATTGTAAACTGCTTTTGTCAGGGAAGAAAAGGTCTGTGTTAATACCATAGACTGCTGACGGTACCTGAAGAATAAGCACCGGCTAACTACGTGCCAGCAGCCGCGGTAATACGTAGGGTGCAAGCGTTAATCGGAATTACTGGGCGTAAAGCGTGCGCAGGCGGTTCTGTAAGACAGATGTGAAATCCCCGGGCTCAACCTGGGAATGGCATTTGTGACTGCAGGACTAGAGTTCATCAGAGGGGGGTGGAATTCCAAGTGTAGCAGTGAAATGCGTAGATATTTGGAAGAACACCAATGGCGAAGGCAGCCCCCTGGGATGCGACTGACGC…
ASV451	s_Prevotella_timonensis	Bacteria	Bacteroidota	Bacteroidia	Bacteroidales	Prevotellaceae	Prevotella	Prevotella timonensis	TGAGGAATATTGGTCAATGGGCGAGAGCCTGAACCAGCCAAGTAGCGTGCAGGACGACGGCCCTATGGGTTGTAAACTGCTTTTATGTGGGGATAAAGTGCGTGACGTGTCATGCATTGCAGGTACCACATGAATAAGGACCGGCTAATTCCGTGCCAGCAGCCGCGGTAATACGGAAGGTCCGGGCGTTATCCGGATTTATTGGGTTTAAAGGGAGCGTAGGCTGTCTATTAAGCGTGTTGTGAAATGTACCGGCTCAACCGGTGGCTTGCAGCGCGAACTGGTCGACTTGAGTATGAAGGAAGTAGGCGGAATTCATGGTGTAGCGGTGAAATGCTTAGATATCATGACGAACTCCGATTGCGCAGGCAGCTTACTGTAGCATAACTGACGCTGATG…
ASV452	g_Listeria	Bacteria	Firmicutes	Bacilli	Lactobacillales	Listeriaceae	Listeria		TAGGGAATCTTCCGCAATGGACGAAAGTCTGACGGAGCAACGCCGCGTGTATGAAGAAGGTTTTCGGATCGTAAAGTACTGTTGTTAGAGAAGAACAAGGATAAGAGTAACTGCTTGTCCCTTGACGGTATCTAACCAGAAAGCCACGGCTAACTACGTGCCAGCAGCCGCGGTAATACGTAGGTGGCAAGCGTTGTCCGGATTTATTGGGCGTAAAGCGCGCGCAGGCGGTCTTTTAAGTCTGATGTGAAAGCCCCCGGCTTAACCGGGGAGGGTCATTGGAAACTGGAAGACTGGAGTGCAGAAGAGGAGAGTGGAATTCCACGTGTAGCGGTGAAATGCGTAGATATGTGGAGGAACACCAGTGGCGAAGGCGACTCTCTGGTCTGTAACTGACGC…
ASV454	s_Alloscardovia_omnicolens	Bacteria	Actinobacteriota	Actinobacteria	Bifidobacteriales	Bifidobacteriaceae	Alloscardovia	Alloscardovia omnicolens	TGGGGAATATTGCACAATGGGGGGAACCCTGATGCAGCGACGCCGCGTGCGGGATGACGGCCTTCGGGTTGTAAACCGCTTTTATTGGGGAGCAAGCGTGAGTGAGTGTACCTTTTGAATAAGCACCGGCTAACTACGTGCCAGCAGCCGCGGTAATACGTAGGGTGCAAGCGTTGTCCGGAATTATTGGGCGTAAAGAGCTCGTAGGCGGTTTGTCGCGTCTGGTGTGAAAGTCCATCGCTTAACGGTGGATTGGCGCTGGGTACGGGCAGGCTAGAGTGTAGTAGGGGAGACTGGAATTCTCGGTGTAACGGTGGAATGTGTAGATATCGGGAAGAACACCAATGGCGAAGGCAGGTCTCTGGGCTATTACTGACGCTGAGGAGCGAAAGCGTGGGG…
ASV455	g_DNF00809	Bacteria	Actinobacteriota	Coriobacteriia	Coriobacteriales	Eggerthellaceae	DNF00809		TGGGGAATATTGCGCAATGGGGGCAACCCTGACGCAGCAACGCCGCGTGCGGGACGACGGCCTTCGGGTTGTAAACCGCTTTCAGCAGGGAAGATAGTGACGGTACCTGCACAAGAAGCCCCGGCTAACTACGTGCCAGCAGCCGCGGTAATACGTAGGGGGCGAGCGTTATCCGGATTCATTGGGCGTAAAGCGCGCGCAGGCGGCTCTTCAAGCGGAACCTCTAACCCCGGGGCTCAACCTCGGGCCGGGTTCCGAACTGGAGGGCTCGAGTGCGGTAGAGGCAGGCGGAATTCCCGGTGTAGCGGTGGAATGCGCAGATATCGGGAAGAACACCGATGGCGAAGGCAGCCTGCTGGGCCGGCACTGACGCTGAGGCGCGAAAGCTAGGGGAGCGAA…
ASV456	s_Varibaculum_cambriense	Bacteria	Actinobacteriota	Actinobacteria	Actinomycetales	Actinomycetaceae	Varibaculum	Varibaculum cambriense	TGGGGGATATTGCACAATGGGCGAAAGCCTGATGCAGCGACGCCGCGTGGGGGATGAAGGCCTTCGGGTTGTAAACTTCTTTTGCTCTGAACAAGGCATGCCAATGGGTGTGTTGAGTGTAGGGGTTGATTAGCGCCGGCTAACTACGTGCCAGCAGCCGCGGTAATACGTAGGGCGCGAGCGTTGTCCGGAATTATTGGGCGTAAAGGGCTTGTAGGTGGCTGGTTGCGTCTGTCGTGAAAGCTCATGGCTTAACTGTGGGTTTGCGGTGGGTACGGGCTGGCTTGAGTGCAGTAGGGGAGGCTGGAATTCCTGGTGTAGCGGTGGAATGCGCAGATATCAGGAGGAATACCGGTGGCGAAGGCGGGTCTCTGGGCTGTTACTGACACTGAGGAGCGA…
ASV457	s_Atopobium_parvulum	Bacteria	Actinobacteriota	Coriobacteriia	Coriobacteriales	Atopobiaceae	Atopobium	Atopobium parvulum	TGGGGAATCTTGCACAATGGGCGAAAGCCTGATGCAGCGACGCCGCGTGCGGGATGAAGGCCTTCGGGTTGTAAACCGCTTTCAGCAGGGACGAGGCGAAAGTGACGGTACCTGCAGAAGAAGCCCCGGCTAACTACGTGCCAGCAGCCGCGGTAATACGTAGGGGGCAAGCGTTATCCGGATTCATTGGGCGTAAAGCGCTCGTAGGCGGTCTGTTAGGTCGGGAGTTAAATCCGGGGGCTCAACCCCCGTTCGCTCCCGATACCGGCAGACTTGAGTTTGGTAGGGGAAGGTGGAATTCCTAGTGTAGCGGTGGAATGCGCAGATATTAGGAAGAACACCAGTGGCGAAGGCGGCCTTCTGGGCCATAACTGACGCTGAGGAGCGAAAGCTAGGGGA…
ASV458	g_Lachnospiraceae_FE2018_group	Bacteria	Firmicutes	Clostridia	Lachnospirales	Lachnospiraceae	Lachnospiraceae FE2018 group		TGGGGAATATTGCACAATGGGGGAAACCCTGATGCAGCGACGCCGCGTGAACGAAGAAGTACCTCGGTATGTAAAGTTCTATCAGCAGGGAAGAAAATGACGGTACCTGACTAAGAAGCCCCGGCTAACTACGTGCCAGCAGCCGCGGTAATACGTAGGGGGCAAGCGTTATCCGGATTTACTGGGTGTAAAGGGAGCGTAGACGGCAGTGCAAGTCTGAAGTGAAATGCATGGGCTCAACTCATGAACTGCTTTGGAAACTGTACAGCTAGAGTACCGGAGGGGTAAGCGGAATTCCTGGTGTAGCGGTGAAATGCGTAGATATCAGGAGGAACACCGGTGGCGAAGGCGGCTTACTGGACGGAAACTGACGTTAAGGCTCGAAAGCGTGGGGAGCAA…
ASV460	f_Carnobacteriaceae	Bacteria	Firmicutes	Bacilli	Lactobacillales	Carnobacteriaceae			TAGGGAATCTTCCGCAATGGACGCAAGTCTGACGGAGCAACGCCGCGTGAGTGAAGACGGTCTTCGGATTGTAAAACTCTGTTGTGAGAGAAGAACAAGCTTTTCAGTAACTGGAAAAGCCTTGACGGTATCTCACCAGAAAGCCACGGCTAACTACGTGCCAGCAGCCGCGGTAATACGTAGGTGGCAAGCGTTGTCCGGATTTATTGGGCGTAAAGCGAGCGCAGGCGGTTCCTTAAGTCTGATGTGAAAGCCCACGGCTTAACCGTGGAAGGTCATTGGAAACTGGGGAACTTGAGTGCAGAAGAGGAGAGTGGAATTCCATGTGTAGCGGTGGAATGCGTAGATATATGGAGGAACACCAGTGGCGAAGGCGACTCTCTGGTCTGTAACTGACGC…
ASV461	s_Prevotella_buccalis	Bacteria	Bacteroidota	Bacteroidia	Bacteroidales	Prevotellaceae	Prevotella	Prevotella buccalis	TGAGGAATATTGGTCAATGGGCGAGAGCCTGAACCAGCCAAGTAGCGTGCAGGATGACGGCCCTATGGGTTGTAAACTGCTTTTATGCGGGGATAAAGTGCGTGACGTGTCATGCATTGCAGGTACCGCATGAATAAGGACCGGCTAATTCCGTGCCAGCAGCCGCGGTAATACGGAAGGTCCGGGCGTTATCCGGATTTATTGGGTTTAAAGGGAGCGTAGGCCGCCAGATAAGCGTGTTGTGAAATGTACCGGCTCAACCGGTGAATTGCAGCGCGAACTGTTTGGCTTGAGTGCACGGTAAGCAGGCGGAATTCATGGTGTAGCGGTGAAATGCTTAGATATCATGAGGAACTCCGATTGCGAAGGCAGCTTGCTGCAGTGCGACTGACGCTGATG…
ASV462	s_Butyricicoccus_faecihominis	Bacteria	Firmicutes	Clostridia	Oscillospirales	Butyricicoccaceae	Butyricicoccus	Butyricicoccus faecihominis	TGGGGAATATTGCGCAATGGGGGAAACCCTGACGCAGCAACGCCGCGTGATTGAAGAAGGCCTTCGGGTTGTAAAGATCTTTAATCAGGGACGAAACAAATGACGGTACCTGAAGAATAAGCTCCGGCTAACTACGTGCCAGCAGCCGCGGTAATACGTAGGGAGCAAGCGTTATCCGGATTTACTGGGTGTAAAGGGCGCGCAGGCGGGCCGGTAAGTTGGAAGTGAAATCTATGGGCTTAACCCATAAACTGCTTTCAAAACTGCTGGTCTTGAGTGATGGAGAGGCAGGCGGAATTCCGTGTGTAGCGGTGAAATGCGTAGATATACGGAGGAACACCAGTGGCGAAGGCGGCCTGCTGGACATTAACTGACGCTGAGGCGCGAAAGCGTGGGGAG…
ASV463	g_Staphylococcus	Bacteria	Firmicutes	Bacilli	Staphylococcales	Staphylococcaceae	Staphylococcus		TAGGGAATCTTCCGCAATGGGCGAAAGCCTGACGGAGCAACGCCGCGTGAGTGAAGAAGGTCTTCGGATCGTAAAACTCTGTTATTAGGGAAGAACAAATGTGTAAGTAACTATGCACGTCTTGACGGTACCTAATCAGAAAGCCACGGCTAACTACGTGCCAGCAGCCGCGGTAATACGTAGGTGGCAAGCGTTATCCGGAATTATTGGGCGTAAAGCGCGCGTAGGCGGTTTTTTAAGTCTGATGTGAAAGCCCACGGCTCAACCGTGGAGGGTCATTGGAAACTGGAAAACTTGAGTGCAGAAGAGGAAAGTGGAATTCCATGTGTAGCGGTGAAATGCGCAGAGATATGGAGGAACACCAGTGGCGAAGGCGACTTTCTGGTCTGTAACTGACGC…
ASV464	f_Prevotellaceae	Bacteria	Bacteroidota	Bacteroidia	Bacteroidales	Prevotellaceae			TGAGGAATATTGGTCAATGGGCGTGAGCCTGAACCAGCCAAGTAGCGTGCAGGAAGACGGCCCTATGGGTTGTAAACTGCTTTTATGCGGGGATAAAGGAGTCCACGTGTGGGCTTTTGCAGGTACCGCATGAATAAGGACCGGCTAATTCCGTGCCAGCAGCCGCGGTAATACGGAAGGTCCGGGCGTTATCCGGATTTATTGGGTTTAAAGGGAGCGTAGGCCGCGTTTTAAGCGTGTTGTGAAATGTAGGCGCCCAACGTCTGCATCGCAGCGCGAACTGGAACGCTTGAGTACGAGCAACGTTGGCGGAATTCGTAGTGTAGCGGTGAAATGCTTAGATATGACGAAGAACTCCGATTGCGAAGGCAGCTGACGGGAGCGGCACTGACGCTTAAG…
ASV465	s_Aerococcus_christensenii	Bacteria	Firmicutes	Bacilli	Lactobacillales	Aerococcaceae	Aerococcus	Aerococcus christensenii	TAGGGAATCTTCCGCAATGGACGCAAGTCTGACGGAGCAACGCCGCGTGAGTGAAGAAGGTTTTCGGATCGTAAAACTCTGTTGTAAGAGAAGAACAAATTGTAGAGTAACTGCTACAGTCTTGACGGTATCTTACCAGAAAGCCACGGCTAACTACGTGCCAGCAGCCGCGGTAATACGTAGGTGGCAAGCGTTGTCCGGATTTATTGGGCGTAAAGGGGGCGCAGGCTGCTTCTTAAGTCTGATGTGAAAGCCCACGGCTTAACCGTGGAAGTGCATTGGAAACTGGGAAGCTTGAGTACAGAAGAGGAAAGTGGAACTCCATGTGTAGCGGTGGAATGCGTAGATATATGGAAGAGCACCAGTGGCGAAAGCGACTTTCTGGTCTGTCACTGACGC…
ASV466	s_Prevotella_timonensis	Bacteria	Bacteroidota	Bacteroidia	Bacteroidales	Prevotellaceae	Prevotella	Prevotella timonensis	TGAGGAATATTGGTCAATGGGCGAGAGCCTGAACCAGCCAAGTAGCGTGCAGGATGACGGCCCTATGGGTTGTAAACTGCTTTTATGCGGGGATAAAGTGCGCGACGTGTCGTGCATTGCAGGTACCGCATGAATAAGGACCGGCTAATTCCGTGCCAGCAGCCGCGGTAATACGGAAGGTCCGGGCGTTATCCGGATTTATTGGGTTTAAAGGGAGCGTAGGCTGTCTATTAAGCGTGTTGTGAAATTTACCGGCTCAACCGGTGGCTTGCAGCGCGAACTGGTCGACTTGAGTATGCAGGAAGTAGGCGGAATTCATGGTGTAGCGGTGAAATGCTTAGATATCATGACGAACTCCGATTGCGCAGGCAGCTTACTGTAGCATAACTGACGCTGATG…
ASV467	g_Rikenellaceae_RC9_gut_group	Bacteria	Bacteroidota	Bacteroidia	Bacteroidales	Rikenellaceae	Rikenellaceae RC9 gut group		TGAGGAATATTGGACAATGGGCGGAAGCCTGATCCAGCCATGCCGCGTGAAGGACTAAGGCCCTACGGGTCGTAAACTTCTTTTGACGCAGAGCAATAAGGTCTACGTGTGGACCGATGAGAGTATGCGTCGAATAAGCATCGGCTAACTCCGTGCCAGCAGCCGCGGTAATACGGAGGATGCGAGCGTTATCCGGATTTATTGGGTTTAAAGGGTGCGTAGGCGGCATTTCAAGTCAGCGGTGAAATGCCCTCGCTCAACGAGGGATGTGCCGTTGAAACTGAGAGGCTGGAATACGATCGACGTGGGAGGAATGTGTGGTGTAGCGGTGAAATGCATAGATATCACACAGAACACCGATTGCGAAGGCATCCCACGAGGCCGTAATTGACGCTGAGG…
ASV468	g_Lactobacillus	Bacteria	Firmicutes	Bacilli	Lactobacillales	Lactobacillaceae	Lactobacillus		TATTGACTCTTCCACAATGTACGCAAGTCTGATGGATCACCGCCGCTTGAGTGAAGAAGGTTTTCGGATCGTCCAGCTCTGTTGTTGGTGAAGAAGGATAGAGGTAGTAACTGGCCTTTATTTGACGGTAATCAACCAGAAAGTCACGGCTAACTACGTGCCAGCAGCCGCGGTAATACGTAGGTGGCAAGCGTTGTCCGGATTTATTGGGCGTAAAGCGAGCGCAGGCGGAAGAATAAGTCTGATGTGAAAGCCCTCGGCTTAACCGAGGAACTGCATCGGAAACTGTTTTTCTTGAGTGCAGAAGAGGAGAGTGGAACTCCATGTGTAGCGGTGGAATGCGTAGATATATGGAAGAACACCAGTGGCGAAGGCGGCTCTCTGGTCTGCAACTGACGC…
ASV469	s_Aquabacterium_parvum	Bacteria	Proteobacteria	Gammaproteobacteria	Burkholderiales	Comamonadaceae	Aquabacterium	Aquabacterium parvum	TGGGGAATTTTGGACAATGGGCGCAAGCCTGATCCAGCAATGCCGCGTGCAGGAAGAAGGCCTTCGGGTTGTAAACTGCTTTTGTCAGGGAAGAAATCTTCTGGGTTAATACCTCGGGAGGATGACGGTACCTGAAGAATAAGCACCGGCTAACTACGTGCCAGCAGCCGCGGTAATACGTAGGGTGCGAGCGTTAATCGGAATTACTGGGCGTAAAGCGTGCGCAGGCGGCTTTGCAAGACAGAGGTGAAATCCCCGGGCTCAACCTGGGAACTGCCTTTGTGACTGCAAGGCTAGAGTACGGCAGAGGGGGATGGAATTCCGCGTGTAGCAGTGAAATGCGTAGATATGCGGAGGAACACCAATGGCGAAGGCAATCCCCTGGGCCTGTACTGACGC…
ASV470	g_Lactobacillus	Bacteria	Firmicutes	Bacilli	Lactobacillales	Lactobacillaceae	Lactobacillus		TATTGACTCTTCCACAATGTACGCAAGTCTGATGGATCACCGCCGCTTGAGTGAAGAAGGGTTTCGGCTCGTCCAGCTCTGTTGTTGGTGAAGAAGGACAGGGGTAGTAACTGACCTTTGTTTGACGGTAATCAATTAGAAAGTCACGGCTAACTACGTGCCAGCAGCCGCGGTAATACGTAGGTGGCAAGCGTTGTCCGGATTTATTGGGCGTAAAGCGAGTGCAGGCGGTTCGATAAGTCTGATGTGAAAGCCTTCGGCTCAACCGGAGAATTGCATCAGAAACTGTCGAGCTTGAGTACAGAAGAGGAGAGTGGAACTCCATGTGTAGCGGTGAAATGCGTAGATATATGGAAGAACACCGGTGGCGAAGGCGGCTCTCTGGTCTGTTACTGACGC…
ASV471	s_Veillonella_dispar	Bacteria	Firmicutes	Negativicutes	Veillonellales-Selenomonadales	Veillonellaceae	Veillonella	Veillonella dispar	TGGGGAATCTTCCGCAATGGACGAAAGTCTGACGGAGCAACGCCGCGTGAGTGATGACGGCCTTCGGGTTGTAAAGCTCTGTTAATCGGGACGAAAGGCCTTCTTGCGAATAGTTAGAAGGATTGACGGTACCGGAATAGAAAGCCACGGCTAACTACGTGCCAGCAGCCGCGGTAATACGTAGGTGGCAAGCGTTGTCCGGAATTATTGGGCGTAAAGCGCGCGCAGGCGGATTGGTCAGTCTGTCTTAAAAGTTCGGGGCTTAACCCCGTGATGGGATGGAAACTGCCAATCTAGAGTATCGGAGAGGAAAGTGGAATTCCTAGTGTAGCGGTGAAATGCGTAGATATTAGGAAGAACACCAGTGGCGAAGGCGACTTTCTGGACGAAAACTGACGC…
ASV473	g_Sphingobium	Bacteria	Proteobacteria	Alphaproteobacteria	Sphingomonadales	Sphingomonadaceae	Sphingobium		TAGGGAATATTGGACAATGGGGGCAACCCTGATCCAGCAATGCCGCGTGAGTGATGAAGGCCTTAGGGTTGTAAAGCTCTTTTACCCGAGATGATAATGACAGTATCGGGAGAATAAGCTCCGGCTAACTCCGTGCCAGCAGCCGCGGTAATACGGAGGGAGCTAGCGTTGTTCGGAATTACTGGGCGTAAAGCGCACGTAGGCGGCGATTTAAGTCAGAGGTGAAAGCCCGGGGCTCAACCCCGGAACTGCCTTTGAGACTGGATTGCTTGAATCCTGGAGAGGTGAGTGGAATTCCGAGTGTAGAGGTGAAATTCGTAGATATTCGGAAGAACACCAGTGGCGAAGGCGGCTCACTGGACAGGTATTGACGCTGAGGTGCGAAAGCGTGGGGAGCAA…
ASV474	f_Ruminococcaceae	Bacteria	Firmicutes	Clostridia	Oscillospirales	Ruminococcaceae			TGGGGGATATTGCGCAATGGGGGCAACCCTGACGCAGCAACGCCGCGTGAAGGATGAAGGTTTTCGGATTGTAAACTTCTTTTATTAAGGACGAAAAATGACGGTACTTAATGAATAAGCTCCGGCTAACTACGTGCCAGCAGCCGCGGTAATACGTAGGGAGCAAGCGTTGTCCGGATTTACTGGGTGTAAAGGGTGCGTAGGCGGCTTTGCAAGTCAGATGTGAAATCTATGGGCTCAACCCATAAACTGCATTTGAAACTGTAGAGCTTGAGTGAAGTAGAGGCAGGCGGAATTCCCCGTGTAGCGGTGAAATGCGTAGAGATGGGGAGGAACACCAGTGGCGAAGGCGGCCTGCTGGGCTTTAACTGACGCTGAGGCACGAAAGCGTGGGTAGCA…
ASV475	f_Mitochondria	Bacteria	Proteobacteria	Alphaproteobacteria	Rickettsiales	Mitochondria			TTCTATCTTTGCACAATGTAACACATTAAAGCGACAAGTTTTATTTCAAAGGCAATATTAATAATGGAGTTAGAAAACACTTATTTGCTAATCATTTAAAAGGAAATTTAAGCTGCAAATTGTTTCCTGTTCACACTCCTCTTTAATGGCTTTCTCTGACTTTAAGGCTAGAGATTGTGAATCCAGTCCTATGAGGTTTATTTGGGGAAATGGAAGAAAACTAGAATTTATTGATTGAGCACTTCCTGTGTGCCAGGCCTAGAGGCAGGTGTTTACATTCCTCATCTGCTATCCTTTGAATGTGTCCCCTCTAAGATTCAAATGTTGTTAATGTGATGGTATTAAGAGCTAGGGCCATTAAGAGGTAATTAGGCCACAAGGGCTCCTGTTTTGTGAATG
ASV476	g_Lactobacillus	Bacteria	Firmicutes	Bacilli	Lactobacillales	Lactobacillaceae	Lactobacillus		TAGGGAATCTTCCACAATGGACGCAAGTCTGATGGAGCAACGCCGCGTGAGTGAAGAAGGGTTTCGGCTCGTAAAGCTCTGTTGTTGGTGAAGAAGGACAGGGGTAGTAACTGACCTTTGTTTGACGGTAATCAATTAGAAAGTCACGGCTAACTACGTGCCAGCAGCCGCGGTAATACGTAGGTGGCAAGCGTTGTCCGGATTTATTGGGCGTAAAGCGAGGGCAGGCGGAAGAATAAGTCTGATGTGAAAGCCCTCGGCTGAACCGAGGAACTGCATCGGAAACTGTTTTTCTTGAGTGCAGAAGAGGAGAGTGGAACTCCATGTGTAGCGGTGAAATGCGTAGATATATGGAAGAACACCAGTGGCGAAGGCGGCTCTCTGGTCTGTTACTGACGC…
ASV477	s_Pelomonas_aquatica	Bacteria	Proteobacteria	Gammaproteobacteria	Burkholderiales	Comamonadaceae	Pelomonas	Pelomonas aquatica	TGGGGAATTTTGGACAATGGGCGCAAGCCTGATCCAGCCATGCCGCGTGCGGGAAGAAGGCCTTCGGGTTGTAAACCGCTTTTGTCAGGGAAGAAAAGGTTCTGGTTAATACCTGGGACTCATGACGGTACCTGAAGAATAAGCACCGGCTAACTACGTGCCAGCAGCCGCGGTAATACGTAGGGTGCAAGCGTTAATCGGAATTACTGGGCGTAAAGCGTGCGCAGGCGGTTATGCAAGACAGAGGTGAAATCCCCGGGCTCAACCTGGGAACTGCCTTTGTGACTGCATGGCTAGAGTACGGTAGAGGGGGATGGAATTCCGCGTGTAGCAGTGAAATGCGTAGATATGCGGAGGAACACCGATGGCGAAGGCAATCCCCTGGACCTGTACTGACGC…
ASV478	s_Staphylococcus_lugdunensis	Bacteria	Firmicutes	Bacilli	Staphylococcales	Staphylococcaceae	Staphylococcus	Staphylococcus lugdunensis	TAGGGAATCTTCCGCAATGGGCGAAAGCCTGACGGAGCAACGCCGCGTGAGTGATGAAGGTCTTAGGATCGTAAAACTCTGTTATTAGGGAAGAACAAACGTGTAAGTAACTGTGCACGTCTTGACGGTACCTAATCAGAAAGCCACGGCTAACTACGTGCCAGCAGCCGCGGTAATACGTAGGTGGCAAGCGTTATCCGGAATTATTGGGCGTAAAGCGCGCGTAGGCGGTTTTTTAAGTCTGATGTGAAAGCCCACGGCTCAACCGTGGAGGGTCATTGGAAACTGGAAAACTTGAGTGCAGAAGAGGAAAGTGGAATTCCATGTGTAGCGGTGAAATGCGCAGAGATATGGAGGAACACCAGTGGCGAAGGCGACTTTCTGGTCTGTAACTGACGC…
ASV479	s_Aerococcus_christensenii	Bacteria	Firmicutes	Bacilli	Lactobacillales	Aerococcaceae	Aerococcus	Aerococcus christensenii	TAGGGAATCTTCCGCAATGGACGCAAGTCTGACGGAGCAACGCCGCGTGAGTGAAGAAGGTTCTCGGATCGTAAAACTCTGTTGTAAGAGAAGAACAAATTGTAGAGTAACTGCTACAGTCTTGACGGTATCTTACCAGAAAGCCACGGCTAACTACGTGCCAGCAGCCGCGGTAATACGTAGGTGGCAAGCGTTGTCCGGATTTATTGGGCGTAAAGGGGGCGCAGGCTGCTTCTTAAGTCTGATGTGAAAGCCCACGGCTTAACCGTGGAAGTGCATTGGAAACTGGGAAGCTTGAGTACAGAAGAGGAAAGTGGAACTCCATGTGTAGCGGTGGAATGCGTAGATATATGGAAGAACACCAGTGGCGAAAGCGACTTTCTGGTCTGTCACTGACGC…
ASV480	f_Veillonellaceae	Bacteria	Firmicutes	Negativicutes	Veillonellales-Selenomonadales	Veillonellaceae			TGGGGAATCTTCCGCAATGGACGAAAGTCTGACGGAGCAACGCCGCGTGAGTGAAGACGGCCTTCGGGTTGTAAAGCTCTGTGATTCGGGACGAAAGGCCATATGTGAATAATATATGGAAATGACGGTACCGAAAAAGCAAGCCACGGCTAACTACGTGCCAGCAGCCGCGGTAATACGTAGGTGGCAAGCGTTGTCCGGAATTATTGGGCGTAAAGCGCGCGCAGGCGGCTTCCTAAGTCCATCTTAAAAGTGCGGGGCTTAACCCCGTGATGGGATGGAAACTGGGAAGCTGGAGTATCGGAGAGGAAAGTGGAATTCCTAGTGTAGCGGTGAAATGCGTAGAGATTAGGAAGAACACCGGTGGCGAAGGCGACTTTCTGGACGAAAACTGACGCT…
ASV481	f_Mitochondria	Bacteria	Proteobacteria	Alphaproteobacteria	Rickettsiales	Mitochondria			CAGGAGAATCGTTTAAACCTAGGAAGAATTCTCAGTGAGCCGAGATTGCTCCACTGCACTCCATCCTGAGCAATAGACTGAGACTTCATCTCAAAAAAAAAAAATTTAAAAAAAACAGAAAAAGAAAAAAGACAACCCACAGAATAGAAAATATTGGCTGATCATATATTTGATAAGAGGATAATATCCAGAAGATATAAAGACTTCCTAAAACTCAACAACAAAAAGACAAACAACCCAATATAAAAATGGGCAAAAGATTTTGCTATAGTTTGAGTGTGTCTGCTCCAAAATTCAGTTGTTTCCAATGTGATAGTATTAGGAGGTGGGGCCTTTAAGAGGTGATTAGGCCATGAAGTCTCCTTCCTTATAAATG
ASV482	g_[Eubacterium]_brachy_group	Bacteria	Firmicutes	Clostridia	Peptostreptococcales-Tissierellales	Anaerovoracaceae	[Eubacterium] brachy group		TGGGGAATATTGCACAATGGGCGAAAGCCTGATGCAGCAACGCCGCGTGAAGGATGAAGGTCCTTGGATTGTAAACTTCTGTCCATAGGGAAGAAACAAATGACGGTACCTATGGAGGAAGCCCCGGCTAACTACGTGCCAGCAGCCGCGGTAATACGTAGGGGGCAAGCGTTATCCGGAATTATTGGGCGTAAAGCGTGCGTAGGCGGCTTTTTAAGCGTGGGGTTTAAGGCTATGGCTCAACCATAGTATGCCCTGCGAACTGGAAGGCTTGAGTACAGGAGAGGAAAGCGGAATTCCTAGTGTAGCGGTGAAATGCGTAGATATTAGGAGGAACACCAGTGGCGAAGGCGGCTTTCTGGACTGAAACTGACGCTGAGGTACGAAAGCGTGGGGAGC…
ASV483	g_Prevotella	Bacteria	Bacteroidota	Bacteroidia	Bacteroidales	Prevotellaceae	Prevotella		TGAGGAATATTGGTCAATGGGCGAGAGCCTGAACCAGCCAAGTAGCGTGCAGGATGACGGCCCTATGGGTTGTAAACTGCTTTTACGCGGGGATAAAGTGCGTGACGTGTCTCGCATTGCAGGTACCGCGTGAATAAGGACCGGCTAATTCCGTGCCAGCAGCCGCGGTAATACGGAAGGTCCGGGCGTTATCCGGATTTATTGGGTTTAAAGGGAGCGCAGGCCGCCCGATAAGCGTGTTGTGAAATGTACCGGCTCAACCGGTGAGTTGCAGCGCGAACTGTCAGGCTTGAGTGCAAGGGAAGCAGGCGGAATTCATGGTGTAGCGGTGAAATGCTTAGATATCATGAGGAACTCCGATTGCGAAGGCAGCTTGCTGAAGTGCGACTGACGCTTAGG…
ASV484	g_Megasphaera	Bacteria	Firmicutes	Negativicutes	Veillonellales-Selenomonadales	Veillonellaceae	Megasphaera		TGGGGAATCTTCCGCAATGGACGAAAGTCTGACGGAGCAACGCCGCGTGAGTGAAGAAGGTCTTCGGATTGTAAAGCTCTGTTATACGGGACGAAAAAGACGGATACTGTTGGCATCCGTCCGTGACGGTACCGTAAGAGAAAGCCACGGCTAACTACGTGCCAGCAGCCGCGGTAATACGTAGGTGGCAAGCGTTGTCCGGAATTATTGGGCGTAAAGGGCGCGCAGGCGGTTCGGTAAGTCTGTCTTAAAAGTGCGGGGCTTAACCCCGTGAGGGGACGGAAACTGTCGAACTTGAGTGTCGGAGAGGAAAGCGGAATTCCTAGTGTAGCGGTGAAATGCGTAGATATTAGGAGGAACACCGGTGGCGAAAGCGGCTTTCTGGACGACAACTGACGC…
ASV486	s_Lawsonella_clevelandensis	Bacteria	Actinobacteriota	Actinobacteria	Corynebacteriales	Corynebacteriaceae	Lawsonella	Lawsonella clevelandensis	TGGGGAATATTGCACAATGGGCGGAAGCCTGATGCAGCGACGCCGCGTGAGGGATGACGGCCTTCGGGTTGTAAACCTCTTTCAGTAGGGACGAAGCGTAAGTGACGGTACCTGCAGAAGAAGCACCGGCTAACTACGTGCCAGCAGCCGCGGTAATACGTAGGGTGCGAGCGTTGTCCGGAATTACTGGGCGTAAAGAGCTCGTAGGCGGTTTGTCACGTCGTCTGTGAAATCCTAGGGCTTAACCCTGGACGTGCAGGCGATACGGGCTGACTTGAGTACTACAGGGGAGACTGGAATTTCTGGTGTAGCGGTGGAATGCACAGATATCAGGAAGAACACCGATGGCGAAGGCAGGTCTCTGGGTAGTAACTGACGCTGAGGAGCGAAAGCATGGGT…
ASV487	s_Actinomyces_turicensis	Bacteria	Actinobacteriota	Actinobacteria	Actinomycetales	Actinomycetaceae	Actinomyces	Actinomyces turicensis	TGGGGAATTTTGCACAATGGGCGCAAGCCTGATGCAGCGACGCCGCGTGAGGGATGAAGGCCTTCGGGTTGTAAACCTTTTTCGCTCATGGTCAAGCCGCAGCTTTGGGTTGTGGTGAGGGTAGTGGGTAAAGAAGCGCCGGCTAACTACGTGCCAGCAGCCGCGGTAATACGTAGGGCGCGAGCGTTGTCCGGAATTATTGGGCGTAAAGGGCTTGTAGGCGGTTGGCCGCGTCTGCCGTGAAATCCTCTGGCTTAACTGGGGGCGTGCGGTGGGTACGGGTTGACTTGAGTGCGGTAGGGGAGACTGGAATTCCTGGTGTAGCGGTGGAATGCGCAGATATCAGGAGGAACACCGGTGGCGAAGGCGGGTCTCTGGGCCGTTACTGACGCTGAGGAG…
ASV488	f_Mitochondria	Bacteria	Proteobacteria	Alphaproteobacteria	Rickettsiales	Mitochondria			AGACATCCCGTCCCCTCGGTAGCACTGATTGCATTTTCCATGAAGGTTGCTCTTAACTTCAAAGCAGACACTCTGCTGTGAAGGTTCTGAGAGGTTAGTTCTGGGTCTCGTTGTTTCAATTAATCATTTATTCAATTAATAAATTTTGAGCTCCTGCTGTGAATCAGGCAGTATGCTAGGCCCTGTGGCTACAATATAGGCATGGTTCATGTTTTCAGCAAACGACATTTTACTGCTTTGGTAAAAATAACAATTCATCAGAAGAAAGGCTATATACTAAGTTATAGAACAGAACAGAAGTAAGACCCTCCAAAAAGGAATGTGAATATACAAGAATGGATATGAATAATTTTCCAAATTATAGGTTCAGCTTGGGTAAAGAAAACTGTG
ASV489	s_Eremococcus_coleocola	Bacteria	Firmicutes	Bacilli	Lactobacillales	Aerococcaceae	Eremococcus	Eremococcus coleocola	TAGGGAATCTTCCGCAATGGACGCAAGTCTGACGGAGCAACGCCGCGTGTGTGAAGAAGGTTTTCGGATCGTAAAGCACTGTTATTAGCCAAGAACACCCCTAGTAGTAACTGGCTAGGGATTGACGGTAACTAATCAGAAAGCCACGGCTAACTACGTGCCAGCAGCCGCGGTAATACGTAGGTGGCAAGCGTTGTCCGGATTTATTGGGCGTAAAGGGAGCGCAGGCGGTGACTTAAGTCTGATGTGAAAGCCCACGGCTTAACCGTGGAGGGTCATTGGAAACTGGGTCACTTGAGTACAGAAGAGGAAAGCGGAATTCCATGTGTAGCGGTGAAATGCGTAGATATATGGAGGAACACCAGTGGCGAAGGCGGCTTTCTGGTCTGATACTGACGC…
ASV491	g_Prevotella	Bacteria	Bacteroidota	Bacteroidia	Bacteroidales	Prevotellaceae	Prevotella		TGAGGAATATTGGTCAATGGGCGAGAGCCTGAACCAGCCAAGTAGCGTGCAGGATGACGGCCCTATGGGTTGTAAACTGCTTTTATGTGGGGATAAAGTGCGTGACGTGTCATGCATTGCAGGTACCACATGAATAAGGACCGGCTAATTCCGTGCCAGCAGCCGCGGTAATACGGAAGGTCCGGGCGTTATCCGGATTTATTGGGTTTAAAGGGAGCGTAGGCCGCGTTTTAAGCGTGTTGTGAAATGTAGACGCCCAACGTCTGCATCGCAGCGCGAACTGGGACGCTTGAGTACGCGCAACGTTGGCGGAATTCGTCGTGTAGCGGTGAAATGCTTAGATATGACGAGGAACTCCGATTGCGAAGGCAGCTGACGGGAGCGGCACTGACGCTTAAG…
ASV494	f_Neisseriaceae	Bacteria	Proteobacteria	Gammaproteobacteria	Burkholderiales	Neisseriaceae			TGGGGAATTTTGGACAATGGGGGAAACCCTGATCCAGCCATGCCGCGTGTATGAAGAAGGCCTTAGGGTTGTAAAGTACTTTTGTTAGGGAAGAAAAGCTAGTTTTTAATAAAAATTAGTGATGACGGTACCTAAAGAATAAGCACCGGCTAACTACGTGCCAGCAGCCGCGGTAATACGTAGGGTGCAAGCGTTAATCGGAATTATTGGGCGTAAAGCGAGTGCAGACGGTTACTTAAGCCAGATGTGAAATCCCCAAGCTTAACTTGGGACGTGCATTTGGAACTGGGTGACTAGAGTGTGTCAGAGGGAGGTAGAATTCCACATGTAGCGGTGGAATGCGTAGAGATGTGGAGGAATACCGATGGCGAAGGCAGCCTCCTGGGATAACACTGACGT…
ASV495	p_Proteobacteria	Bacteria	Proteobacteria						TAGACAAAACACATCTAATAAGTTCTCTGGAAAACCATAGTTTTAGTTTGCCATTTGGCTGGCTATGTTTGCATTCAAAAACTCAGAAAAAATATGTAGCACAGTTTTCAACAGATGAATGCACTTCAGTATCAGTAATTATTAATACTTCAAAGTGTATTTGAATTTGCTTAAGTTTAGTTAATAAGAAAACTTTCTTCCTTTTTGCTTTTTAGAAAATTAAACATTAACCAGGCATTTTTCTTAACAATCTGCCGTTATGAGCCATACTATGGACTTTCGTCTTAACACAGGCAACACTGCCATATCTGTACATGAACAGACCTGACATAGAGTAAGAATAAGCCAATTGCGCAATTTAATGAAATGCTTTGGAGTTTA
ASV497	f_Veillonellaceae	Bacteria	Firmicutes	Negativicutes	Veillonellales-Selenomonadales	Veillonellaceae			TGGGGAATCTTCCGCAATGGACGAAAGTCTGACGGAGCAACGCCGCGTGAGTGAAGACGGCCTTCGGGTTGTAAAGCTCTGTGATTCGGGACGAAAGGCCATATGTGAATAATATATGGAAATGACGGTACCGAAAAAGCAAGCCACGGCTAACTACGTGCCAGCAGCCGCGGTAATACGTAGGTGGCAAGCGTTGTCCGGAATTATTGGGCGTAAAGCGCGCGCAGGCGGCTACTTAAGTCCATCTTAAAAGTGCGGGGCTTAACCCCGTGATGGGATGGAAACTGAGAAGCTGGAGTGTCGGAGAGGAAAGTGGAATTCCTAGTGTAGCGGTGAAATGCGTAGAGATTAGGAAGAACACCAATGGCGAAGGCAGGTCTCTGGGCTGTTACTGACGCT…
ASV499	f_Actinomycetaceae	Bacteria	Actinobacteriota	Actinobacteria	Actinomycetales	Actinomycetaceae			TGGGGGATATTGCACAATGGACGAAAGTCTGATGCAGCGACGTCGTGTGGGGGATGAAGGCCTTCGGGTTGTAAACTCCTTTCGCCCGCGGAAAAGGCAGGGTTTTGGCCTTGTTGATGGTAGTGGGTAAAGAAGCGCCGGCTAACTACGTGCCAGCAGCCGCGGTAATACGTAGGGCGCGAGCGTTGTCCGGAATTATTGGGCGTAAAGGGCTCGTAGGCGGTTTGTCGCGTCTAGCGTTTAAGGCTCGGGCTTAACCCGGGTTTGCGTTGGGTACGGGCAGGCTTGAGTGCGGTAGGGGTAACTGGAATTCCTGGTGTAGCGGTGGAATGCGCAGATATCAGGAGGAACACCGGTGGCGAAGGCGGGTTACTGGGCCGTTACTGACGCTGAGGAGCG…
ASV501	f_Mitochondria	Bacteria	Proteobacteria	Alphaproteobacteria	Rickettsiales	Mitochondria			TTGATTCATTCTCTATTGCTCCATACTATTAATACTGCATTGTATATATATTCACATTATATATGCATATATAAAATATATGTGTGTATATCATTATTTATCTATAAAAGTTAATACCAGAGTTTTTTTGTTTGTTTCATTTTGTTGCTATTACAAACAATGCTGCCAGGTTGGAAAATTACATAAGGTTGGTAAATTTCATGCCAGCCACTGCGTCTTAAAATTAAACCAAATTAATAAAACTCGGTGTAAAGCAATTTTAAGATTCTTATCTTAATCTAGCTTAACTTTACGCTGTAAAAACCTGCCCCTAAATTAAAATAAGCTATGAAAATGACTTTAATGTTCTCATAACACAATAGCTAAGGCCCAAACTG
ASV502	f_Mitochondria	Bacteria	Proteobacteria	Alphaproteobacteria	Rickettsiales	Mitochondria			TGAAAGATAAAATGCAAGCACTGACCCAAACTATCTCCCTGAATATCTATTAATTACAAAAAGAAAAATAGTACCTTTACCATAAAGAAACCTGACAGATATCACTTTATACAAGTGAACAAAGATAATATCACTAGTGATAAGTCAGGGTAATATCATGTGGCTCCTTATATGACACAGCAAAGCACGCACTTTACCTCTGTGGTATTCTCCCAAACTCATAACCTAAGTCTAACCCTGAGAAAACATCAGGCAAACCAAAATTGTGGGACATTCTACAAAATACCTGATAGTATTCTTCAAAGGAGTTAAGGTGATAGAAAACAAGGCAATAATGAGGACCAGTTGCAGATTAGAGGAGATTAAGGAGACATGCCAACAGAATTTAATGTGGGATCCT
ASV504	s_Lactobacillus_hominis	Bacteria	Firmicutes	Bacilli	Lactobacillales	Lactobacillaceae	Lactobacillus	Lactobacillus hominis	TAGGGAATCTTCCACAATGGACGCAAGTCTGATGGAGCAACGCCGCGTGAGTGAAGAAGGGTTTCGGCTCGTAAAGCTCTGTTGTTGGTGAAGAAGGATAGAGGTAGTAACTGGCCTTTATTTGACGGTAATCAACCAGAAAGTCACGGCTAACTACGTGCCAGCAGCCGCGGTAATACGTAGGTGGCAAGCGTTGTCCGGATTTATTGGGCGTAAAGCGAGTGCAGGCGGTTCAATAAGTCTGATGTGAAAGCCTTCGGCTCAACCGGAGAATTGCATCAGAAACTGTTGAACTTGAGTGCAGAAGAGGAGAGTGGAACTCCATGTGTAGCGGTGGAATGCGTAGATATATGGAAGAACACCAGTGGCGAAGGCGGCTCTCTGGTCTGCAACTGACGC…
ASV505	s_Peptococcus_niger	Bacteria	Firmicutes	Clostridia	Peptococcales	Peptococcaceae	Peptococcus	Peptococcus niger	TGGGGAATCTTCCGCAATGGGCGCAAGCCTGACGGAGCAATGCCGCGTGAGTGAAGAAGGCCTTCGGGTTGTAAAACTCTGTCCTCATCCAAGAGAGAGACCTGTAGTAACTGCCAGGTCTAGGACGGTAGATGAGGAGGAAGCCCCGGCTAACTATGTGCCAGCAGCCGCGGTAAAACATAGGGGGCAAGCGTTGTCCGGAATCACTGGGCGTAAAGGGCGCGCAGGCGGTCTGTTAAGTCAGATGTGAAAGGTTAGGGCTCAACCCTGAACGTGCATCTGATACTGGCAGACTTGAGTATGGAAGAGGTAAGTGGAATTCCTAGTGTAGCGGTGAAATGCGTAGATATTAGGAGGAACACCAGTGGCGAAGGCGACTTACTGGGCCATAACTGACGC…
ASV506	g_Haemophilus	Bacteria	Proteobacteria	Gammaproteobacteria	Enterobacterales	Pasteurellaceae	Haemophilus		TGGGGAATATTGCGCAATGGGGGGAACCCTGACGCAGCCATGCCGCGTGAATGAAGAAGGCCTTCGGGTTGTAAAGTTCTTTCGGTATTGAGGAAGGAGTGTATGTTAATAGCATACATTATTGACGTTAAATACAGAAGAAGCACCGGCTAACTCCGTGCCAGCAGCCGCGGTAATACGGAGGGTGCGAGCGTTAATCGGAATAACTGGGCGTAAAGGGCACGCAGGCGGTTATTTAAGTGAGGTGTGAAAGCCCCGGGCTTAACCTGGGAATTGCATTTCAGACTGGGTAACTAGAGTACTTTAGGGAGGGGTAGAATTCCACGTGTAGCGGTGAAATGCGTAGAGATGTGGAGGAATACCGAAGGCGAAGGCAGCCCCTTGGGAATGTACTGACGC…
ASV508	s_Lactobacillus_iners	Bacteria	Firmicutes	Bacilli	Lactobacillales	Lactobacillaceae	Lactobacillus	Lactobacillus iners	TGGACGCAAGTCTGATGGAGCAACGCCGCGTGAGTGAAGAAGGGTTTCGGCTCGTAAAGCTCTGTTGTTGGTGAAGAAGGACAGGGGTAGTAACTGACCTTTGTTTGACGGTAATCAATTAGAAAGTCACGGCTAACTACGTGCCAGCAGCCGCGGTAATACGTAGGTGGCAAGCGTTGTCCGGATTTATTGGGCGTAAAGCGAGTGCAGGCGGCTCGATAAGTCTGATGTGAAAGCCTTCGGCTCAACCGGAGAATTGCATCAGAAACTGTCGAGCTTGAGTACAGAAGAGGAGAGTGGAACTCCATGTGTAGCGGTGAAATGCGTAGATATATGGAAGAGCACCGGTGGCGAAGGCGGCTCTCTGGTCTGTTACTGACGCTGAGGCTCGAAAGCATG…
ASV509	g_Lactobacillus	Bacteria	Firmicutes	Bacilli	Lactobacillales	Lactobacillaceae	Lactobacillus		TATTGACTCTTCCACAATGTACGCAAGTCTGATGGATCACCGCCGCTTGAGTGAAGAAGGGTTTCGGCTCGTCCAGCTCTGTTGTTGGTGAAGAAGGACAGGGGTAGTAACTGACCTTTGTTTGACGGTAATCAATTAGAAAGTCACGGCTAACTACGTGCCAGCAGCCGCGGTAATACGTAGGTGGCAAGCGTTGTCCGGATTTATTGGGCGTAAAGCGAGTGCAGGCGGCTCGATAAGTCTGATGTGAAAGCCTTCGGCTCAACCGGAGAATTGCATCAGAAACTGTCGAGCTTGAGTACAGAAGAGGAGAGTGGAACTCCATGTGTAGCGGTGAAATGCGTAGATATATGGAAGAACACCGGTGGCGAAGGCGGCTCTCTGGTCTGTTACTGACGC…
ASV510	s_Megasphaera-1	Bacteria	Firmicutes	Negativicutes	Veillonellales-Selenomonadales	Veillonellaceae	Megasphaera	Megasphaera-1	TGGGGAATCTTCCGCAATGGACGAAAGTCTGACGGAGCAACGCCGCGTGAGTGAAGAAGGTCTTCGGATTGTAAAGCTCTGTTCTACGGGACGAAACAGACGGATGCCAACAGTATCCGTCCGTGACGGTACCGTACGAGAAAGCCACGGCTAACTACGTGCCAGCAGCCGCGGTAATACGTAGGTGGCAAGCGTTGTCCGGAATTATTGGGCGTAAAGGGCGCGCAGGCGGTTCGGTAAGTCTGTCTTAAAAGTGCGGGGCTTAACCCCGTGAGGGGACGGAAACTGTCGAACTTGAGTGTCGGAGAGGAAAGCGGAATTCCTAGTGTAGCGGTGAAATGCGTAGATATTAGGAGGAACACCGGTGGCGAAAGCGGCTTTCTGGACGACAACTGACGC…
ASV511	s_BVAB-1	Bacteria	Firmicutes	Clostridia	Lachnospirales	Lachnospiraceae	Shuttleworthia	BVAB-1	GACGCCGCGTGAGCGAAGAAGTATTTCGGTATGTAAAGCTCTATCAGAAGGGAAGAAAATGACGGTACCTTACTAAGAAGCTCCGGCTAAATACGTGCCAGCAGCCGCGGTAATACGTATGGAGCAAGCGTTATCCGGATTTACTGGGTGTAAAGGGAGTGTAGGCGGCACTATAAGTCTGATGTGAAAACCTAAGGCTTAACCATAGGATTGCATTGGAAACTGTAGAGCTGGAGTATCGGAGAGGCAAGCGGAATTCCTGGTGTAGTGGTGAAATACGTAGATATCAGGAAGAGCATCGGTGGCGAAGGCGGCTTGCTGGACGATAACTGACGCTAAGGCTCGAAAGCGTGGGAAGCGAACA

## Sheet: ANCOMBC_counts
taxon_label	NS1	NS2	NS3	NS4	NS5	NS6	NS7	NS8	NS9	NS10	NS11	NS12	NS13	NS14	NS15	NS16	NS17	NS18	NS19	NS20	NS21	NS22	NS23	NS24	NS25	NS26	NS27	NS28	NS29	NS30	NS31	NS32	NS33	NS34	NS35	NS36	NS37	NS38	NS39	NS40	NS41	NS42	NS43	NS44	NS45	NS46	NS47	NS48	NS49
f_[Eubacterium]_coprostanoligenes_group	0	0	1022	0	0	0	0	0	0	0	0	0	0	0	0	0	0	0	0	0	0	0	0	0	0	0	0	0	0	0	0	0	0	0	0	0	0	0	0	14	0	0	0	0	0	0	0	0	0
g_[Ruminococcus]_gnavus_group	0	0	0	0	0	0	0	0	0	0	0	0	0	0	0	0	0	0	0	0	0	0	0	0	0	0	0	0	0	0	0	0	0	0	0	0	0	0	0	0	7	0	0	0	0	0	0	0	0
s_Acidaminococcus_intestini	0	0	0	0	0	0	0	0	0	0	0	0	0	0	0	0	0	0	0	0	0	0	0	0	9	0	0	0	0	0	0	0	0	0	0	0	0	100	0	0	0	0	0	0	0	0	0	0	0
s_Acinetobacter_johnsonii	0	0	0	0	0	0	0	0	0	0	2	0	0	0	0	0	0	0	0	0	0	0	0	0	0	0	0	0	0	0	0	7	0	0	0	0	0	0	0	0	18	0	0	0	0	21	0	0	0
s_Actinomyces_ihuae	0	0	0	0	0	0	0	0	0	0	0	0	0	0	0	0	0	0	0	0	0	0	0	0	0	0	0	0	0	0	0	0	0	0	0	0	0	0	0	0	13	0	0	0	0	0	0	0	0
s_Actinomyces_turicensis	9	0	0	0	0	0	5	0	7	0	0	0	0	0	0	0	3	0	0	0	0	0	0	0	0	0	0	0	6	0	0	0	2	0	0	0	0	0	0	6	0	0	0	0	0	0	0	0	0
s_Aerococcus_christensenii	1203	68	0	435	435	1188	15	6608	0	5	2	174	0	0	775	4672	752	5	91	278	0	532	300	0	0	0	12	90	0	0	1236	0	9	0	0	574	16	24	273	12	0	12	424	76	340	0	0	84	382
s_Alloscardovia_omnicolens	0	0	0	0	0	0	0	0	23	0	0	0	0	0	0	0	0	0	0	4	0	0	0	30	0	0	0	0	0	0	0	0	0	0	0	0	0	0	0	0	0	0	0	0	0	0	0	0	0
s_Anaerococcus_hydrogenalis	0	0	0	0	0	0	0	0	274	0	0	0	66	0	0	0	0	0	0	0	0	0	0	0	0	0	0	0	0	0	0	0	0	0	0	0	0	187	0	52	0	0	0	3	0	0	0	0	0
s_Anaerococcus_lactolyticus	0	0	1199	0	0	0	165	0	0	0	0	0	0	0	0	0	0	0	249	15	0	0	0	0	0	0	0	0	0	0	0	0	0	5	0	0	0	142	0	943	0	0	0	0	0	0	0	0	0
s_Anaerococcus_obesiensis	0	0	90	0	0	0	310	0	47	0	0	0	0	0	0	0	0	0	0	0	0	0	0	0	17	0	0	0	686	0	0	0	0	13	0	0	0	59	0	100	0	0	0	0	0	0	0	99	0
s_Anaerococcus_provencensis	0	0	0	0	0	0	0	0	0	0	0	0	0	0	0	0	0	0	0	0	0	0	0	0	0	0	0	0	0	0	0	0	0	0	0	0	0	0	0	0	18	0	0	0	0	0	0	0	0
s_Anaerococcus_senegalensis	0	0	0	0	0	0	0	0	0	0	0	0	0	0	0	0	0	0	0	8	0	0	0	0	0	0	0	0	0	0	0	0	0	0	0	0	0	0	0	0	0	0	0	0	0	0	0	0	0
s_Anaeroglobus_geminatus	0	0	0	0	0	0	0	0	0	0	0	0	0	0	0	0	0	0	0	0	0	0	0	0	0	0	0	0	0	0	0	0	0	0	0	0	0	318	0	0	0	41	0	0	0	0	0	0	0
s_Aquabacterium_parvum	0	0	0	0	0	0	0	0	0	0	0	0	0	0	0	0	0	0	0	0	0	0	0	0	0	0	0	0	0	0	0	0	0	0	0	0	0	0	0	0	15	0	0	0	0	6	0	0	0
s_Arcanobacterium_urinimassiliense	0	0	0	0	0	0	0	0	0	0	0	0	0	0	0	0	0	0	0	0	0	0	0	0	0	0	0	0	32	0	0	0	0	0	0	0	0	0	0	0	0	0	0	0	0	0	0	0	0
s_Atopobium_deltae	0	0	0	39	0	0	0	0	1229	0	0	0	0	3	0	0	0	0	0	0	0	0	0	0	3	0	0	0	0	0	0	0	0	0	0	0	0	28	0	0	0	0	0	0	0	0	0	0	0
s_Atopobium_parvulum	0	0	0	0	0	0	0	0	0	0	0	0	0	0	0	0	0	0	0	0	0	0	0	0	0	0	0	0	0	0	0	0	0	0	0	0	0	28	0	0	0	0	0	0	0	0	0	0	0
s_Atopobium_vaginae	45037	3691	659	176	7281	10691	625	20731	0	0	0	2359	0	21	244	5042	13220	881	2631	11633	0	85	4846	621	0	5	13751	3529	0	18	4544	0	4866	0	0	1660	0	302	571	6	0	948	964	0	17	0	0	266	2753
s_Bacteroides_fragilis	0	0	0	0	0	0	0	0	0	0	0	0	0	0	0	0	0	0	0	0	0	0	0	0	0	0	0	0	0	0	0	0	0	0	0	0	0	0	0	0	72	0	0	0	0	0	0	0	0
s_Bacteroides_vulgatus	0	0	0	0	0	0	0	0	0	13	0	0	0	0	0	0	0	0	0	0	0	0	0	0	0	0	0	0	0	0	0	0	0	0	0	0	0	0	0	0	0	0	0	0	0	0	0	0	0
s_Bifidobacterium_bifidum	0	0	0	0	0	0	0	0	428	0	0	0	0	0	0	0	0	0	0	0	0	0	70	0	0	0	0	0	0	0	0	0	0	0	0	0	0	0	0	0	0	0	0	0	0	0	0	0	32
s_Bifidobacterium_breve	0	0	0	0	0	0	0	0	0	0	0	0	0	0	0	0	0	0	0	0	0	0	444	73	0	0	0	0	0	0	0	0	0	0	0	0	0	41	0	0	0	0	0	0	0	0	0	0	0
s_Brevibacterium_ravenspurgense	0	0	0	0	0	0	0	0	0	0	0	0	0	0	0	0	0	0	0	0	0	0	0	0	0	0	0	0	0	0	0	0	0	0	0	0	0	0	0	0	193	0	0	0	0	0	0	0	0
s_Butyricicoccus_faecihominis	0	0	74	0	0	0	0	0	0	0	0	0	0	0	0	0	0	0	0	0	0	0	0	0	0	0	0	0	0	0	0	0	0	0	0	0	0	0	0	2	0	0	0	0	0	0	0	0	0
s_BVAB-1	0	142310	72629	81567	4363	0	19732	0	0	0	0	32930	0	0	0	6	0	28530	0	1696	0	0	51	0	0	0	0	0	0	4	913	0	20105	0	27	0	8	0	22654	676	0	6	0	23	144	0	0	5	0
s_BVAB-2	7366	307	1052	2103	379	620	0	0	0	0	0	486	0	0	0	388	304	750	535	231	0	344	0	22	0	0	2126	3063	0	0	235	0	912	0	0	0	0	0	126	13	0	905	31	0	0	0	0	0	786
s_BVAB-3	0	163	285	1402	73	160	0	0	0	0	0	135	0	0	0	14	105	3170	387	560	0	0	0	0	0	0	0	130	0	0	13	0	993	0	0	0	0	0	0	3	0	0	0	0	9	0	0	0	0
s_Campylobacter_faecalis	859	0	0	0	0	0	0	0	0	0	0	0	0	0	0	0	0	9	0	0	0	0	0	0	0	0	0	0	0	0	0	0	0	0	0	0	0	0	0	0	0	0	0	0	0	0	0	0	0
s_Campylobacter_ureolyticus	575	0	77	0	0	0	0	0	0	0	0	0	0	0	0	0	0	0	0	0	0	0	0	0	0	0	35	0	1000	0	0	0	0	0	0	0	5	0	0	36	0	0	0	0	0	0	0	0	0
s_Corynebacterium_aurimucosum	0	0	0	0	0	0	0	0	0	0	0	0	0	0	0	0	0	0	0	28	0	0	0	0	30	0	0	0	0	0	0	0	0	0	0	0	18	0	0	0	0	0	0	0	0	0	0	0	0
s_Corynebacterium_coyleae	0	0	0	0	0	0	0	0	0	0	0	0	0	0	0	0	0	0	0	0	0	0	0	0	8	0	0	0	0	0	0	0	0	37	0	0	40	0	0	0	0	0	0	0	0	0	0	0	0
s_Corynebacterium_mycetoides	0	0	0	0	0	0	0	0	0	0	0	0	0	0	0	0	0	0	0	0	0	0	0	0	0	0	6	0	0	0	0	0	0	26	0	0	0	0	0	0	169	0	0	0	0	0	0	0	0
s_Corynebacterium_pyruviciproducens	0	0	0	0	0	0	0	0	0	0	0	0	4	0	0	0	0	0	0	0	0	0	0	0	4	0	0	0	0	0	0	0	0	134	0	0	0	0	0	0	0	0	0	0	0	0	0	0	0
s_Corynebacterium_sundsvallense	0	0	0	0	0	0	0	0	0	0	0	0	0	0	0	0	0	0	0	0	0	0	0	0	0	0	0	0	0	0	0	0	0	0	0	0	0	0	0	0	0	0	0	0	0	0	0	0	0
s_Criibacterium_bergeronii	0	0	1637	0	0	0	320	0	0	0	0	0	0	0	0	0	0	0	0	3	0	0	0	0	0	0	0	0	0	0	0	0	0	0	0	0	0	0	0	15	0	0	0	0	0	0	0	0	0
s_Cryptobacterium_curtum	0	0	0	0	0	0	0	0	0	0	0	0	0	0	0	0	0	0	0	0	0	0	0	0	0	0	0	0	0	0	0	0	0	0	0	0	0	25	0	0	0	0	0	0	0	0	0	0	0
s_Dermabacter_jinjuensis	0	0	0	0	0	0	0	0	0	0	0	0	0	0	0	0	0	0	0	0	0	0	0	0	0	0	0	0	0	0	0	0	0	0	0	0	5	0	0	0	0	0	0	0	0	0	0	0	0
s_Dialister_propionicifaciens	0	0	0	0	0	0	103	0	1624	0	0	0	8	0	0	0	0	0	0	0	0	0	0	0	36	0	0	0	101	0	8	0	0	11	0	0	0	23	0	23	153	0	0	0	0	0	0	15	0
s_Eremococcus_coleocola	0	0	0	0	0	0	0	0	0	0	0	0	0	0	0	0	0	0	0	0	0	0	0	0	10	0	0	0	0	0	0	0	0	0	0	0	0	0	0	0	9	0	0	0	0	0	0	0	0
s_Facklamia_hominis	0	0	0	0	0	0	0	0	0	0	0	0	0	0	0	0	0	0	0	0	0	0	0	0	14	0	0	0	0	0	0	0	0	0	0	0	0	0	0	0	66	0	0	0	0	0	0	0	0
s_Facklamia_ignava	0	0	0	0	0	0	0	0	0	0	0	0	0	0	0	0	0	0	0	0	0	0	0	0	0	0	0	0	0	0	0	0	0	0	0	0	0	0	0	0	123	0	0	0	0	0	0	0	0
s_Fastidiosipila_sanguinis	0	0	0	0	0	0	0	0	0	0	0	0	0	0	0	0	0	0	0	0	0	0	0	0	0	0	0	0	0	0	0	0	0	0	0	0	0	0	0	0	18	0	0	0	0	0	0	0	0
s_Finegoldia_magna	0	0	0	0	0	0	104	0	645	0	0	0	249	82	0	0	0	0	157	21	0	0	0	0	190	0	25	0	0	0	0	0	0	254	42	0	503	1257	0	2162	1042	5	4	8	38	0	0	28	79
s_Fusobacterium_nucleatum	0	0	12	0	0	0	0	0	0	0	0	0	0	0	0	0	0	0	0	949	0	28	509	24	0	0	6	0	0	0	0	0	0	0	0	0	0	0	0	0	0	44	0	0	0	0	0	34	0
s_Gardnerella_greenwoodii	428	79	0	380	140	0	0	0	2377	0	0	0	0	0	0	0	641	363	0	0	0	0	103	0	0	0	0	0	0	0	0	0	56	0	0	0	0	0	13	0	0	0	47	0	0	0	0	0	281
s_Gardnerella_vaginalis	436	478	526	31808	5304	4027	11481	1120	0	0	0	1110	0	10432	390	960	0	1287	278	410	0	4505	6714	25	0	0	377	4482	0	0	458	0	3090	0	0	15194	0	36	210	0	15	12537	692	0	1537	0	1916	0	2849
s_Gemella_asaccharolytica	8081	62	0	591	703	1557	0	0	0	2550	0	6	0	78	75	0	776	353	762	318	0	1916	2752	1947	0	0	15	175	0	0	1284	0	32	0	0	0	0	0	0	0	0	0	201	0	127	0	23	0	321
s_Granulicatella_elegans	31	0	0	0	0	0	0	0	0	0	0	0	0	0	0	0	0	0	0	0	0	0	0	0	0	0	0	0	0	0	0	0	0	0	0	0	0	0	0	24	0	0	0	13	0	0	0	0	0
s_Helcococcus_sueciensis	0	0	0	0	0	0	0	0	0	0	0	0	0	0	0	0	0	0	0	0	0	0	0	0	0	0	0	0	0	0	0	0	0	2	0	0	0	0	0	0	7	0	0	0	0	0	0	0	0
s_Lactobacillus_crispatus	15	0	55	46	805	0	0	17	20	7	88936	15	246450	16411	7157	16	0	12	0	16	88148	32	30	5	148525	28	11	6	12	120555	1745	91	21	62571	0	55582	18	87036	0	11	0	19	1075	13	1439	81182	13	104	7
s_Lactobacillus_gasseri	0	0	3	0	8	0	0	0	123	0	68	0	0	169	0	0	0	0	0	0	100	0	0	7	0	0	0	0	0	0	0	0	0	1660	114167	80	7639	0	0	1425	0	0	0	345	0	0	0	0	0
s_Lactobacillus_hominis	0	0	0	0	0	0	0	0	0	0	1	0	0	0	5	0	0	0	0	0	1	0	2	0	0	0	0	0	0	0	0	0	0	45	19	4	2	10	0	7	0	0	0	1	0	0	0	0	1
s_Lactobacillus_iners	23385	747	27	322	32774	12228	41	2599	26935	143	79883	632	18	108734	89977	23421	2275	1488	348	876	59683	8078	577	294	473	133547	0	8563	78057	17	2676	11	4083	25446	34	0	80107	7493	2701	59242	151	99	58161	93775	64385	26	51280	125	16488
s_Lactobacillus_jensenii	0	0	4	0	14	0	0	0	0	0	7046	0	0	15924	2240	0	27	0	0	0	13	0	0	13	56	0	0	0	0	6199	0	0	0	0	0	0	0	949	0	6838	0	417	0	0	4043	2708	0	0	326
s_Lawsonella_clevelandensis	0	0	0	9	0	0	0	0	0	0	0	0	0	0	0	0	0	0	0	9	0	0	0	0	0	0	0	0	0	0	0	0	0	29	0	0	10	0	0	0	0	0	0	0	0	0	0	0	0
s_Megasphaera-1	8277	28425	2851	13544	38210	19059	19945	10731	0	0	4	28145	0	0	15731	14736	2786	7836	1252	1108	0	21	23	64	0	4	10263	6785	0	14	5873	0	6849	0	0	0	0	0	8719	23	0	10518	12620	20	27	5	0	132	10649
s_Megasphaera-2	2921	0	8869	2841	141	41	0	0	0	0	0	0	0	0	0	0	8185	6882	18841	20999	0	0	2069	0	0	0	0	0	0	0	6705	0	0	0	0	0	0	0	0	109	0	0	0	0	10	0	0	0	0
s_Mobiluncus_mulieris	0	0	7968	0	0	0	283	0	0	0	0	0	0	0	0	0	0	913	0	116	0	0	0	0	0	0	0	2	0	0	0	0	0	0	3	0	0	0	0	85	0	0	0	0	0	0	0	0	0
s_Mogibacterium_timidum	0	0	184	0	0	0	23	0	0	0	0	0	0	0	0	0	0	0	0	0	0	0	0	0	0	0	0	0	0	0	0	0	0	0	0	0	0	0	0	0	0	0	0	0	0	0	0	0	0
s_Moryella_indoligenes	0	0	221	0	0	0	679	0	0	0	0	0	0	0	0	0	0	0	0	0	0	0	0	13	0	0	0	0	0	0	0	0	0	0	0	0	0	0	0	0	0	0	0	0	0	0	0	0	0
s_Murdochiella_asaccharolytica	0	0	1687	15	0	0	10	0	0	0	0	0	0	0	0	0	0	0	0	4	0	0	0	0	12	0	0	0	0	0	0	0	0	0	0	0	0	49	0	36	0	0	0	0	0	0	0	0	0
s_Mycoplasma_girerdii	0	0	0	0	58	533	0	0	0	16	0	0	0	0	415	0	0	0	0	3	0	0	35267	60213	0	0	0	0	0	0	0	0	0	0	0	0	0	0	0	0	0	0	0	0	0	0	0	0	0
s_Mycoplasma_hominis	0	0	0	304	9	411	0	0	0	0	0	13	0	0	0	0	15	9	63	77	0	64	1321	2281	0	0	0	0	0	0	91	0	6	0	0	0	0	0	0	0	0	0	83	0	4	0	0	0	0
s_Olsenella_phocaeensis	0	0	74	0	0	0	0	0	0	0	0	0	0	0	0	0	0	0	0	0	0	0	0	0	0	0	0	0	0	0	0	0	0	0	0	0	0	18	0	0	0	0	0	0	0	0	0	0	0
s_Parvimonas_micra	0	0	0	0	0	0	0	0	0	0	0	0	0	0	0	0	0	0	0	0	0	0	0	0	0	0	0	0	0	0	0	0	0	0	0	0	0	7	0	0	0	0	0	0	0	0	0	0	0
s_Pelomonas_aquatica	0	0	0	0	0	0	0	0	0	0	0	0	0	0	0	0	0	0	0	0	0	0	0	0	0	0	0	0	0	0	0	0	0	0	0	0	0	0	0	0	9	0	0	0	0	15	0	0	0
s_Peptococcus_niger	0	0	925	0	0	0	340	0	0	0	0	0	0	0	0	0	0	0	0	0	0	0	0	0	0	0	0	0	0	0	0	0	3	0	0	0	0	0	0	12	0	4	0	0	0	0	0	0	0
s_Peptoniphilus_coxii	0	0	1442	0	0	0	1491	0	213	0	0	0	0	0	0	0	0	0	34	125	0	0	0	0	0	0	0	0	335	0	0	0	0	12	0	0	0	71	0	300	0	0	0	0	0	0	0	9	0
s_Peptoniphilus_duerdenii	0	0	1479	52	0	0	17	0	0	0	0	0	0	0	0	0	8	0	89	0	0	0	0	0	0	0	12	8	2669	0	0	0	0	10	0	0	0	312	0	237	47	0	0	0	0	0	0	0	81
s_Peptoniphilus_koenoeneniae	0	0	324	1431	0	0	75	0	0	0	0	0	0	0	0	0	0	0	79	51	0	0	0	0	0	0	0	0	33	0	13	0	0	0	0	0	0	9	0	0	8	0	0	0	0	0	0	0	0
s_Peptoniphilus_lacrimalis	939	290	1526	1832	0	0	1513	0	65	0	0	0	8	0	0	0	0	273	1068	140	0	0	0	26	23	0	0	36	667	0	525	0	321	0	0	0	0	617	0	46	0	0	0	0	0	0	0	0	134
s_Peptoniphilus_obesi	0	0	0	26	0	0	26	0	0	0	0	0	0	0	0	0	0	0	0	0	0	0	0	0	0	0	0	0	43	0	0	0	0	0	0	0	0	0	0	0	0	0	0	0	0	0	0	0	0
s_Peptostreptococcus_anaerobius	46	0	1083	163	0	19	0	0	0	0	0	0	0	8	0	0	3	9	547	584	0	126	0	2072	0	0	28	19	0	0	0	0	88	0	0	0	36	0	0	14	0	92	0	0	0	0	0	0	0
s_Peptostreptococcus_stomatis	59	0	0	0	0	0	0	0	0	3905	0	0	0	0	0	0	0	0	0	211	0	0	47	0	0	0	0	0	0	0	0	0	0	0	0	0	0	22	0	0	0	0	0	0	0	0	0	0	0
s_Porphyromonas_asaccharolytica	0	0	953	0	0	0	461	0	0	0	0	0	0	0	0	0	0	0	0	0	0	0	0	0	0	0	0	0	98	0	0	0	0	0	0	0	0	0	0	0	0	0	0	0	0	0	0	0	0
s_Porphyromonas_bennonis	0	0	0	0	0	0	0	0	0	0	0	0	0	0	0	0	0	0	0	0	0	0	0	0	0	0	0	0	0	0	0	0	0	0	0	0	0	0	0	0	13	0	0	0	0	0	0	0	0
s_Porphyromonas_somerae	0	0	0	0	0	0	0	0	0	0	0	0	0	0	0	0	0	0	0	0	0	0	0	0	0	0	0	0	4	0	0	0	0	0	0	0	0	0	0	0	0	0	0	0	0	0	0	0	0
s_Porphyromonas_uenonis	17	0	4809	0	0	0	1060	0	0	0	0	0	0	0	0	0	0	18	19	0	0	0	0	23	0	0	0	0	568	0	0	0	23	0	0	0	0	0	0	40	0	0	0	0	0	0	0	0	0
s_Prevotella_7_denticola	0	0	83	0	0	0	0	0	0	0	0	0	0	0	0	0	0	0	0	0	0	0	0	0	0	0	0	0	0	0	0	0	0	0	0	0	0	16	0	0	0	0	0	0	0	0	0	0	0
s_Prevotella_7_melaninogenica	0	0	0	0	0	0	0	0	0	0	0	0	0	0	0	0	0	0	0	9	0	1783	0	0	0	0	0	0	0	0	0	0	0	0	0	0	0	0	0	0	0	0	0	7	0	0	0	0	0
s_Prevotella_amnii	7345	5211	4549	1313	10612	2961	0	2773	0	0	0	6253	0	0	0	0	1926	5378	9895	5	0	0	0	49	0	0	4773	1413	0	0	288	0	8338	0	0	0	0	0	0	59	0	7009	0	0	29	3	0	19	0
s_Prevotella_bivia	95	0	0	49	0	12	0	0	7995	169	0	0	0	0	0	0	501	0	853	0	0	11308	837	39	0	0	0	0	0	0	462	0	0	8	0	0	0	20	0	0	0	0	0	0	0	0	0	0	0
s_Prevotella_buccalis	1764	0	615	1	148	80	32	0	0	0	0	56	0	0	0	0	41	19	258	30	0	0	0	0	14	0	0	28	1	0	0	0	22	0	0	0	0	0	0	5	45	0	0	0	0	0	0	0	0
s_Prevotella_corporis	0	0	0	0	0	0	1588	0	0	0	0	0	0	0	0	0	0	0	0	0	0	0	0	0	80	0	0	0	0	0	0	0	0	0	0	0	0	0	0	0	0	0	0	0	0	0	0	0	0
s_Prevotella_disiens	2576	0	0	0	0	0	0	0	535	3533	0	0	0	0	0	0	12	0	0	17	0	0	0	52	0	0	21	0	0	0	70	0	0	3	0	0	0	29	0	0	0	0	0	0	0	0	0	5	0
s_Prevotella_timonensis	7323	0	13206	1904	3007	2551	31703	0	0	10	0	32	9	0	0	0	4663	0	4957	1178	0	0	2406	193	34	0	59	5	6760	0	628	0	24	43	7	0	113	73	0	351	5	1996	0	35	0	0	0	51	1016
s_Pseudoramibacter_alactolyticus	0	0	0	0	0	0	0	0	0	0	0	0	0	0	0	0	0	0	0	0	0	0	0	0	0	0	0	0	0	0	0	0	0	0	0	0	0	17	0	0	0	0	0	0	0	0	0	0	0
s_Roseburia_intestinalis	0	0	387	0	0	0	0	0	0	0	0	0	0	0	0	0	0	0	0	0	0	0	0	0	0	0	0	0	0	0	0	0	0	0	0	0	0	0	0	6	0	0	0	0	0	0	0	0	0
s_Sneathia_amnii	80749	0	0	1444	9111	3222	9671	0	0	0	0	0	0	0	0	0	985	3695	6092	2912	0	27987	3401	10636	0	0	7699	1226	0	0	359	0	0	0	0	0	0	0	0	0	0	227	0	0	0	0	0	0	0
s_Sneathia_sanguinegens	34697	95	691	111	3758	2212	0	2395	0	0	0	437	0	0	0	277	1451	1429	656	735	0	16531	1121	2114	0	0	7630	2534	0	0	7117	0	4643	0	0	0	0	0	677	0	0	690	573	0	14	0	0	19	5786
s_Solobacterium_moorei	0	0	0	0	0	0	0	0	78	0	0	0	0	0	0	0	0	0	0	0	0	0	0	0	0	0	0	0	0	0	0	0	0	0	0	0	0	10	0	0	0	3	0	0	0	0	0	0	0
s_Staphylococcus_lugdunensis	0	0	0	0	0	0	0	0	0	0	0	0	0	46	0	0	0	0	0	0	0	0	0	0	0	0	0	0	0	0	0	0	0	0	0	0	0	8	0	0	0	0	0	0	0	0	0	0	0
s_Ureaplasma_urealyticum	0	0	0	0	0	0	0	0	0	0	0	0	0	0	0	0	33	0	0	0	0	0	0	0	0	0	0	0	0	0	0	0	0	0	0	71	0	0	0	0	0	0	0	0	0	0	0	0	0
s_Varibaculum_cambriense	0	0	0	0	0	0	3	0	0	0	0	0	0	0	0	0	0	0	0	0	0	0	0	0	0	0	0	0	50	0	0	0	0	0	0	0	0	0	0	0	0	0	0	0	0	0	0	0	0
s_Veillonella_atypica	0	0	0	0	0	0	0	0	0	0	0	0	0	0	0	0	0	0	0	251	23	0	0	0	0	0	0	0	0	0	0	0	0	51	0	0	0	43	0	0	0	0	0	32	0	0	0	0	0
s_Veillonella_dispar	0	0	0	0	0	0	0	0	0	0	0	0	0	0	0	0	0	0	0	35	8	0	0	0	0	0	0	0	0	0	0	0	0	0	0	0	0	0	0	0	0	0	0	0	0	0	0	0	0
s_Veillonella_montpellierensis	32	0	0	0	12	3	0	0	0	0	0	0	0	0	0	0	116	0	491	472	0	8054	0	247	0	0	0	0	0	0	0	0	0	0	0	0	0	0	0	0	0	0	0	0	0	0	0	0	0
g_[Eubacterium]_brachy_group	0	0	18	0	0	0	31	0	0	0	0	0	0	0	0	0	0	0	0	0	0	0	0	0	0	0	0	0	0	0	0	0	0	0	0	0	0	0	0	0	0	0	0	0	0	0	0	0	0
g_Agathobacter	0	0	0	0	0	0	0	0	0	6	0	0	0	0	0	0	0	0	0	0	0	0	0	0	0	0	0	0	0	0	0	0	0	0	0	0	0	0	0	0	7	0	0	0	0	0	0	0	0
g_Anaerococcus	539	0	11	27	123	100	77	0	0	76	0	9	0	0	0	0	109	10	892	530	0	37	792	89	39	0	25	9	585	0	207	3	29	131	14	0	26	148	0	1042	948	19	4	12	144	0	0	705	0
g_Arcanobacterium	0	14	0	21	19	60	0	0	0	0	0	43	0	0	0	7	0	17	76	0	0	0	0	0	0	0	76	224	0	0	0	0	28	0	0	0	0	0	0	0	0	26	0	0	0	0	0	0	0
g_Atopobium	277	1508	48	251	973	989	0	0	0	0	0	1813	0	0	242	263	398	1232	181	1383	0	0	58	18	0	0	444	1785	0	0	281	0	75	0	0	0	0	0	383	0	0	4638	120	0	8	0	0	0	45
g_Bifidobacterium	0	0	0	0	0	0	0	0	233	0	0	0	0	0	0	0	0	0	0	0	0	0	0	0	0	0	0	0	0	0	5	0	0	0	0	0	0	0	0	0	0	0	0	0	0	0	0	0	0
g_Bulleidia	1069	21	99	116	155	93	0	0	0	0	0	60	0	0	0	5	24	14	61	121	0	0	159	143	0	0	26	27	0	0	0	0	75	0	0	0	0	0	0	0	0	12	23	0	0	0	0	0	62
g_Clostridium_sensu_stricto_1	0	0	0	0	0	0	0	0	0	0	191	0	0	0	0	0	0	0	0	0	0	0	0	0	0	0	0	0	0	0	0	0	0	0	0	23	0	0	0	0	0	0	0	0	0	0	0	0	0
g_Corynebacterium	0	0	0	0	0	0	0	0	0	0	0	0	0	57	0	0	0	0	0	37	0	0	0	0	0	0	0	0	0	0	0	0	0	26	0	0	150	0	0	0	1087	0	0	15	0	0	0	0	0
g_Dialister	3841	12489	9253	10523	1348	3832	3910	7818	0	14	0	2294	7	0	0	4295	4463	10760	5237	1937	0	6	548	96	0	0	3579	8627	315	11	2346	0	650	0	0	0	0	0	671	119	0	2806	8	15	40	0	0	77	1239
g_DNF00809	704	769	177	582	456	1262	276	484	0	10	0	1601	0	0	22	338	600	753	359	780	0	1183	169	12	0	0	296	1345	0	0	748	0	184	0	0	0	0	0	538	0	0	636	286	0	19	0	0	0	630
g_Enterococcus	0	0	0	0	0	0	0	0	0	0	0	0	144	0	0	0	0	0	0	0	9	0	0	0	0	0	0	0	0	0	0	0	0	0	0	0	0	0	0	0	637	0	0	0	0	0	0	0	0
g_Escherichia-Shigella	0	0	0	0	0	0	0	4	0	0	0	0	10	0	0	0	0	0	7	0	187	0	0	0	0	0	0	0	0	4	0	49256	0	265	0	0	0	0	0	0	0	0	0	47	0	0	0	0	0
g_Ezakiella	0	0	0	141	0	0	0	0	0	0	0	0	0	0	0	0	0	0	0	0	0	0	0	11	0	0	0	0	229	0	0	0	0	15	0	0	0	102	0	223	920	0	0	0	0	0	0	0	0
g_Fenollaria	0	0	3390	711	0	0	36	0	0	0	0	0	0	0	0	0	0	0	0	237	0	0	0	89	46	0	63	0	1585	0	0	0	0	0	0	0	0	738	0	34	0	0	0	0	0	0	0	0	0
g_Finegoldia	0	0	986	0	0	0	0	0	0	0	0	0	0	0	0	0	18	2	460	18	0	0	0	17	0	0	0	0	0	0	0	0	0	0	0	0	0	0	0	0	0	0	0	0	0	0	0	0	0
g_Fusobacterium	757	0	0	0	0	0	19	0	0	2435	0	0	0	0	0	0	0	0	15	0	0	0	0	0	0	0	0	0	0	0	0	0	0	0	0	0	0	0	0	0	0	0	0	0	0	0	0	0	0
g_Gallicola	0	0	0	0	0	0	0	0	0	0	0	0	0	0	0	0	0	0	0	0	0	0	0	0	0	0	0	0	23	0	0	0	0	0	0	0	0	0	0	0	14	0	0	0	0	0	0	0	0
g_Gardnerella	26322	51705	1617	15847	13989	49487	3556	77331	121458	404	650	57964	18	4697	9571	67035	66008	21468	28175	25515	966	11344	6791	1246	0	7	26832	21050	0	7343	43074	12	7896	160	7	18194	15	36	14182	147	0	18366	6838	1302	8585	254	2150	68787	16267
g_Gemella	0	0	0	0	0	0	0	0	0	0	0	0	10	51	0	0	0	0	30	283	40	0	0	0	0	0	0	0	0	0	0	0	0	0	0	0	0	0	0	0	0	0	0	182	0	0	0	0	0
g_Haemophilus	7	0	0	0	0	0	0	0	0	0	0	0	0	11	0	0	0	0	0	102	0	0	0	0	0	0	0	0	0	0	0	0	0	0	0	0	0	0	0	0	0	0	0	34	0	0	0	0	0
g_Howardella	13	0	10	28	30	0	44	0	497	0	0	0	0	45	0	0	11	0	12	69	5	0	178	41	0	0	21	0	0	0	0	0	0	4	0	0	10	6	0	0	306	0	2	0	0	0	0	35	0
g_HT002	0	0	0	0	0	0	0	0	0	0	2548	0	0	0	0	0	0	0	0	0	0	8	0	0	52	0	0	0	0	0	0	0	0	720	0	0	0	399	0	0	0	0	0	0	0	0	0	0	0
g_Klebsiella	0	0	0	0	0	0	0	0	0	0	0	0	21	0	0	0	0	0	0	0	0	0	0	0	0	0	0	0	0	0	0	0	0	0	0	0	0	0	0	0	0	0	0	0	0	0	0	0	0
g_Lachnospiraceae_FE2018_group	0	0	32	0	0	0	39	0	0	0	0	0	0	0	0	0	0	0	0	0	0	0	0	0	0	0	0	0	0	0	0	0	0	0	0	0	0	0	0	0	0	0	0	0	0	0	0	0	0
g_Lacticaseibacillus	0	0	0	0	0	0	0	0	0	0	0	0	26	0	0	0	0	0	0	0	0	0	0	0	0	0	0	0	0	0	0	0	0	0	0	0	0	0	0	0	0	0	0	0	0	0	0	0	0
g_Lactobacillus	5	3	0	1	11	6	0	1	14	3	3005	0	594	765	493	7	11	2	0	0	2116	7	3	3	371	62	0	1	20	385	17	0	1	1125	13	136	437	657	4	170	0	0	109	28	29	199	16	6	19
g_Limosilactobacillus	0	0	0	0	14	0	0	0	0	0	0	0	0	322	0	0	0	0	0	0	0	0	0	0	0	0	0	0	0	0	0	0	0	0	0	0	0	23	0	0	0	0	0	0	0	0	0	0	13
g_Listeria	0	0	0	0	0	0	0	0	0	0	0	0	0	0	0	0	0	0	0	0	0	0	0	0	0	0	0	0	0	0	0	0	0	0	0	0	0	0	0	0	0	0	3	0	0	0	0	0	0
g_Megasphaera	0	8	38	146	379	6	128	10	23	0	0	244	0	0	116	0	0	0	0	0	0	0	0	0	0	0	102	0	0	0	0	0	0	0	0	0	0	45	0	0	0	0	0	0	0	0	0	0	0
g_Mobiluncus	220	0	0	90	0	125	0	0	0	0	0	0	0	0	0	0	9	0	0	0	0	0	0	0	4	0	105	0	0	0	0	0	4	0	0	0	0	0	0	0	5	0	0	0	0	0	0	0	0
g_Moryella	54	0	0	0	0	0	41	0	0	0	0	7	0	0	0	0	0	624	295	54	0	0	8	56	0	0	0	0	0	0	0	0	46	0	0	0	0	0	0	0	0	0	0	0	0	0	0	0	0
g_Parvimonas	9101	516	1844	1882	530	3676	1582	0	0	12544	0	745	0	0	0	430	1207	158	175	677	0	1562	1825	2213	0	0	231	328	0	0	840	0	835	0	0	0	0	0	117	25	0	254	616	4	0	0	0	0	0
g_Peptoniphilus	455	0	1386	504	1043	2136	372	0	0	5	0	289	22	0	0	8	408	45	1544	0	0	12	0	51	63	0	325	663	1977	0	0	0	143	109	14	0	174	536	0	472	793	220	0	0	25	0	0	38	0
g_Porphyromonas	0	0	7378	1824	0	0	1122	0	0	0	0	0	0	0	0	0	0	4	31	7	0	0	0	14	0	0	3	0	1	0	33	0	0	0	0	0	0	0	0	118	0	0	0	0	0	0	0	0	0
g_Prevotella	165	0	2237	882	0	15058	135	0	0	352	0	1360	0	0	0	6370	2709	6519	2639	607	0	0	2558	260	0	0	7277	3862	0	0	1291	0	2099	0	0	0	41	0	7151	36	0	0	0	0	21	0	0	0	859
g_Prevotella_7	0	0	0	0	34	0	0	0	0	0	0	0	0	0	0	0	0	0	0	0	0	0	19	30	0	0	0	0	0	0	0	0	0	0	0	0	0	0	0	0	0	0	0	0	0	0	0	0	0
g_Pseudomonas	0	0	0	0	0	0	0	0	0	3	0	0	0	0	0	0	0	0	0	0	0	0	0	5	0	0	0	0	0	0	0	19	0	22	7	0	0	0	0	0	214	0	0	0	0	51	0	9	0
g_Ralstonia	0	0	0	0	0	0	0	0	0	0	0	0	0	0	0	0	0	0	0	0	0	0	0	0	0	0	0	0	0	0	0	0	0	0	0	0	0	0	0	0	47	0	0	0	0	6	0	0	0
g_Rikenellaceae_RC9_gut_group	0	0	63	1138	0	0	0	0	0	0	0	131	0	0	0	6	0	80	225	9	0	0	0	4	0	0	0	0	0	0	10	0	0	0	0	0	0	0	0	4	0	0	0	0	0	0	0	0	0
g_S5-A14a	0	0	0	0	0	0	0	0	0	0	0	0	0	0	0	0	0	0	0	0	0	0	0	0	0	0	0	0	0	0	0	0	0	0	0	0	0	0	0	0	20	0	0	0	0	0	0	0	0
g_Sneathia	2529	11	4103	1204	27333	8072	22179	16006	0	47501	6	2288	0	0	0	788	778	3268	20070	7107	0	9024	3070	872	0	11	2984	2599	0	14	422	0	4731	0	0	0	0	0	0	75	0	70	0	27	24	0	0	175	33
g_Sphingobium	0	0	0	0	0	0	0	0	0	0	0	0	0	0	0	0	0	0	0	0	0	0	0	0	0	0	0	0	0	0	0	0	0	0	5	0	0	0	0	0	14	0	0	0	0	3	0	0	0
g_Sphingomonas	0	0	0	0	0	0	0	0	0	5	0	0	0	0	0	0	0	0	0	0	0	0	0	0	0	0	0	0	0	0	0	3	0	4	0	0	0	0	0	0	45	0	0	0	0	7	0	0	0
g_Staphylococcus	0	0	0	0	0	0	0	0	0	0	6	0	83	358	0	0	0	0	3	124	43	27	0	0	111	3	0	0	19	0	0	0	0	102	0	0	0	0	0	0	19	0	0	153	11	0	4	0	0
g_Streptococcus	0	0	0	0	6	0	0	0	24	1231	0	0	99	868	0	0	0	0	247	7328	9057	76	0	82	4	0	0	0	11	218	0	3	0	590	8	0	67	45	0	61	2154	20	20	2678	0	0	26	821	0
g_Sutterella	0	0	0	0	0	0	0	0	0	0	0	0	0	0	0	0	0	0	41	107	0	0	0	0	0	0	0	0	0	0	0	0	0	3	0	0	0	0	0	0	0	10	0	0	0	0	0	0	0
g_Ureaplasma	12	0	0	0	0	0	0	0	0	24	0	0	0	0	10	0	0	45	0	0	0	214	0	63	25	4718	0	0	0	13	18	0	0	146	0	60	0	0	19	606	0	0	6	297	131	0	287	0	0
f_Actinomycetaceae	0	0	0	0	0	0	0	0	647	0	0	0	0	0	0	0	0	0	0	9	0	0	0	0	11	0	0	0	0	0	0	0	0	0	0	0	0	48	0	0	0	0	4	0	0	0	0	0	13
f_Atopobiaceae	0	0	33	0	0	0	0	0	0	0	0	0	0	0	0	0	0	0	0	0	0	0	0	0	0	0	0	0	12	0	0	0	0	0	0	0	0	25	0	10	0	0	0	0	0	0	0	0	13
f_Carnobacteriaceae	0	0	5	0	14	0	0	0	0	0	0	0	0	0	0	0	0	0	36	0	0	0	0	0	0	0	0	0	0	0	0	0	0	0	0	0	0	0	0	0	0	0	0	0	0	0	0	0	0
f_Lachnospiraceae	0	0	573	0	0	0	0	0	0	0	0	0	0	0	0	0	0	0	0	99	0	0	0	0	0	0	0	0	0	0	0	0	0	0	0	0	0	0	0	5	0	0	0	0	0	0	0	0	0
f_Lactobacillaceae	0	0	0	0	0	0	0	0	0	0	0	0	0	0	0	0	0	0	0	0	0	0	0	0	0	0	0	0	0	0	0	0	0	0	0	61	0	0	0	0	0	0	0	0	0	0	0	0	0
f_Mitochondria	0	0	0	0	0	0	0	0	0	50	44	0	9	17	0	0	0	0	0	0	5	0	0	0	7	24	0	0	10	8	0	111	0	13	4	0	69	25	0	37	187	0	0	0	7	73	132	17	0
f_Muribaculaceae	5	0	4338	132	0	0	1383	0	32	34	0	0	0	0	0	0	0	0	11	0	0	0	0	11	0	0	0	0	0	0	0	0	0	0	0	0	0	0	0	34	0	0	0	0	0	0	0	0	0
f_Neisseriaceae	0	0	0	0	0	0	0	0	0	0	0	0	0	0	0	0	0	0	0	0	0	0	0	0	0	0	0	0	0	0	0	0	0	0	0	0	0	0	0	0	5	0	0	0	0	0	0	0	0
f_Prevotellaceae	216	5109	3580	3489	1334	5151	0	0	0	209	0	2426	0	0	0	0	164	2892	634	366	0	0	0	0	0	0	0	3416	0	0	308	0	213	0	0	0	11	0	0	40	0	0	0	0	14	0	0	38	631
f_Ruminococcaceae	0	0	0	0	0	0	0	0	0	10	0	0	0	0	0	0	0	0	0	0	0	0	0	0	0	0	0	0	0	0	0	0	0	0	0	0	0	0	0	0	13	0	0	0	0	0	0	0	0
f_Veillonellaceae	3262	1780	2632	1418	389	2075	467	491	2956	2997	11	1202	6	21	580	808	1051	601	730	1358	0	876	1567	1731	6	0	411	552	13	0	475	0	296	0	0	0	22	104	338	41	0	234	128	0	45	0	0	13	235
o_Clostridia_UCG-014	0	0	298	0	0	0	0	0	0	0	0	0	0	0	0	0	0	0	0	0	0	0	0	0	0	0	0	0	0	0	0	0	0	0	0	0	0	0	0	46	0	0	0	0	0	0	0	0	0
o_Lactobacillales	0	0	0	0	0	0	0	0	0	0	0	0	0	0	0	0	0	0	0	21	22	0	0	0	0	0	0	0	0	0	0	0	0	0	0	0	0	0	0	0	0	0	0	38	0	0	0	0	0
o_Rickettsiales	0	0	0	0	0	0	0	0	0	0	0	0	0	0	0	0	0	0	0	0	0	0	0	6	0	0	0	0	0	0	0	32	0	0	10	0	0	0	0	0	0	0	0	0	0	0	0	0	0
o_Saccharimonadales	0	919	0	0	1581	0	0	0	0	0	0	0	0	0	0	0	0	244	0	0	0	0	0	0	0	0	0	0	0	0	0	0	0	0	0	0	0	0	1293	0	0	0	0	0	0	0	0	0	0
c_Actinobacteria	0	27	0	24	102	5	0	0	0	0	0	22	0	0	0	18	58	23	54	0	0	35	0	0	0	0	0	19	0	0	47	0	13	0	0	0	0	0	0	0	0	16	0	0	0	0	0	0	0
p_Proteobacteria	0	0	0	0	0	0	0	0	0	0	0	0	0	0	0	0	0	0	0	0	0	0	0	0	0	0	0	0	0	0	0	5	0	0	0	0	0	0	0	0	31	0	0	0	4	0	38	0	0
[truncated: 26 more columns]

## Sheet: ANCOMBC_DA
taxon	lfc_(Intercept)	lfc_BV_statusP	se_(Intercept)	se_BV_statusP	W_(Intercept)	W_BV_statusP	p_(Intercept)	p_BV_statusP	q_(Intercept)	q_BV_statusP	diff_(Intercept)	diff_BV_statusP	gene_type
Actinobacteria_unspecClass	-0.151079	0.317675	0.218556	0.398002	-0.691261	0.798173	0.489402	0.42477	0.622875	0.521648	FALSE	FALSE	ns
Aerococcus christensenii	-0.94014	2.42184	0.359506	0.62586	-2.61509	3.86961	0.00892045	0.000109009	0.0249773	0.000305226	TRUE	TRUE	Pos
Anaerococcus obesiensis	0.554671	-1.56433	0.28605	0.50727	1.93907	-3.08381	0.0524929	0.00204366	0.10207	0.00397379	FALSE	TRUE	Neg
Anaerococcus_unspecGenus	0.164597	-0.524129	0.414348	0.714519	0.397244	-0.733541	0.691187	0.463228	0.793166	0.549593	FALSE	FALSE	ns
Arcanobacterium_unspecGenus	-0.127606	0.255078	0.233233	0.421869	-0.547117	0.604639	0.584298	0.545419	0.730373	0.62589	FALSE	FALSE	ns
Atopobium vaginae	-2.02899	5.32544	0.326125	0.571955	-6.22151	9.31095	4.9239e-10	1.26695e-20	1.14891e-08	2.95621e-19	TRUE	TRUE	Pos
Atopobium_unspecGenus	-1.40495	3.66133	0.289147	0.51227	-4.85894	7.14726	1.18017e-06	8.85243e-13	1.18017e-05	7.74588e-12	TRUE	TRUE	Pos
BVAB-1	-1.19848	3.11074	0.521958	0.888838	-2.29612	3.49978	0.0216691	0.000465647	0.0459647	0.000958684	TRUE	TRUE	Pos
BVAB-2	-1.52123	3.97142	0.283187	0.502648	-5.37184	7.90099	7.79381e-08	2.76692e-15	1.09113e-06	3.87369e-14	TRUE	TRUE	Pos
BVAB-3	-0.699902	1.7812	0.312579	0.550088	-2.23912	3.23803	0.025148	0.00120359	0.051207	0.00240718	FALSE	TRUE	Pos
Bulleidia_unspecGenus	-0.476029	1.18421	0.271164	0.483237	-1.7555	2.45057	0.0791742	0.014263	0.142108	0.0237716	FALSE	TRUE	Pos
Corynebacterium_unspecGenus	0.66666	-1.86296	0.281774	0.500368	2.36594	-3.72319	0.0179845	0.000196722	0.0420083	0.000474334	TRUE	TRUE	Neg
DNF00809_unspecGenus	-1.68618	4.41127	0.191287	0.353157	-8.81489	12.4909	1.19799e-18	8.36598e-36	4.19296e-17	2.92809e-34	TRUE	TRUE	Pos
Dialister propionicifaciens	0.69667	-1.94299	0.284885	0.50539	2.44544	-3.84454	0.0144675	0.000120779	0.0389508	0.000325174	TRUE	TRUE	Neg
Dialister_unspecGenus	-1.97782	5.18898	0.329578	0.577529	-6.00106	8.98479	1.96033e-09	2.59218e-19	3.43058e-08	4.53632e-18	TRUE	TRUE	Pos
Escherichia-Shigella_unspecGenus	0.788961	-2.1891	0.335246	0.58668	2.35338	-3.73134	0.0186037	0.000190468	0.0420083	0.000474334	TRUE	TRUE	Neg
Ezakiella_unspecGenus	0.671768	-1.87658	0.300948	0.531316	2.23217	-3.53196	0.0256035	0.000412499	0.051207	0.000874997	FALSE	TRUE	Neg
Fenollaria_unspecGenus	0.309229	-0.909815	0.366258	0.636769	0.844293	-1.4288	0.398506	0.153062	0.53645	0.210085	FALSE	FALSE	ns
Finegoldia magna	0.918045	-2.53332	0.397525	0.68731	2.3094	-3.68585	0.0209214	0.000227938	0.0457655	0.000514699	TRUE	TRUE	Neg
Gardnerella greenwoodii	-0.137752	0.282135	0.334883	0.586094	-0.411344	0.481382	0.680821	0.630245	0.793166	0.701267	FALSE	FALSE	ns
Gardnerella vaginalis	-1.55344	4.05729	0.424546	0.731021	-3.65905	5.55017	0.000253149	2.85385e-08	0.00147671	1.66474e-07	TRUE	TRUE	Pos
Gardnerella_unspecGenus	-1.34371	3.49803	0.463407	0.793937	-2.89964	4.40593	0.00373588	1.05329e-05	0.0124529	3.51098e-05	TRUE	TRUE	Pos
Gemella asaccharolytica	-0.699732	1.78075	0.401575	0.693859	-1.74247	2.56644	0.081426	0.0102747	0.142496	0.0184418	FALSE	TRUE	Pos
HT002_unspecGenus	0.961826	-2.65007	0.352498	0.61454	2.7286	-4.31229	0.00636041	1.61575e-05	0.0193578	4.91751e-05	TRUE	TRUE	Neg
Howardella_unspecGenus	0.36329	-1.05398	0.293875	0.5199	1.2362	-2.02726	0.216383	0.0426354	0.344245	0.067829	FALSE	FALSE	Neg
Lactobacillus crispatus	1.83614	-4.98157	0.602477	1.01952	3.04764	-4.88621	0.00230643	1.02797e-06	0.00807251	3.99766e-06	TRUE	TRUE	Neg
Lactobacillus gasseri	1.43563	-3.91356	0.464028	0.794944	3.09385	-4.92306	0.0019758	8.52016e-07	0.00727925	3.5083e-06	TRUE	TRUE	Neg
Lactobacillus hominis	0.643726	-1.80181	0.205122	0.376026	3.13826	-4.79171	0.00169957	1.65367e-06	0.00660942	5.78783e-06	TRUE	TRUE	Neg
Lactobacillus iners	0.527416	-1.49165	0.549245	0.933103	0.960257	-1.59859	0.336926	0.109912	0.481323	0.160289	FALSE	FALSE	Neg
Lactobacillus jensenii	1.24597	-3.40779	0.526716	0.896555	2.36555	-3.80099	0.0180034	0.00014412	0.0420083	0.000373645	TRUE	TRUE	Neg
Lactobacillus_unspecGenus	1.45652	-3.96926	0.34482	0.602139	4.224	-6.59193	2.4e-05	4.34153e-11	0.000186667	3.37674e-10	TRUE	TRUE	Neg
Limosilactobacillus_unspecGenus	0.657211	-1.83777	0.278264	0.494701	2.36182	-3.7149	0.0181855	0.000203286	0.0420083	0.000474334	TRUE	TRUE	Neg
Megasphaera-1	-2.5069	6.59987	0.276977	0.492622	-9.05095	13.3974	1.41731e-19	6.26008e-41	9.92119e-18	4.38206e-39	TRUE	TRUE	Pos
Megasphaera-2	-0.732165	1.86724	0.433543	0.745581	-1.6888	2.5044	0.0912587	0.0122658	0.153588	0.0209416	FALSE	TRUE	Pos
Megasphaera_unspecGenus	-0.0493957	0.0465184	0.275913	0.490905	-0.179027	0.0947606	0.857917	0.924505	0.895576	0.924505	FALSE	FALSE	ns
Mitochondria_unspecFamily	1.28306	-3.50671	0.253432	0.454582	5.06276	-7.71414	4.13232e-07	1.21798e-14	4.82104e-06	1.42097e-13	TRUE	TRUE	Neg
Mobiluncus mulieris	0.0501987	-0.219067	0.3067	0.540599	0.163674	-0.40523	0.869988	0.685309	0.895576	0.749556	FALSE	FALSE	ns
Mobiluncus_unspecGenus	0.109817	-0.378049	0.2343	0.423599	0.468703	-0.892468	0.639282	0.372142	0.771547	0.465178	FALSE	FALSE	ns
Moryella_unspecGenus	0.00116449	-0.0883089	0.259372	0.464184	0.00448966	-0.190245	0.996418	0.849117	0.996418	0.874091	FALSE	FALSE	ns
Murdochiella asaccharolytica	0.351102	-1.02148	0.240535	0.433707	1.45967	-2.35522	0.14438	0.0185119	0.235038	0.0301356	FALSE	TRUE	Neg
Muribaculaceae_unspecFamily	0.159294	-0.509989	0.299674	0.52926	0.531559	-0.963588	0.595032	0.335253	0.730741	0.426685	FALSE	FALSE	ns
Mycoplasma girerdii	0.350043	-1.01865	0.315868	0.555398	1.10819	-1.8341	0.267778	0.0666397	0.407488	0.101408	FALSE	FALSE	Neg
Mycoplasma hominis	-0.0774977	0.121457	0.29191	0.516729	-0.265485	0.23505	0.790636	0.81417	0.838553	0.850625	FALSE	FALSE	ns
Parvimonas_unspecGenus	-1.36003	3.54154	0.364741	0.634318	-3.72875	5.58322	0.000192435	2.3611e-08	0.00122458	1.50252e-07	TRUE	TRUE	Pos
Peptoniphilus coxii	0.35135	-1.02214	0.328588	0.575931	1.06927	-1.77476	0.284946	0.0759376	0.415547	0.113099	FALSE	FALSE	Neg
Peptoniphilus duerdenii	0.300604	-0.886814	0.340702	0.59549	0.882306	-1.48922	0.377612	0.136431	0.528656	0.191003	FALSE	FALSE	ns
Peptoniphilus koenoeneniae	0.0954059	-0.339619	0.269077	0.479865	0.354567	-0.707739	0.722914	0.479107	0.803237	0.558959	FALSE	FALSE	ns
Peptoniphilus lacrimalis	-0.428219	1.05671	0.396694	0.685966	-1.07947	1.54047	0.280379	0.123445	0.415547	0.17635	FALSE	FALSE	Pos
Peptoniphilus_unspecGenus	-0.170068	0.368311	0.446846	0.767118	-0.380596	0.480123	0.703503	0.63114	0.794278	0.701267	FALSE	FALSE	ns
Peptostreptococcus anaerobius	-0.112059	0.21362	0.334361	0.585251	-0.335143	0.365006	0.737517	0.715107	0.806659	0.770115	FALSE	FALSE	ns
Porphyromonas uenonis	0.123795	-0.415324	0.308875	0.544111	0.400794	-0.763308	0.688572	0.445279	0.793166	0.537406	FALSE	FALSE	ns
Porphyromonas_unspecGenus	0.00260951	-0.0921623	0.309312	0.544815	0.0084365	-0.169163	0.993269	0.865669	0.996418	0.878215	FALSE	FALSE	ns
Prevotella amnii	-1.50543	3.92928	0.414483	0.714739	-3.63207	5.49751	0.000281156	3.85195e-08	0.00151392	2.07413e-07	TRUE	TRUE	Pos
Prevotella bivia	0.283367	-0.840849	0.34938	0.609503	0.811058	-1.37957	0.417332	0.167721	0.551194	0.225778	FALSE	FALSE	ns
Prevotella buccalis	-0.256366	0.598438	0.300577	0.530718	-0.852911	1.1276	0.393709	0.259489	0.53645	0.336374	FALSE	FALSE	ns
Prevotella disiens	0.374453	-1.08374	0.316833	0.556955	1.18186	-1.94584	0.237261	0.0516743	0.369072	0.0803822	FALSE	FALSE	Neg
Prevotella timonensis	-0.789627	2.02047	0.468858	0.802768	-1.68415	2.51688	0.0921528	0.01184	0.153588	0.02072	FALSE	TRUE	Pos
Prevotella_unspecGenus	-1.37859	3.59104	0.416346	0.717753	-3.31116	5.00317	0.000929087	5.63959e-07	0.00433574	2.46732e-06	TRUE	TRUE	Pos
Prevotellaceae_unspecFamily	-0.974449	2.51333	0.401601	0.693901	-2.42641	3.62203	0.0152489	0.000292305	0.0395343	0.000639418	TRUE	TRUE	Pos
Proteobacteria_unspecPhylum	0.60548	-1.69982	0.174549	0.324829	3.46882	-5.23296	0.000522744	1.66814e-07	0.00261372	8.34068e-07	TRUE	TRUE	Neg
Pseudomonas_unspecGenus	0.697543	-1.94532	0.211862	0.387072	3.29244	-5.02572	0.00099323	5.01539e-07	0.00434538	2.34052e-06	TRUE	TRUE	Neg
Rikenellaceae RC9 gut group_unspecGenus	-0.073567	0.110975	0.261398	0.467459	-0.281437	0.237401	0.778375	0.812346	0.83825	0.850625	FALSE	FALSE	ns
Sneathia amnii	-0.882202	2.26733	0.476158	0.814594	-1.85275	2.78339	0.0639181	0.0053794	0.117744	0.00990942	FALSE	TRUE	Pos
Sneathia sanguinegens	-1.70422	4.45937	0.357736	0.623001	-4.76389	7.15789	1.89895e-06	8.19295e-13	1.66158e-05	7.74588e-12	TRUE	TRUE	Pos
Sneathia_unspecGenus	-1.44618	3.77128	0.453316	0.777594	-3.19023	4.84993	0.00142161	1.23504e-06	0.00585367	4.55014e-06	TRUE	TRUE	Pos
Staphylococcus_unspecGenus	0.779938	-2.16504	0.291218	0.515612	2.67819	-4.19897	0.00740207	2.68134e-05	0.0215894	7.82059e-05	TRUE	TRUE	Neg
Streptococcus_unspecGenus	1.22925	-3.36322	0.447572	0.768293	2.7465	-4.37752	0.00602356	1.20039e-05	0.0191659	3.81943e-05	TRUE	TRUE	Neg
Ureaplasma_unspecGenus	0.759261	-2.1099	0.398149	0.688319	1.90697	-3.06529	0.0565238	0.00217458	0.106937	0.00411407	FALSE	TRUE	Neg
Veillonella montpellierensis	0.199635	-0.617564	0.272853	0.485963	0.731659	-1.2708	0.464377	0.203798	0.60197	0.269168	FALSE	FALSE	ns
Veillonellaceae_unspecFamily	-1.32796	3.45602	0.336771	0.589142	-3.94321	5.86619	8.03978e-05	4.45915e-09	0.000562784	3.1214e-08	TRUE	TRUE	Pos

## Sheet: PICRUSt2_pathway_abundances
pathway	NS1	NS2	NS3	NS4	NS5	NS6	NS7	NS8	NS9	NS10	NS11	NS12	NS13	NS14	NS15	NS16	NS17	NS18	NS19	NS20	NS21	NS22	NS23	NS24	NS25	NS26	NS27	NS28	NS29	NS30	NS31	NS32	NS33	NS34	NS35	NS36	NS37	NS38	NS39	NS40	NS41	NS42	NS43	NS44	NS45	NS46	NS47	NS48	NS49
1CMET2-PWY	162884	210896	137667	140147	102792	79947.9	107214	69680.9	42370.5	61917.7	5115.12	102521	649.779	37880.7	36784.6	46917.6	44446.7	78027.3	78219.9	58815.2	12262.2	72253.5	66790.5	80935.6	4625.76	1879.61	44943.6	39205.4	5828.71	25572.1	37073	17787	47726.9	3463.88	153.852	58402.4	922.268	5730.73	45031.3	4201.65	3750.39	29541.3	27814.9	4604.3	15308.1	3086.05	356.445	6927.08	28354.7
3-HYDROXYPHENYLACETATE-DEGRADATION-PWY	0	0	0	0	0	0	0	0	0	0	0	0	3.81817	0	0	0	0	0	0	0	0	0	0	1.39986	0	0	0	0	0	0	0	0.877102	0	0	0	0	0	0	0	0	46.0288	0	0	0	0	9.38027	0	0	0
ALL-CHORISMATE-PWY	0	0	0	0	0	0	0	8.97677	0	0	0	0	30.1612	0	0	0	0	0	21.1722	0	208.9	0	0	0	0	0	0	0	0	9.15318	0	18866	0	422.821	0	0	0	0	0	0	0	0	0	156.181	0	0	0	0	0
ANAEROFRUCAT-PWY	285657	237644	126636	176840	159306	134279	127705	134266	64137.5	69410.7	176900	143226	297679	129501	78393.1	102141	100396	103536	108984	82202.2	154731	104047	70416.7	64036.5	175955	4350.25	84582.2	64527.4	51477.3	154991	76564.9	22266.3	69313.4	99732.2	654.083	91935.9	4698.52	115604	58447.6	73580.6	5683.42	54105.9	66385.5	96370.3	24455.5	98669.6	3458.36	11941.4	57615.5
ANAGLYCOLYSIS-PWY	288151	257652	168637	178530	163246	135767	136546	151257	174063	68194.8	199656	139536	267456	171672	138360	120157	117968	99718.9	103585	82912.6	167100	107033	77680.7	86321.4	157816	151314	84214.6	67373.2	103964	140439	84383.9	21804.6	71018.6	100722	131368	97141.2	100340	106872	59261.7	82947.3	5740.12	59368.3	88488.2	108806	87626.5	88759.5	61045.9	75875	60028.4
ARG+POLYAMINE-SYN	6347.95	1733.69	18831.5	15487.1	4536.88	7568.57	4137.95	15.8638	115.093	392.569	96.4489	2497.68	86.6213	100.672	391.26	776.917	1888.51	10365.9	5111.25	5035.41	455.429	2724.2	1259.37	210.562	78.8498	0	80.2453	3680.73	255.378	11.2705	2999	18165.6	2265.5	365.978	0	45.8049	28.1167	674.807	340.58	759.19	910.562	80.0237	25.4702	468.804	217.143	54.0928	20.2448	25.373	2004.41
ARGDEG-PWY	0	0	0	0	0	0	0	2.03752	0	0	0	0	10.5192	0	0	0	0	0	5.42456	0	97.7262	0	0	0	0	0	0	0	0	1.94959	0	19182.3	0	143.304	0	0	0	0	0	0	0	0	0	26.7228	0	0	0	0	0
ARGORNPROST-PWY	31757.1	1842.41	9107.91	8780.04	4060.96	7922.07	3988.98	11635	961.193	7457.91	31.9922	838.142	779.066	2270.77	2716.78	5262.84	4481.77	6201.66	5680.23	6667.35	366.854	8109.81	6635.39	5273.72	722.687	11.1251	218.63	1244.2	2037.07	0	6745.09	2.38688	3336.69	552.368	0	2228.23	262.951	3494.92	491.748	523.55	2402.16	459.754	1462.66	401.542	1356.07	166.946	38.2139	183.281	2431.97
ARGSYN-PWY	15063.5	191384	106318	120949	26827	21834.9	51376.6	1413.14	4208.45	1243.17	807.506	63043.8	274.818	1879.99	2285.13	1144.7	2862.41	55060.6	8540.36	14312.6	2909.36	6840.35	55719.9	76888.8	402.031	849.558	1581.96	12369.3	3579.11	92.994	8171.31	16835.7	34863.8	1260.78	72.1955	262.68	283.092	2107.48	34736.6	2854.77	2958.13	1729.91	890.881	795.087	941.561	252.862	141.93	425.396	4054.62
ARGSYNBSUB-PWY	12372.2	190722	105377	118902	19864.9	6886.24	45535.6	805.388	3337.91	278.67	592.828	59087.5	249.376	1317.49	1979.79	677.066	1568.58	51406	5105.48	10050.2	2735.19	2927.83	61619.3	85927.3	358.985	900.325	1145.05	2931.62	3762.95	64.765	5894.74	17355.3	33389.5	1066.81	72.1245	149.085	265.838	1703.14	34396.8	2387.14	3042.84	1206.78	593.294	680.234	605.759	252.475	117.948	219.338	1765.75
ARO-PWY	192398	285476	174667	194435	129821	122557	128204	137605	140836	46591.6	1249.93	151176	508.709	20055.3	32504.7	102760	109774	107968	105292	84511.9	4220.46	69758.2	72726.8	80677.7	695.71	1034.41	74806.2	60077.6	14702.3	8933.33	72981.9	19745.4	65004.7	1530.3	126.662	35233.3	805.906	4089.17	61442.7	6820.56	5413.66	60696.3	25920	3402.05	12922.1	501.102	4792.03	71220.3	41329
ASPASN-PWY	178424	173725	128687	112647	101253	56792.5	102511	36842.7	19648.5	64388.3	415.801	57316.9	374.377	352.082	23620.8	29790.3	23998.2	60650.8	66403.9	38041.6	196.491	75712.4	24558.7	25653.7	812.789	1097.46	32569.9	28912	15248	106.954	22815.6	18821.1	44154.4	1271.1	105.951	3309.5	999.529	8811.81	36312.9	7439.47	3143.1	18384.8	21966.7	498.529	938.596	82.7983	134.465	1308.09	22523.8
AST-PWY	0	0	0	0	0	0	0	1.33	0	3.94737	0.25	0	9.33	0	0	0	0	0	2.33	0	62.33	0	0	1.11111	0	0	0	0	0	1.33	0	16425.9	0	95.4443	5.9322	0	0	0	0	0	90.3461	0	0	15.67	0	20.0981	0	0	0
BIOTIN-BIOSYNTHESIS-PWY	3386.51	0	27474.3	6165.86	0	0	0	6.20499	0	223.389	0.849754	0	20.9913	19.0066	5.83802	0	25.6261	198.628	475.497	1087.74	152.365	110.48	0	263.372	14.2492	1008.81	20.983	0	0	9.26878	172.482	18478.6	156.431	342.339	17.3431	43.7326	0	0	11.0891	577.64	590.406	51.2272	2.79931	304.487	83.9701	140.193	78.1003	62.102	0
BRANCHED-CHAIN-AA-SYN-PWY	37717.6	221992	121229	136285	66110.1	43450.7	59665.8	20172.6	4189.53	4958.99	393.565	91121	242.544	1570.83	20048.2	27982.1	22037	65232.5	37554.9	40660.3	4614.39	18620.3	54850.1	75154.2	501.961	952.124	18318	18339.1	2473.35	66.8725	25252.7	19777.2	39058	1128.15	63.6603	89.5858	225.727	1439.8	46675.6	1805.34	2963.72	18056	14040.7	1759.83	710.483	196.503	163.773	639.794	17510.5
CALVIN-PWY	316692	279293	192820	190908	188334	147982	165405	142950	63650.5	79791.4	195.153	152432	2016.83	5045.38	78104.6	104535	107658	118211	129803	97545.4	1847.59	116030	84123	92034.9	1923.94	5621	95540.5	71167.2	38171.6	1790.69	81934.8	24791.9	80017.9	5323.44	603.335	11792.1	4150.96	15621.9	64743.5	18878.1	6483.55	64128.2	58362	4738.91	5695.14	513.878	709.275	14020.3	59742.7
CATECHOL-ORTHO-CLEAVAGE-PWY	0	0	0	0	0	0	0	0	0	3	0.285714	0	3.33333	0	0	0	0	0	0	0	0	0	0	1.14286	0	0	0	0	0	0	0	17.8279	0	28.0123	12	0	0	0	0	0	238.913	0	0	0	0	46.1436	0	9	0
CENTFERM-PWY	17568.8	215.625	0	4714.46	2308.37	4782.58	0	9.30555	0	6568.28	1.7423	472.136	0	67.4143	245.286	20.9722	2307.96	1470.35	3182.03	1103.58	0	2841.79	5512.93	4318.89	80.0807	0	52.3539	591.261	0	0	3217.95	0	111.513	25.0241	0	50.3469	156.665	0	11.0838	212.048	241.501	0	509.274	103.931	329.471	7.98908	0	53.6754	956.534
COA-PWY	256309	224475	163035	154676	154784	98140.7	110296	94169.4	69352.8	70692.6	181683	104745	282899	151332	124662	77110.7	62074.3	90923.1	91827.9	71529.8	152536	97706.3	70063.7	85577.6	148892	134451	67630.5	53273.8	92917	130063	53183	16551.1	63174.5	92379.6	114335	73003.4	88980.4	100331	49615.7	73804.7	5915.77	41812.6	78449.8	96672.1	75927.3	83690	53349.8	5259	48852.1
COBALSYN-PWY	108571	230993	146558	143062	99609.5	45319	96359.2	41336.9	3371.28	55822.6	208.715	86204.6	37.898	65.7431	21768.4	28350.2	23640.7	78070.7	64829.3	48443.3	108.81	47808	20336.4	25063.5	91.6675	801.994	30007.2	24254.7	2468.67	55.7819	22382.6	16441.2	40577.2	336.662	48.0907	47.3624	100.315	1018.15	44666.2	2088.66	1649.84	18479.9	16981	205.876	370.688	83.1883	47.83	660.233	16244
CODH-PWY	11869	687.076	4629.06	2491.86	705.177	4816.65	2563.14	0	857.795	14935	0	989.892	331.778	109.282	0	572.014	1621.67	213.142	1132.14	1160.86	0	2061.96	2365.23	2813.69	253.106	0	340.622	435.985	30.675	0	1112.49	0	1107.37	344.04	55.9863	0	668.162	1671.34	155.796	2870.95	1247.76	368.261	822.51	15.9987	50.6642	0	0	37.3103	105.229
COLANSYN-PWY	38423.1	19309.3	53053.3	18920.3	29087.1	29978.5	56634.3	5395.85	18038.6	8997.53	0	18067.1	26.7353	24.7487	8.2998	9136.18	16546	20106.3	33457	4373.17	0	25484.6	21067.9	3014.29	324.714	1563.52	14022.3	12030.1	16278.1	4.69689	5690.13	15.5035	16461.7	313.158	23.2986	50.4964	435.705	401.327	12218.3	1929.27	1295.45	14921	10.8785	224.254	174.722	67.7787	95.5763	333.482	5357.17
COMPLETE-ARO-PWY	204231	302473	182799	205913	138729	130216	136217	146238	149695	50470.4	1294.79	160961	507.388	21027.1	34811.3	109457	116553	114566	112226	90180.4	4364.13	74500.5	75674.4	84487.3	687.054	1084.01	79273	63668.6	13934.1	9411.02	77810.6	20783.3	68459.7	1516.33	124.623	37511.4	778.165	3951.96	65070.8	6474.96	5226.4	64498.7	27754.8	3508.2	13593.2	511.935	5059.94	75877	43988.7
CRNFORCAT-PWY	0	0	0	0	0	0	0	0	0	0	0	0	0	0	0	0	0	0	0	0	0	0	0	0	0	0	0	0	0	0	0	0	0	0	0	0	6.66667	0	0	0	0	0	0	0	0	0	0	0	0
DAPLYSINESYN-PWY	150543	199650	117336	126850	76811.7	35786.6	68599.6	41181.2	6572.37	36342.1	11281.7	64334.6	224.852	1497.17	7.51373	4494.72	11428.8	56998.8	50000.5	32161.1	9174.76	51669.3	24484.9	32444	456.529	997.939	34534.9	17425.1	3014.61	1036.5	19551.3	17825.8	38848.3	5376.69	79.3265	466.627	397.27	4779.54	38292.5	2170.4	2760.08	3986.51	2541.97	1360.87	654.778	506.166	128.703	1427.73	14910.1
DENITRIFICATION-PWY	0	0	0	0	0	0	0	0	0	3	0	0	0	0	0	0	0	0	0	0	0	0	0	1	0	0	0	0	0	0	0	16.6	0	27.8831	7	0	0	0	0	0	216.189	0	0	0	0	37.8	0	9	0
DENOVOPURINE2-PWY	86716.7	80939.3	54741.6	68956.9	28446.9	47820.3	28275.5	47982	33465.9	27599.2	8673.87	35551.7	870.297	30961.9	17542.7	38249.7	38039.9	52109.4	44912	36286.2	6828.47	46124.8	72497	87659.4	2069.02	1547.12	24663.7	39202	7237.15	16126.6	25607.1	18229.1	10438.4	4372.41	89.5402	1293.62	762.637	6534.58	25765.8	11183.4	5032.64	21339.5	3543.39	4036.79	14328.2	2677.13	601.23	6582.15	14386.3
DHGLUCONATE-PYR-CAT-PWY	0	0	0	0	0	0	0	0	0	0	0	0	0	0	0	0	0	0	0	0	0	0	0	1.11111	0	0	0	0	0	0	0	1.18501	0	0	0	0	0	0	0	0	26.6175	0	0	0	0	7.31542	0	0	0
DTDPRHAMSYN-PWY	156196	161681	126066	128884	72077.3	47001.5	105099	53995.4	11403.9	56491.1	5515.71	51643.5	203.575	17524.4	9377.27	17967.6	37853.5	52461.8	50081.9	32826	2419.7	56017.9	59754.6	74466.7	323.705	31.3822	46980.3	28133.8	7506.91	296.479	15678.4	18801.5	48910.7	3891.1	114241	35156.4	8114.76	1737.26	33886.8	4329.18	2112.71	45898.6	2814.96	2388.59	1847.71	94.3743	4216.72	1592.84	8971.09
ECASYN-PWY	3.74971	0	0	0	0	0	0	2.06376	0	7.18365	0	0	11.5993	0	2.59127	0	10.3091	14.0375	4.36815	0	96.2388	63.906	0	19.6565	7.74543	1014.94	0	0	0	5.41591	5.61899	17013.4	0	194.393	0	33.8661	0	0	4.91864	187.328	0	0	1.81514	109.097	36.0672	0	74.0288	0	0
ENTBACSYN-PWY	0	0	0	0	0	0	0	7.09203	0	0	0	0	33.5564	0	0	0	0	0	12.4249	0	304.392	0	0	0	0	0	0	0	0	6.91101	0	17042.5	0	448.868	0	0	0	0	0	0	0	0	0	82.4706	0	0	0	0	0
FAO-PWY	11798.9	92.985	0	2581.06	1051	2306.96	0	3.9899	0	3770.16	0.499775	205.359	19.981	34.0321	114.806	8.99921	1155.43	658.825	1478.42	515.411	148.355	2879.54	4039.63	2909.4	11.0324	793.982	22.4955	261.403	0	7.21197	1902.09	32869.9	47.9831	343.932	25.8922	32.457	0	0	4.75482	149.359	817.396	0	301.187	111.422	211.539	163.672	77.4572	26.9416	477.551
FASYN-ELONG-PWY	78054.2	39309.7	69824.5	31714.2	50758.8	38679	75021.6	17822	16268.3	27941	122502	35616.9	1231.42	26618.7	14638.4	12560.5	20231.7	32896.7	46002.1	10922.9	118943	37437.5	61557.5	86774.2	194686	1172.61	22001.7	16492.8	10665.4	159277	13420.1	18940.7	34658.6	84341.9	55.5882	78245.8	422.01	116521	18915.6	1754.72	2503.83	21273.4	3292.86	998.672	2876.74	106310	156.6	741.798	6419.3
FASYN-INITIAL-PWY	37565.4	26317.5	24528.8	7474.78	42016.1	15013.5	734.959	12875	6418.41	6891.21	28.7458	27893.6	30.1388	66.14	1408.41	995.11	9003.66	23274.7	37894.7	3337.38	155.699	1591.3	2914.99	2545.79	10.4247	940.095	18076	6644.83	32.4169	8.7497	2237.27	19025.5	28463.5	343.277	15.0762	54.5502	51.0704	336.892	512.176	524.679	558.801	20244.7	240.017	371.336	292.854	194.378	82.2998	144.301	210.939
FERMENTATION-PWY	156066	125455	25028.4	96800.6	71015.6	100963	52561.8	121338	87390.4	11357.1	7443.93	102609	1413.03	51151.5	32727	88176.7	92013.7	53847	64027.7	60184.7	15480.2	58718.8	40689.7	34464.5	3063.06	1529.24	63655.3	46964.4	3140.63	55946.8	65989	26123.5	38516.5	6109.52	680.436	71852.6	2708.52	3100.68	32925.8	4340.48	2492.79	47167.7	22151.3	6479.91	17172.3	3389.95	4095.58	18098.2	38164.6
FOLSYN-PWY	151441	117188	113812	87539.8	132386	92897.3	94559.3	61551.3	54388.1	45688.6	2509.66	86356.6	695.626	9337.82	59958	64911.5	54637.6	69292	87473.8	61287	10834.4	64247.9	63412.1	69515.7	1914.9	5088.16	49323	43294.6	21474.4	195.387	41013.9	20136.5	43941.4	5342.9	170.487	525.424	2887.32	7067.15	35572.4	11975	5222.34	40955.4	41828.5	7384.35	3536.72	549.199	1119.94	1593.82	38255.5
FUC-RHAMCAT-PWY	15.0758	0	402.483	0	0	0	459.244	5.91961	0	57.0839	0	0	17.4085	0	5.8083	0	29.4335	65.4479	10.343	397.329	105.976	142.89	0	20.8467	10.8936	0	0	0	0	3.63396	13.3845	16420.3	0	157.712	0	0	0	0	14.1233	82.985	50.7627	0	4.4351	112.707	45.4956	0	0	0	0
FUCCAT-PWY	21.9808	0	10709	0	0	0	1168.98	2.65982	71.9522	33.3008	0	0	8.34746	0	3.33964	0	16.9901	1536.6	4.65512	228.652	117.921	71.0844	0	13.996	29.4534	1046.4	0	3.99946	920.192	4.56522	5.99787	16421.6	3.99945	196.958	3.95122	35.102	0	96.0563	6.33487	396.888	23.7611	0	1.99896	126.912	43.3574	0	95.0626	155.873	0
GALACT-GLUCUROCAT-PWY	209.13	0	2755.86	260.357	87.7792	0	2106.36	2.99115	707.967	67.7126	0	30.3864	12.4872	72.5802	0	0	48.2477	1589.81	921.092	344.438	95.5987	101.788	481.478	298.063	18.5401	0	62.463	0	0	3.59745	12.051	17394.3	134.034	238.223	25.6851	27.5016	20.7645	15.6925	9.35134	737.134	524.748	0	9.33931	116.677	57.5545	15.9108	0	131.851	0
GALACTARDEG-PWY	0	0	0	0	0	0	0	0	0	0	0	0	4.07074	0	0	0	0	0	0	0	0	0	0	0	0	0	0	0	0	0	0	33.7253	0	36.0185	0	0	0	0	0	0	191.423	0	0	0	0	0	0	0	0
GALACTUROCAT-PWY	175.36	0	4000.6	2938.47	74.8353	0	4038.67	3.32385	758.428	72.6923	0	343.124	13.2029	72.0164	2.08715	14.9708	40.9662	1732.93	1257.21	320.987	95.947	89.0212	439.35	307.899	22.8026	791.866	52.3958	0	1596.79	6.65397	32.4343	16430.9	114.727	208.829	19.6635	28.1963	17.34	13.7315	7.92365	640.707	629.021	0	7.45143	110.912	51.2426	17.304	49.0833	437.104	0
GALLATE-DEGRADATION-I-PWY	0	0	0	0	0	0	0	0	0	0	0	0	3	0	0	0	0	0	0	0	0	0	0	0	0	0	0	0	0	0	0	0	0	0	5	0	0	0	0	0	34.3736	0	0	0	0	20.9302	0	0	0
GALLATE-DEGRADATION-II-PWY	0	0	0	0	0	0	0	0	0	0	0	0	3	0	0	0	0	0	0	0	0	0	0	0	0	0	0	0	0	0	0	0	0	0	5	0	0	0	0	0	23.2195	0	0	0	0	5.35714	0	0	0
GLCMANNANAUT-PWY	79225.5	448.165	25279.4	3935.6	13108.4	10152.5	50432.6	5808.96	202.334	15933.4	3528.29	1331	274697	1773.96	619.161	714.003	13762.8	7123.51	11650.5	10186.7	3386.3	34871.3	7744.06	8979.41	436.879	1325.16	16348.2	6022.21	1851.93	809.689	16306	16469.4	11375.8	1911.96	37.4926	141.866	548.291	807.521	1665.16	1408.05	1307	6285.88	1508.89	1961.22	120.484	29.6442	167.182	2400.18	12664.8
GLUCARDEG-PWY	0	0	0	0	0	0	0	1.33	0	0	0	0	6.33	0	0	0	0	0	3.05196	0	62.33	0	0	0	0	0	0	0	0	1.33	0	16431	0	122.551	0	0	0	0	0	0	228.946	0	0	15.67	0	0	0	0	0
GLUCARGALACTSUPER-PWY	0	0	0	0	0	0	0	0	0	0	0	0	4.07074	0	0	0	0	0	0	0	0	0	0	0	0	0	0	0	0	0	0	33.7253	0	36.0185	0	0	0	0	0	0	191.423	0	0	0	0	0	0	0	0
GLUCONEO-PWY	148787	218705	146066	156252	125343	86516.7	116682	69408.7	38796.7	40198.9	68823	116593	4732.17	76393.2	63216.7	58623.8	54063.6	88828.8	88342.3	68016.2	3471.05	73156.6	71517.3	84400.4	3749.93	3147.34	52070.8	45989.2	27987.9	38779.1	49598.1	22053.4	56326.3	14580.3	215.695	1327.35	1645.96	28751.3	52319.9	45658.2	4156.87	41913.7	49539.5	5213.13	17749.5	18136.2	352.482	5746.9	34884.8
GLUCOSE1PMETAB-PWY	73499.2	10349	12066.6	3441.17	24952.3	18599.7	21.3387	9934.31	1330.6	13.9985	0	12628	16.6594	10.9996	3.33995	2529.64	7921.53	15856.9	19174.9	2084.45	124.609	31729	2650.1	4269.77	12.3395	1563.52	24893.4	9369.07	11.9992	6.99982	13941.6	16501.6	22078.7	505.927	13.9991	43.6495	0	40.9916	1773.33	213.681	1063.11	13197.5	1123.89	198.137	99.5993	128.701	95.5776	75.9595	10118.5
GLUCUROCAT-PWY	11171.3	581.952	3183.22	3289	1309.47	1319.84	2184.27	3.98751	847.146	194.348	0	955.107	19.4082	104.65	0	568.313	818.325	2982.79	3102.09	1824.67	121	718.279	1912.12	573.035	23.1298	0	3037.62	3358.16	23.6796	3.33887	1032.26	17925.1	1648.57	332.959	61.3711	31.6075	35.9788	68.81	188.112	1846.6	692.423	729.189	71.0116	192.909	262.356	19.5547	0	873.764	1087.16
GLUTORN-PWY	3396.86	147060	81163.6	86591.3	7412.81	6390.98	22057.3	298.882	1338.69	263.423	191.3	35259.3	121.33	421.979	526.926	249.406	630.487	31359.5	2007.29	3872.14	1498.36	1556.38	40963.8	67344.6	174.457	789.33	338.754	3854.98	1861.75	19.5	2067.88	16442.8	20675.2	416.874	40.8257	55.0029	135.856	936.429	24280.7	1003.52	1542.97	388.166	202.209	315.008	213.408	83.1617	48.5798	92.2178	1004.09
GLYCOCAT-PWY	131347	320025	195090	212297	101809	66605.8	84407.8	18663.9	104460	10771	5750.48	113781	478.178	43867.5	27161.9	73734.4	21205.7	95550.7	11580.8	20789.3	14818.1	48170.5	21296.1	10809.7	1345.98	1623.23	9531.63	36300	13816.9	44270	32105.5	22008.2	69691.1	4211.65	179.961	83771	991.617	7859.95	64582	8461.72	3146.63	4231.59	16671.8	4665.65	17722.2	2231.82	6262.86	4708.19	37316.6
GLYCOGENSYNTH-PWY	231192	214216	158796	135487	89521	60231.3	104698	66433.7	11806.5	71362.8	698.476	73767.9	369.621	1019.72	1100.17	18745.8	40271.6	71535.3	65930.2	44904.8	3508.29	81869.7	38308	33569	597.501	1008.52	53894.7	28009	5252.66	579.54	27483	16467.2	56763.2	1257.39	127.116	3425.34	730.872	3360.62	42557.5	7542.85	4629.72	20147.5	3624.59	2032.6	1133.93	139.017	145.299	4369.51	16946.4
GLYCOL-GLYOXDEG-PWY	0	0	0	0	0	0	0	2.12792	0	15.3195	0.488523	0	9.28786	0	0	0	0	0	10.1731	18.2864	139.299	38.9002	0	0	0	0	0	0	0	1.93488	0	18767.2	0	215.859	0	0	0	0	0	0	36.5837	0	0	56.7002	0	0	0	0	0
GLYCOLYSIS	291840	258232	142235	189354	175619	136208	132760	132736	72058.3	72175.8	188583	148868	273661	148602	108428	105067	99114	110378	110623	86060.7	159891	104781	76605.7	88197.1	164345	13334.5	84621.3	66861.3	69153.1	145610	74571	23525.5	74358.5	99458.9	903.784	87584.3	6624.36	110413	63015.1	78719.9	6289.82	53830	78363.3	101842	34359.6	92537.2	4927.97	12827.2	59631.5
GLYCOLYSIS-E-D	82457.9	125592	52617.3	95939	89674.7	65829.7	73528	55295.6	13893.4	21796.9	429.749	77964.9	7261.57	9795.04	14256.2	23147.4	22198.9	57681.9	57887.8	40077.5	3291.74	6511.15	30878.5	19786.7	2304.25	369.236	37685.2	34001.8	11407	3794.16	33789.4	20805.3	28530.4	5659.58	242.16	368.086	384.39	6254.43	29749.7	32347	3243.57	10169.8	4767.49	2849.83	5085.93	1011.99	339.082	2037.18	25203.8
GLYCOLYSIS-TCA-GLYOX-BYPASS	0	218.791	0	252.833	873.089	44.9036	0	9.55303	0	98.3658	2.19031	84.7751	74.4499	0	0	0	501.558	203.183	509.284	84.8661	646.439	305.502	0	8.99806	0	0	0	164.413	0	15.1399	412.581	22549.6	105.941	1006.48	50.445	0	237.795	0	0	0	2055.64	0	0	246.11	0	269.561	0	62.7262	0
GLYOXYLATE-BYPASS	0	53.9843	0	56.9781	203.484	9.99852	0	5.31927	0	21.9525	0.493883	43.9853	18.125	0	0	35.9739	115.684	45.9734	117.098	18.9935	226.844	69.5099	0	1.99997	0	0	0	37.9432	0	5.29106	93.811	18788.2	25.9856	339.383	24.0467	0	72.1802	0	0	0	1085.9	31.9703	0	60.2965	0	117.486	0	35.8193	0
GOLPDLCAT-PWY	0	0	5.9986	0	27.9715	0	0	0	0	0	0	0	15.1637	180.503	0	0	0	0	0	468.651	0	15.2746	247.73	11.9415	14.606	0	2.99969	0	0	0	0	0	0	168.365	0	80.3491	0	436.349	0	0	5.5743	21.9697	0	0	0	0	0	16.8671	25.9262
HCAMHPDEG-PWY	0	0	0	0	0	0	0	0	0	0	0	0	3	0	0	0	0	0	0	0	0	0	0	0	0	0	0	0	0	0	0	0	0	0	0	0	0	0	0	0	0	0	0	0	0	0	0	0	0
HEME-BIOSYNTHESIS-II	22932	1683.19	20615	5576.7	5527.02	5914.13	991.543	3055.3	1635.47	3853.73	8.79979	1359.31	127.138	752.973	143.618	3886.83	2630.72	5406.31	3106.96	3648.21	144.589	5054.14	3735.74	2759.09	341.203	1047.72	920.97	4737.17	3511.87	4.66582	2826.43	16442.6	3033.19	535.934	18.7746	40.148	378.814	397.61	2097.92	1141.9	1255.88	1200.86	352.401	452.302	310.419	90.6303	75.9247	87.3606	2195.14
HEMESYN2-PWY	28556.7	1752.43	22948.8	6491.36	6021.86	6408.76	997.403	4232.15	1706.85	4450.83	16.4362	1412.12	234.54	1228.21	1683.61	6350.55	2815.38	6060.75	3230.46	7235.67	2585.53	5474.47	4149.33	3869.64	437.316	1266.67	948.318	5731.33	3807.04	6.99649	3436.64	19734	3282.68	944.954	46.6864	278.199	578.377	1986.73	2447.83	2280.11	2807.66	1238.08	1151.4	2742.63	876.105	124.189	182.176	108.25	2696.14
HEXITOLDEGSUPER-PWY	10149.2	750.815	0	2546.12	7178.2	8547.24	231.201	7.99864	2779	6178.29	47.9584	1362.33	1787.83	3971.1	2748.75	1996.23	4346.45	3464.78	5861.26	6377.92	3995.76	2719.82	7325.52	2620.35	1549.14	19.9888	174.007	1886.15	71.5727	1284.8	3666	31.9596	291.558	3743.29	0	3236.04	176.78	5847.58	1119.03	914.857	2820.66	143.057	1589.35	2271.49	1122.95	0	87.6595	493.401	1871.83
HISDEG-PWY	21273.3	5461	38887.7	13541.5	6190.33	16470.3	39662.2	0	8701.5	9079.25	6.06061	4269.67	52.1809	164.944	76.67	4368.67	7808.17	6740.51	13109.2	2870.28	193.479	15088.7	8707.25	2719.75	279.036	786.33	2977.67	5608.33	13630.2	2.17	4063.67	4.03836	1825	304.327	26	21.83	393.171	2078.79	6700.84	1688.5	1785.98	2229.49	202	124.432	194.83	40.7633	70.83	145	3042
HISTSYN-PWY	13894.1	158446	85667.6	94109.1	11402.2	10645	25831.7	424.581	1553.39	3721.76	241.127	41432.2	126.457	609.226	614.729	322.785	2021.24	36897.8	3083.06	5945.64	1589.27	6381.76	44529.6	69053.5	166.247	792.721	411.849	5753.66	1197.29	26.8966	3910.97	16443.9	23493.3	416.582	43.2241	62.4363	138.02	681.213	26428.7	1104.51	1543.8	609.464	540.715	370.059	379.719	81.0089	82.4001	123.606	1799.18
HOMOSER-METSYN-PWY	57033.6	104185	34027.7	80464.2	39866.9	57416.6	34641	48899.5	3028.07	6551.14	522.191	76103.7	198.629	2254.77	15902.5	37692.9	31667.5	41804.8	42952.4	37947.7	4235.98	29960.7	23260.2	6173.2	439.91	947.675	25886.7	21960.8	3278.47	646.427	29645.3	16472.2	19910.7	1100.91	48.9176	134.206	262.803	1674.67	25828	1665.52	2235.93	15536.7	12281.8	1618.29	762.186	292.139	90.5751	2412.67	18960
HSERMETANA-PWY	58826.1	110768	35586.5	88460.7	40311.9	57540.6	35735.4	48336.9	3028.49	11353.4	406.467	79728	153.635	1011.82	14631.8	37594.8	31667.3	44367.3	43234.9	38354.9	290.16	30396.2	31497.5	13470.6	287.892	16.4429	25988.1	22037.4	3284.74	105.549	29550.1	54.6594	21906.4	490.466	53.2632	0	216.38	1222.86	27578.9	1737.85	2772.74	15573.1	12138.2	516.585	759.049	239.844	47.3265	1296.17	18931.9
ILEUSYN-PWY	37391.4	230304	129412	140649	67023.1	43560.1	61166.5	20076.4	4302.63	4869.39	391.843	93363.7	297.645	1569.99	20794.7	28071.5	21977.1	67435.3	37777.9	41741.6	5936.68	18356.6	56241.8	76592.8	512.042	993.504	18255.5	18272.6	2475.8	66.845	25363.7	20814.6	39912	1126.56	67.1729	89.5783	229.652	1816.33	48005.6	1865.08	3108.54	18088.4	15891.2	1823.92	706.818	262.593	163.787	642.657	17785.1
KDO-NAGLIPASYN-PWY	43.9569	0	0	0	0	0	0	10.6348	0	31.8915	0	0	27.1523	17.7849	10.9253	0	43.9328	59.9135	18.6334	789.638	90.2878	282.269	0	83.5238	28.6354	790.213	0	0	0	14.0282	23.9685	16667.7	0	232.253	0	21.83	0	0	25.3263	475.295	0	0	6.54282	187.77	97.7901	0	47.83	0	0
LACTOSECAT-PWY	34505.5	2124.08	3995.52	638.954	40719.5	15660.3	748.635	4018.94	31665.6	1826.3	94698.7	1898.12	383.78	113831	104542	28993	3526.75	3252.37	2689.46	10508.2	69719.8	11523	1850.9	632.489	747.633	152677	94.9212	11341.1	89760.1	614.427	902.874	20.2043	5844.48	32400.6	152328	208.591	103080	9596.31	3479.55	44408	3313.14	980.068	51130.2	58689.6	75200.4	45.1661	58167.6	2122.57	21207.4
LEU-DEG2-PWY	0	0	65.4028	11.2055	0	0	0	0	0	9.59967	0.357143	0	0	0	0	0	0	0	0	7.4998	0	0	0	3.5714	0	0	0	0	0	0	0	32.8949	0	43.5905	17.0157	0	0	0	0	0	419.813	0	0	0	0	114.51	0	14.9994	0
MET-SAM-PWY	93035.6	138545	49140.7	109937	57084.5	83534.4	50603.8	70560.7	4670.92	12129.7	888.377	104593	389.07	3553.04	24516.7	52764.8	45654.4	58099.3	62558.2	54247.7	8415.81	44684.6	35581.6	11231.7	728.911	1095.04	42145.8	33821.8	5640	1019.47	41855.8	19800.5	28997.2	2017.81	114.076	208.762	493.85	3111.21	34673.4	3291.69	2955.87	24448.9	19200.7	2902.84	1170.96	488.722	158.955	3697.69	27796.8
METH-ACETATE-PWY	0	0	1249.06	0	0	0	339.553	0	0	0	0	0	0	0	0	0	0	0	0	0	0	0	0	0	0	0	0	0	0	0	0	0	2.99994	0	0	0	0	110.232	0	16.4195	0	3.99987	0	0	0	0	0	0	0
METHGLYUT-PWY	0	0	0	0	0	0	0	1.66248	0	0	0.410791	0	8.01018	0	0	0	0	0	4.77847	0	86.1099	0	0	0	0	0	0	0	0	1.96584	0	16428.2	0	152.452	0	0	0	0	0	0	28.0408	0	0	34.6898	0	0	0	0	0
METHYLGALLATE-DEGRADATION-PWY	0	0	0	0	0	0	0	0	0	0	0	0	3.74589	0	0	0	0	0	0	0	0	0	0	0	0	0	0	0	0	0	0	0	0	0	6.20301	0	0	0	0	0	42.917	0	0	0	0	26.1149	0	0	0
NAD-BIOSYNTHESIS-II	10.998	0	0	0	0	0	0	2.6593	0	7.99469	0.499659	0	10.3866	10.6752	2.22659	0	10.9956	14.9975	4.65964	201.016	84.3375	71.2188	0	20.8499	8.23855	898.989	0	0	0	5.67229	5.99707	20217.2	0	191.922	0	34.8299	0	0	6.33925	192.041	22.3302	0	1.97745	148.692	39.9828	30.1508	54.6629	0	0
NAGLIPASYN-PWY	40650.8	53970.7	63420.4	39573.1	56428.8	43335.7	65679.5	21824.3	14264.6	10398.8	15.25	42820.9	37.8323	26.5	16843.7	24961	26235.5	37868.1	47285.9	28752	93.33	23866.8	46477	63082.9	184.799	790.33	22230.1	22910.5	9700.66	28.5	18336.6	16436.3	17654.2	262.888	15	21.83	211.556	749.09	17438.9	1154.18	447.648	22997.9	12757	215.403	197.695	70.1481	47.83	383.107	15069.8
NONMEVIPP-PWY	184301	197355	159868	127114	100577	71724	114527	61259.6	18951.2	67607.1	362.127	80263.5	363.508	537.547	18653.6	32851.4	44499.9	75682.3	76227.2	51524.1	238.8	62800.1	63904.9	82438.6	686.087	876.977	46644.2	35497.9	14221.9	94.5847	28632.6	16462.7	48989.1	1154.16	117.906	2279.86	894.748	5515.71	40038.5	7469.42	2896.03	30736.8	16249.1	752.247	950.324	114.72	91.0445	1415.7	19828.9
NONOXIPENT-PWY	387392	334345	215821	230575	221840	172005	178334	182351	154924	100273	2805.03	183494	1097.75	41678.2	70889.4	135420	134864	139918	147773	120705	5939.25	148873	90785.1	103714	900.548	3212.68	114966	89146	21387	11870.6	107787	30520.5	92270.5	4219.85	121931	45094.7	11053.7	10075	76619.8	13030.3	6826.3	78286.9	58090.4	6474.57	23266.8	6937.14	5541.39	72114.1	76082.7
OANTIGEN-PWY	157767	190886	119445	131669	81850.2	71703	86958.6	84153.7	25672.9	26467.5	12088.3	78383.9	508.31	36090	18400.2	35945.8	60573.4	66915.1	62770.8	48048.4	5291	53410.6	62294.7	77147.3	781.115	63.3709	58200.1	40249.7	13817.4	735.567	29592	17374.5	50724	7639.6	114284	50910.5	14935.6	3818.3	39549.5	9848.08	3012.12	49570.6	6571.24	5731.45	4355.23	234.366	7970.64	3852.9	17369.9
ORNARGDEG-PWY	0	0	0	0	0	0	0	2.03752	0	0	0	0	10.5192	0	0	0	0	0	5.42456	0	97.7262	0	0	0	0	0	0	0	0	1.94959	0	19182.3	0	143.304	0	0	0	0	0	0	0	0	0	26.7228	0	0	0	0	0
ORNDEG-PWY	0	0	0	0	0	0	0	2.65989	0	0	0	0	12.6597	0	0	0	0	0	4.65956	0	124.574	0	0	0	0	0	0	0	0	2.65997	0	16473.8	0	176.421	0	0	0	0	0	0	0	0	0	31.3307	0	0	0	0	0
P101-PWY	0	0	0	0	0	0	0	0	0	6.72388	0	0	0	0	0	0	0	0	0	0	0	0	0	0	0	0	0	0	0	0	0	27.429	0	36.6605	19.9986	0	0	0	0	0	358.955	0	0	0	0	61.4973	0	14.999	0
P105-PWY	0	0	0	67.3186	0	0	0	18.5623	0	118.094	3.48462	0	68.0441	626.855	0	0	0	0	34.8292	814.198	655.199	0	0	14.99	246.862	0	87.2536	0	0	19.5144	0	22943	0	708.087	44.6595	0	360.374	0	0	0	1700.7	0	0	198.348	0	222.238	0	121.632	0
P108-PWY	11593.2	31158.4	46834	32317.4	4043.17	12247.6	16899.4	18890.1	4143.39	453.754	0	9841.67	42.5667	0	0	14430.9	12827.5	24453.3	17732.6	7535.65	84.71	15667.2	2449.4	3222.74	108.843	0	8955.25	18657.9	2552.88	29.4082	6288.34	8.99788	3199.08	531.415	10.9997	0	100.041	160.621	8903.43	763.714	1087.45	7173.76	106.348	125.141	106.183	33.6867	0	240.065	3469.16
P122-PWY	88299.5	29190.2	8146.41	23965.6	76479.7	71006.6	36889.7	91401	12789.9	1850.41	158189	35006.4	275903	123521	50188.3	50896.3	57664.3	31804.4	45451.3	41504.5	137301	39810.3	24482.6	4852.04	152978	3886.64	38450	32367.8	10453	136804	46235.4	393.026	25554.4	87920.3	119502	86239.8	29415.6	98836.7	9823.7	63811.4	1860.03	26293.9	50620	85292.6	36097.2	85934.2	3986.06	5045.77	29558.3
P124-PWY	134426	128918	10116.9	101775	99761.3	101284	45005.4	119439	161991	2229.8	171170	97470	349270	121589	53735.6	104066	95153.3	55611.3	60884.4	53557.2	154178	59544.1	35049.2	6689.43	182977	3414.1	53525	50430.2	48842	161463	67877.9	446.823	35862.9	100270	130613	108070	28206.1	116312	36312.9	63266.7	2123.24	47412	55990.2	86888.5	35726.6	102039	15586.8	72426.5	47012.4
P125-PWY	9533.18	74.3987	0	709.008	852.472	1863.88	0	0	0	3103.77	9.36546	7.19997	118.811	658.29	89.977	0	929.806	423.446	951.781	1418.35	1947.12	2322.07	3348.28	2359.83	151.423	3.59932	19.0899	209.867	24.5805	0	1537.62	21.6952	38.3978	209.423	10.4997	0	29.9622	24.4572	0	0	656.083	0	243.035	303.815	165.199	49.7953	34.0112	17.0395	394.433
P161-PWY	254324	91069.7	20672.7	82844.6	119769	105327	61205.2	133492	160498	59015.4	203866	81176.1	371130	183596	124292	107496	95278.4	49053.9	70609.8	62104.9	172112	91984.4	48047.9	39078	169587	146634	70343.9	54151.7	89222.5	152307	71125.8	22040.5	41577.8	103935	152339	105662	96528.2	110985	26667.3	84770.5	3144.51	49910.6	77971.8	118391	87130.2	95581.1	60255.1	70975.6	51505.1
P162-PWY	10470.7	1643.51	17457.2	11043.9	5076.23	8092.21	8111.92	0	273.996	5637.45	0	1150.58	103.498	0	0	58.4047	2146.74	2543.65	10130.3	2819.33	0	143.105	915.457	957.854	245.645	0	1104.08	2253.35	4967.12	0	2746.85	0	1780.07	385.061	26.3877	0	259.277	2396.67	0	1569.43	925.491	882.29	0	0	122.474	15.9436	0	294.128	943.412
P163-PWY	1178.41	0	19684.7	926.68	0	0	3073.47	0	0	3744.58	0	0	0	0	0	0	0	40.8231	168.321	462.764	0	25.1064	296.876	167.199	0	0	4.45624	0	1021.45	0	0	0	44.5222	0	0	0	0	0	0	251.417	51.8671	19.8118	0	0	0	0	0	13.5924	0
P164-PWY	32624	1202.1	2613.75	680.685	5785.02	14769.9	1342.59	0	6431.89	442.061	1029.36	1118.99	41.4606	1660.76	0	4610.75	3731.17	1800.45	3202.62	3093.36	521.566	12337.9	2733.82	1248.33	777.803	0	97.3677	3360.31	7128.42	0	1298.13	0	4709.21	7900.45	151.924	0	28528.3	8427.38	1109.38	20022.6	3696.86	916.683	6719.99	1677.64	457.526	0	0	273.447	819.772
P184-PWY	0	0	0	0	0	0	0	0	0	0	0	0	0	0	0	0	0	0	0	0	0	0	0	0	0	0	0	0	0	0	0	0	0	0	6.32877	0	0	0	0	0	40.9425	0	0	0	0	25.8998	0	0	0
P221-PWY	0	0	0	0	0	0	0	0	0	5.99912	0.998679	0	0	0	0	0	0	0	0	0	0	0	0	3.99951	0	0	0	0	0	0	0	29.7671	0	42.8394	12.7249	0	0	0	0	0	329.72	0	0	0	0	73.1474	0	17.9046	0
P23-PWY	28623.6	56828.7	20882.3	43964.3	20633.3	9348.24	42184.6	829.187	15534.1	6257.15	34.7195	43589	267.619	878.825	1374.3	708.436	6884.73	41688.9	8278.88	8444.88	348.726	6445.23	51685.9	23244.6	514.418	73.5179	1383.38	3520.25	273.76	23.1106	9117.56	20.9882	22815.7	983.084	62.5012	0	539.128	677.371	23699.9	2285.91	1775.51	1315.61	960.949	692.488	694.513	76.0385	114.303	657.785	4400.78
P281-PWY	0	0	0	0	0	0	0	0	0	0	0	0	0	0	0	0	0	0	0	0	0	0	0	0	0	0	0	0	0	0	0	0.75	0	0	0	0	0	0	0	0	23.0197	0	0	0	0	6.73477	0	0	0
P381-PWY	0	0	0	0	0	0	0	0	0	0	0	0	0	0	0	0	0	0	0	0	0	0	0	0	0	0	0	0	0	0	0	0	0	168.268	0	0	0	0	0	0	260.15	0	0	0	0	0	0	0	0
P4-PWY	46248.1	8579.8	60030.8	26880.9	33179.9	10562.5	59321.8	5816.21	5546.51	15780	959.865	18571.2	146.593	750.596	13.2112	3408.92	5862.51	38729.7	11316.4	17307.8	775.753	32888.6	18309.6	10953	538.348	942.572	333.605	1639.01	2649.09	285.907	9278.62	17794.1	29866.8	1627.53	68.8868	290.285	406.84	2954.21	9171.17	1525.91	2606.82	568.255	1694.85	1002.67	744.793	145.702	132.126	1711.57	2778.1
P42-PWY	94473.9	98185.2	103142	79048.6	73316.5	76255	96795.4	48562.4	26204.1	22108.3	51.8729	78333.7	412.151	1666.57	20701.8	43607.5	48189.8	58992.7	75861.2	45961.5	243.784	49709.1	68559.5	88678.9	834.475	73.5432	40667.5	36954.2	20271.4	66.2218	36060.2	115.839	33567.8	997.95	77.7242	0	842.139	1274.6	30563.1	3363.47	2390.39	36517.8	16269.1	741.516	973.443	148.805	101.767	1111.59	24560.2
P441-PWY	124499	1514.9	45554.6	12558.4	37164	29016.3	78262.1	17862.2	684.23	33294	536.258	4414.78	4615.21	5782.35	2078.56	2391.08	35238.8	20208.3	30651.5	26747.9	3989.43	12566.3	20247.5	21087.6	1206.76	3165.37	37198	16740.7	4968.35	2608.89	37045.6	21095.1	26342.1	4852.34	112.961	480.574	1467.93	2577.46	5221.3	4377.66	2692.94	16817.1	4914.74	5672.16	407.214	98.5163	553.124	3705.6	28496.5
P461-PWY	15836.6	129.983	0	1179.65	1407.4	3086.34	39.995	8310.76	561.492	4950.09	131.579	244.329	2191.83	1450.67	1544.64	5953.99	1544.66	704.263	1574.55	1236.95	1173.07	2757.81	5398.31	3819.01	1331.48	11.9997	29.9955	349.33	11.9995	1051.94	2567.01	1262.24	63.9803	2834.28	0	1741.59	31.9971	3970.87	260.625	157.91	1210.31	23.9961	666.376	477.408	532.121	331.247	59.9838	97.4663	641.548
P562-PWY	260.168	33.9242	8852.54	269.946	39.4908	269.696	318.324	0	832.417	0	0	78.1948	3.72414	0	0	13.0215	28.9952	1723.66	156.918	247.112	0	0	0	0	18.3881	0	214.177	306.948	74.9589	0	0	0	92.2186	0	3.27273	0	0	59.5862	0	101.073	22.4964	29.7818	7.69466	0	0	0	0	0	17.1148
PANTO-PWY	96358.4	192889	125049	116408	74278.1	54865.2	54511.9	53101.1	17882.3	13707.1	396.133	87779.1	313.209	1026.3	24254.8	35600.4	44044.9	58467.5	51354.5	43991.4	267.369	34329	55531.6	69676.1	731.261	1064.54	39311.7	19769.3	2865.23	78.807	32727.8	18829.3	41931.8	1376.58	74.7522	3297.34	487.656	2619.02	40165.4	2420.32	3518.36	27858.8	19797.9	613.741	1097.69	159.732	148.222	2510.85	22118.9
PANTOSYN-PWY	83821.7	203643	137600	128758	91396.3	53914.7	68362.8	38430.9	22383.8	16464.2	596.478	91465.8	448.103	1381.91	34740.3	37604.6	35733.2	68169.8	58623.8	46948.4	403.19	45104.2	58271.7	75200.3	774.237	1780.19	35209	21908.7	4845.2	75.9529	33143.5	17477.5	48234	1182.2	110.353	198.7	566.48	1663.39	43287.5	3746.7	2814.6	30288.4	26824.1	888.713	1249.95	235.258	222.634	999.316	25045.6
PENTOSE-P-PWY	115125	123300	37783.3	107396	92877.1	100432	77642.1	120270	149017	16340.5	3826.18	101236	938.124	47456	39389.9	107171	97666.8	53858.2	58656.7	53801.8	4053.53	47971.7	33430.9	12084	1304.67	2411.9	47653.6	51310.3	21629.4	16370.4	68991.2	21457.2	33180.9	3345.49	351.223	53886.4	2119.31	10121.7	36258.1	17526.1	3731.22	49362.1	26796.5	5452.7	24264.1	2421.84	7819.41	70882.5	42482.5
PEPTIDOGLYCANSYN-PWY	276645	259894	169014	183706	172454	144021	136706	149789	171069	70710.2	191573	146535	260644	166316	135680	130270	115813	107946	113934	89917.9	161000	105742	68118.2	61273.6	156750	141508	84600.9	73558.8	99531.7	140785	85377.4	17436.8	70144	97325.3	120356	94880.4	93685	105662	60772.9	77774.8	6278.4	63166.9	87275.3	102286	85055.7	88300.7	58263	71849.7	63712.3
PHOSLIPSYN-PWY	217502	287415	178871	200669	148965	132886	128265	137979	138613	48762	202066	144499	275130	177280	135030	122989	103339	107115	99369.4	80057.4	169835	87538.9	80143.7	91335.9	165386	149436	73675.1	68111.5	103886	149534	77571.4	26105.2	70346.8	102674	127055	100390	98875.2	111178	63329.1	82078.2	6671.33	54720	85304.3	107985	90793.2	93251.7	62020.3	21340.2	59295
POLYAMINSYN3-PWY	1134.36	1198.26	1607.67	994.714	808.625	1923.52	596.866	736.498	1384.49	60.2479	0	2390.01	55.2515	52.17	0	526.587	957.833	1167.8	705.792	4597.73	211.773	1734.22	772.692	148.442	0	0	527.927	1969.65	12.6503	0	1098.37	54.8246	288.243	73.5704	7.6387	0	23.5944	66.8783	810.738	114.293	512.753	972.93	13.7138	254.912	26.5837	51.2691	0	105.414	924.814
POLYAMSYN-PWY	18958.8	876.763	11384.6	8845.76	2602.87	5147.1	6430.5	7.97669	491.661	3691.48	220.889	1297.92	51.7	51.7214	213.946	605.278	2662.72	6164.12	4081.63	4179.27	280.943	4703.27	4582.34	2823.05	43.9332	0	2856.44	4441.8	839.146	6.37216	3363.7	19723.8	2427.58	217.542	0	25.09	15.0122	553.279	186.507	566.06	623.556	1316.14	12.9198	332.418	122.959	30.6311	10.8997	13.1097	1841.46
POLYISOPRENSYN-PWY	189669	131489	88138.7	115521	114077	114586	80184.5	125468	163558	25122.8	181714	107252	247582	158313	123199	116197	99677	60961.2	71843	60700.5	152727	77217.2	63457.3	78202.6	148838	134448	62383.8	58369	92209.6	133892	74964.4	16564	43495.2	92335.7	114332	90713.4	88940.4	99903.5	37581.2	73405	5795.48	50491.6	78256	96998.8	80926.9	83883.1	55458.5	71398.2	55257.7
PPGPPMET-PWY	1899.88	0	7.49984	0	0	0	47.4931	3.32497	0	5888.45	0.624993	0	15.7041	13.7476	4.17492	0	13.7493	18.7487	43.3184	844.904	154.627	106.617	317.319	41.2333	10.4208	1577.63	3.74993	0	0	8.74844	7.49973	18382.1	0	332.617	16.6547	54.5523	0	0	7.92453	250.056	390.122	27.4951	2.49996	241.504	54.5154	123.143	118.861	43.7392	0
PROTOCATECHUATE-ORTHO-CLEAVAGE-PWY	0	0	0	0	0	0	0	0	0	4.79771	0.666665	0	7.05877	0	0	0	0	0	0	0	0	0	0	2.66664	0	0	0	0	0	0	0	28.3712	0	77.0702	11.1997	0	0	0	0	0	554.633	0	0	0	0	84.0891	0	14.3711	0
PRPP-PWY	21348.3	691.263	39506.8	16528.6	2773.02	9862.89	4256.91	22.5991	7532.96	516.448	4.24863	3064.65	125.306	1009.82	5239.74	511.676	1242.05	13370.3	5922.37	5853.95	941.035	1170.46	43059.6	32302.7	623.046	112.605	3001.12	3749.56	484.72	53.2773	982.869	18218.3	745.632	2534.36	53.989	267.377	388.391	730.049	53.7813	2205.95	3748.43	850.373	83.2137	1383.24	343.327	138.409	267.55	279.454	217.917
PWY-1269	38844.1	53022	48541.5	38274	55593.3	41287.3	59379.4	21824.7	13141	9766	15.25	42105.7	37.7296	26.5	16843.7	24199.7	25143.2	36893.5	45687.7	28405.6	103.712	22090.7	45421.2	62942.5	173.84	790.33	21757.2	22103.3	8194	28.8213	17936.7	18782.9	17393	271.17	19	21.83	192	777.814	16428.8	949.147	436.451	22625	12757	211.878	193.83	73.334	47.83	367.5	14629
PWY-1861	54504.2	1146.95	2087.84	92019.7	16393.5	13007.3	5359.59	52036.8	0	10716.7	233.76	2749.04	313.973	13549.6	22833.6	32068.9	40983.7	4732	6222.41	16059.5	1368.96	12541	10974.4	7345.15	394.147	11.9627	39421.4	13304	75.8188	47.8992	23557.7	0	7852	712.697	0	36057.4	62.9847	267.179	861.991	131.279	364.06	47090.3	3937.58	3377.01	6064.69	0	106.894	841.517	3790.84
PWY-2941	149510	682.572	21522.6	13374	77011.6	37598.1	70141.9	40343	182.707	34991.5	99034.2	10211.5	263878	24142.7	17431.8	4032.59	12679.5	27208.5	54140	30379.9	96883.2	52257.9	28368.3	42719.4	157784	166.08	35915.2	17437.5	145.052	130703	25049.9	362.62	25316.2	68687.1	25.3111	70064.9	238.886	94540	2614.3	453.371	2430.64	4022.66	6005.53	1167.68	2757.03	86282.4	103.81	1390.12	14814.1
PWY-2942	156292	248090	167877	169479	104078	82466.6	124527	69660.9	30646.3	31375.3	101463	112190	269958	27926.7	31470.3	46260.3	52689.1	94484.5	75894.9	60476.1	99920.2	50288.4	68424.1	79688.4	161452	922.072	54120.4	41298.1	11510.6	134673	44863.7	18602.2	59635	70625	103.503	77041.9	750.666	97351.2	53454.4	3773.82	3660.42	37905.2	21485.2	2700.81	3799.63	88276.2	203.873	3172.19	27811
PWY-3001	74057.4	238821	137795	156942	91299.6	69256.7	86731.3	39971.8	9476.88	10944.1	656.501	112240	431.685	2562.33	25992.3	45098.3	39996.6	81593.8	60397.1	56446.9	7406.77	34166.2	64978.8	80541.4	971.188	949.693	33150.7	29932.3	4251.66	127.28	40041	20625.2	48832.9	1866.19	127.454	220.799	501.496	4049.85	51620	3141.62	3381.97	29094.4	20288.9	2466.81	1265.05	286.671	267.087	1339.19	25976.4
PWY-3781	79012.3	903.272	153.929	17323.6	9020.83	19761.1	0	0	0	19172.7	0	1506.52	11.8124	824.619	2440.46	167.849	9328.81	5071.74	11320.6	4158.6	0	21084.4	117953	165166	193.173	0	285.579	2182.57	1925.58	0	14066.5	287.643	460.458	976.509	79.8118	0	467.037	0	0	71.3305	3524.39	95.9524	2269.01	87.9979	1184.97	481.103	239.954	142.818	3696.43
PWY-4722	0	0	0	0	0	0	0	0	0	0	0	0	0	0	0	0	0	0	0	0	0	0	0	0	0	0	0	0	0	0	0	0	0	0	0	0	0	0	0	0	61.4122	0	0	0	0	0	0	0	0
PWY-4984	21939.7	877.698	26535.9	6516.38	1735.39	3740.53	6325.33	0	160.788	5972.48	14.9732	14.9982	26.3846	193.847	186.322	0	1885.23	1586.87	4479.15	1145.69	0	4577.52	6434.77	4837.12	54.2717	0	124.79	521.664	3270.98	0	4198.26	0	927.245	0	0	0	12.255	1176.7	0	462.579	169.505	0	484.573	0	310.736	53.9059	51.0284	0	1098.66
PWY-5005	0	0	0	0	0	0	0	0	0	0	0	0	95.8196	382.804	0	0	0	0	7.18854	565.247	96.997	0	0	0	105.876	7.16476	0	0	0	0	0	0	0	227.694	0	0	9.59579	0	0	0	280.256	0	0	238.576	20.1895	0	0	0	0
PWY-5022	15222.7	2865.69	17002.5	9220.76	6956.39	8707.01	7084.85	5.31931	675.899	4276.41	45.9233	1135.69	141.541	665.929	149.459	336.367	3244.87	1948.65	9544.74	5655.92	135.719	2263.71	3506.13	2793.42	291.091	4.05219	955.754	1922.29	1217.78	4.96483	4228.13	45.1689	1690.73	822.734	12.3934	0	105.95	1307.91	2462.33	542.367	675.401	865.951	802.971	249.519	193.661	49.1838	27	229.337	1085.87
PWY-5028	0	0	0	0	0	0	0	0	0	0	0	0	0	0	0	0	0	0	0	0	0	0	0	2.49862	0	0	0	0	0	0	0	1.22377	0	0	0	0	0	0	0	0	58.8167	0	0	0	0	30.0857	0	0	0
PWY-5088	0	0	0	0	0	0	0	0	0	0	0	0	9.39572	0	0	0	0	0	0	0	0	0	0	0	25.8907	0	0	0	0	0	0	0	0	222.625	0	0	0	0	0	0	792.974	0	0	0	0	0	0	0	0
PWY-5097	153560	234669	145158	155753	101448	66600.2	109131	60224.2	14597.9	33318.1	100094	100857	266429	25452.3	30067.9	38247	38986.7	86072.1	72119.7	54972.6	97812.5	51806.5	63609.7	79522.6	159313	908.593	48521.1	35479.5	3917.42	132342	40162.9	18274.7	52958.7	69486.9	76.3298	72835	395.751	95767	49643.4	2662.23	2915.79	27939.8	20023.1	1220.57	3140.15	87138.2	142.121	1500.58	25891.7
PWY-5100	283102	263215	166475	185498	193440	154060	138107	155895	193642	67115.7	265824	157725	371250	211392	170296	144826	122480	109687	118827	94316.7	225352	111117	49742	31664.5	230010	179013	88239.1	73590	122369	204455	95078.5	16558.8	74357.6	138452	161398	132695	119424	152743	63779	94049.3	6328.4	66280.3	106844	125476	106219	128881	73454.2	81842.1	73495.4
PWY-5101	38430.3	247609	131586	150344	71067	45417.3	64298.4	20428.3	4174.96	5012.62	393.929	99185.2	293.049	1580	22466.3	28916.4	22493.5	70961.5	39500.5	44082.6	5578.78	18894.2	61779.6	86793.3	479.509	1073.79	18806.7	18933.3	2402.97	66.876	26321.4	22463.2	42304.7	1134.01	69.091	89.5946	235.915	1681.64	51415.9	1886.44	3306.03	18732.2	15261.1	1908.38	711.081	242.897	164.42	589.448	18747.7
PWY-5103	32393.7	217305	117565	131309	61869.4	38851.9	56418.6	17224.9	3310.6	4250.39	329.31	86243.6	216.012	1321.22	19722.3	24592.4	19037.3	62153	33913.5	37887.3	3844.53	16058.8	52245	73367.1	425.116	945.776	16022.3	16257.9	2587.33	55.7472	22507.2	22459.2	36718.2	945.295	59.2139	74.6713	200.236	1359.98	45033.7	1678.85	2800.57	15985.3	13666.9	1617.97	594.96	143.568	137.37	533.705	16210.5
PWY-5104	44921	232029	133514	142146	75921.2	48843.2	68677.3	23534.6	5056.49	5979.69	394.784	97847.6	338.771	508.099	22438.7	30476.2	25067.5	71849.9	43580.8	46274.8	262.539	21688.2	42136.1	39337.4	545.93	950.531	21461.8	20844.5	2990.2	68.8907	27961.9	19751.1	43599.2	1120.42	75.8991	110.54	274.962	2140.18	49167.9	2199.53	3454.95	20710.7	15380.5	599.625	738.412	60.0367	92.1478	758.441	19802.6
PWY-5121	199931	206255	158384	134994	106520	82956.9	116585	73850.3	26256.2	67800.3	506.791	88347.7	519.963	762.508	25467.5	42562.8	54426.2	78974.9	79428.1	54513.8	335.115	69245.2	66728.5	83356.3	991.653	1274.9	51354.8	41271.8	19914.5	134.498	35856.3	16483.4	52244.2	1652.61	171.441	3233.24	1302.64	7927.44	42869.4	10386.4	3540.86	35684.1	21613.7	1058.1	1360.34	163.312	130.94	2085.38	25006.6
PWY-5154	2875.54	12435.1	11027.8	11946.8	3810.38	5860.94	901.83	772.336	19.9694	226.777	19.7471	6388.94	149.408	800.368	1057.99	632.275	1030.41	7037.73	2041.37	1623.11	248.402	1231.31	502.576	70.5887	197.038	887.585	29.7341	2587.26	47.1473	8.37043	1503.53	17325.5	528.373	462.73	15.4937	142.052	69.5901	78.1428	214.812	373.792	512.954	29.7641	437.299	531.411	432.691	87.0716	97.7703	145.501	1284.84
PWY-5177	13573.1	123.915	0	3384.57	1391.17	3017.73	0	5.31967	0	3447.15	0.941175	273.298	23.1632	0	152.923	11.9982	1529.29	873.86	1946.34	722.568	135.438	3650.86	4051.18	2830.36	63.5885	7.97959	29.9838	348.273	0	9.05255	2486.13	0	63.8711	367.339	22.5544	0	119.646	0	6.33883	193.919	1233.45	0	400.317	126.583	192.16	9.8436	0	35.1235	632.785
PWY-5178	0	0	0	0	0	0	0	0	0	0	0	0	0	0	0	0	0	0	0	0	0	0	0	0	0	0	0	0	0	0	0	0	0	47.4235	0	0	0	0	0	0	56.8817	0	0	0	0	6.15394	0	0	0
PWY-5180	0	0	0	0	0	0	0	0	0	51.7246	0	0	5.97434	0	0	0	0	0	0	0	0	0	0	0	0	0	23.476	0	0	0	0	1.71424	0	103.278	0	0	0	0	0	0	1054.92	0	0	0	0	10.4746	0	0	0
PWY-5181	0	0	0	0	0	0	0	0	0	0	0	0	4.2857	0	0	0	0	0	0	0	0	0	0	0	0	0	0	0	0	0	0	9.69818	0	0	0	0	0	0	0	0	164.42	0	0	0	0	46.3199	0	0	0
PWY-5182	0	0	0	0	0	0	0	0	0	51.7246	0	0	5.97434	0	0	0	0	0	0	0	0	0	0	0	0	0	23.476	0	0	0	0	1.71424	0	103.278	0	0	0	0	0	0	1054.92	0	0	0	0	10.4746	0	0	0
PWY-5188	117920	18827.8	36067.2	21081.3	49167.6	25023.2	47905.8	28673.2	3801.77	57195.4	238.803	7027.09	170.09	720.733	607.115	7464.7	11096.1	25308.6	42234.1	18150.8	169.446	54941.6	51561.9	78095.9	269.951	804.894	18518.8	16686	2257.49	48.5734	6404.05	16443	7715.99	531.374	17.8706	53.7891	156.859	452.757	3087.36	788.455	1273.91	4827.82	362.71	446.159	307.094	86.9337	94.6416	368.175	2576.91
PWY-5189	104560	16118.3	31013.2	18139.2	43835.3	21461.8	43849.8	24462.9	2949.37	57592.3	203.25	5930.93	151.966	547	491.67	6432.17	9414.16	21953.6	37948.9	15758.7	136.33	50090.8	47392.6	77118.5	253.626	800.33	16159	14479.8	2047.13	40.5	5160.08	16439.2	6793.59	478.023	17.0588	44.83	167.446	321.423	2653.01	682.403	1152.99	4189.5	253.381	359	236.578	72.1471	74.83	313.125	2085.68
PWY-5265	64619	1474.78	0	12995.3	9573.07	22400.4	325.107	32352.9	793.013	13276.5	76.7712	1681.34	1704.18	5037.38	7713.18	23993.2	11453.6	9051.1	8891.02	9260.71	511.911	17856.5	18535.7	8729.12	1503.32	28.7945	318.22	2290.84	196.465	0	14755.1	0	1282.87	1907.62	116.768	5228.26	1399.18	1510.21	1228.25	2433.91	2572.17	147.868	4877.88	2573.28	3844.26	0	271.251	679.598	5375.22
PWY-5304	8081	89	0	615	805	1562	0	0	0	2550	6	28	83	482	75	18	834	376	819	427	43	1978	2752	1947	86	3	15	194	0	0	1331	0	45	63	0	0	0	8	0	0	19	16	201	153	138	30	23	0	321
PWY-5345	18951	151.504	255.739	3206.66	1758.67	3943.48	0	3.65742	0	5708.65	15.3166	60.1582	156.967	727.82	228.809	0	1898.02	1245.87	2138.73	1331.9	218.288	4658.15	7914.32	5851.45	290.082	25.4515	60.3842	453.897	117.839	7.40676	3072.06	199.132	85.0294	545.704	31.6141	0	0	48.9875	0	268.725	1215.07	0	489.909	466.814	364.39	149.989	83.6696	31.7974	780.995
PWY-5347	100016	155286	61631	115316	65610.8	80979.8	60432.4	71431.7	6359.1	13537.6	651.709	99696.3	251.075	992.322	21609.9	50580.5	49029.5	62085.4	65444.8	52563.4	672.216	48590.3	38484.3	13125.1	753.452	956.653	41534.4	32821.5	6074.94	299.757	42525.5	19769.8	32553.3	1241.22	87.2581	304.772	511.104	3438.67	37710.8	2951.2	2659.66	25699.1	17527.5	1130.03	1162.61	81.5516	146.433	2847.72	26674.9
PWY-5384	29.9953	170690	91665.6	104497	9803.7	9.99943	30979.1	36.652	2673.79	13.9891	113675	50528.4	16.6594	45272.7	13402.6	43.987	132.889	41167.6	112.539	3518.45	100689	141.081	2724.46	193.728	146259	1176.06	21.9948	37.9834	47.8598	128642	5101.69	24746.4	28259.4	69188.2	53.9872	67312.8	51.8413	89986.4	30202.6	12970.1	998.206	875.711	2155.55	197.98	8349.27	82624.5	94.7019	217.665	797.494
PWY-5415	0	0	0	0	0	0	0	0	0	11.3929	0	0	4.98572	0	0	0	0	0	0	0	0	0	0	0	0	0	11.4402	0	0	0	0	1.07141	0	88.3586	0	0	0	0	0	0	735.35	0	0	0	0	8.20395	0	0	0
PWY-5417	0	0	0	0	0	0	0	0	0	3	0.315789	0	3.52941	0	0	0	0	0	0	0	0	0	0	1.09091	0	0	0	0	0	0	0	17.3989	0	25.6735	8.84211	0	0	0	0	0	204.52	0	0	0	0	42.09	0	9	0
PWY-5419	0	0	0	0	0	0	0	0	0	0	0	0	0	0	0	0	0	0	0	0	0	0	0	0	0	0	0	0	0	0	0	0	0	0	0	0	0	0	0	0	31.0176	0	0	0	0	3.3333	0	0	0
PWY-5420	0	0	0	0	0	0	0	0	0	0	0	0	0	0	0	0	0	0	0	0	0	0	0	0	0	0	0	0	0	0	0	0	0	0	0	0	0	0	0	0	52.6655	0	0	0	0	4.96639	0	0	0
PWY-5430	0	0	0	0	0	0	0	0	0	0	0	0	0	0	0	0	0	0	0	0	0	0	0	0	0	0	0	0	0	0	0	0	0	0	0	0	0	0	0	0	69.6106	0	0	0	0	5.14073	0	0	0
PWY-5431	0	0	0	0	0	0	0	0	0	3	0.315789	0	3.52941	0	0	0	0	0	0	0	0	0	0	1.09091	0	0	0	0	0	0	0	17.3989	0	25.6735	8.84211	0	0	0	0	0	204.52	0	0	0	0	42.09	0	9	0
PWY-5484	296334	234630	116610	181011	185395	141760	123895	138619	73736.7	71063.7	200155	151733	298051	156774	114621	110396	103295	107462	112026	90691.4	169718	105185	72070.1	85001.6	175070	13408.2	87059.4	69297.4	71860.6	154975	78248.8	23547.1	71386.2	105778	904.181	92491.4	6651.79	117561	60032.2	83470.6	6239.02	55801.8	83506.2	108102	35186.9	98575.6	4952.41	12954.9	62994.6
PWY-5505	29236	239423	139216	141927	73327.9	37830.1	72647.7	23448	1801.08	47.9204	11.7659	89342	8.85505	123.53	19432.1	23490.8	22283.5	67301.9	38788	40034.9	95.6118	62.9324	6535.26	314.23	55.3552	11.9399	21654.3	13981.5	148.99	40.6461	21695.8	2.63979	43928.6	148.32	54.0479	0	51.01	943.927	46812.2	1883.05	850.421	19120.4	15828	200.34	400.518	53.8561	0	443.733	16173.8
PWY-5507	0	0	0	0	0	0	0	0	0	65.2499	0	0	0	0	0	0	0	0	0	0	0	0	0	21.7714	0	0	0	0	0	0	0	0	0	117.85	0	0	0	0	0	0	294.154	0	0	0	0	0	0	120.194	0
PWY-5509	108061	230021	145377	142226	99308.6	44714.1	95448.1	40890.3	3274.18	55762.9	212.17	85725.4	35.7712	64.7905	21636.5	27714.4	23300.9	77361.4	64205.6	48229.4	90.4077	47439.2	18389.2	23525.1	89.7781	49.782	29776.1	23901.7	2302.04	54.9688	22162.9	193.919	40432.8	317.024	47.6629	34.3622	98.3209	1012.73	43924.8	2064.8	1620.17	18285.8	16949.4	200.469	362.791	82.6595	0	650.952	16086.2
PWY-5659	53797.3	21746.6	71157.5	19546.3	35745	42210.6	77282.5	5325.57	28119.4	15123.8	762.383	19379.8	211.909	238.81	830.076	14974.6	22729.5	23915.4	39369.3	7215.45	9.99967	40453.7	54885.8	70398.3	682.112	1563.52	16983.6	17167.7	24547.3	4.33993	8327.11	48.6484	17040	1224.43	77.9734	135.529	872.487	4829.68	15998.5	6343.26	3762.21	15256	23.9956	340.398	430.425	158.65	95.5743	1547.66	8825.24
PWY-5667	287740	308354	195807	209678	155696	129192	132810	134239	167580	78949.2	207680	150345	283001	178258	144260	116201	102177	116176	102295	78712.5	174422	109541	83380.5	98217.3	170129	153721	78149.6	67402	106832	151770	73413.3	23369	74887.4	105555	130688	96206.8	101683	114624	67147.9	84599.5	6716.06	54443.7	91615.9	110708	90762	95858.7	62677.2	71346.8	58480.7
PWY-5676	34892	74255.4	55249	49621.3	86685.4	48171.4	53691.1	31156.8	165.034	14042.9	47.1216	66564.1	324.609	0	39524.4	38410.4	28198.1	36752.5	48213.3	48621.6	0	1027.11	6302.72	1229.11	348.487	17.7771	25447.4	17880.6	2448.94	122.638	30698.8	33.1261	18386.5	823.876	26.4878	220.515	320.881	2138.16	21877.2	1252.8	381.999	24586.3	30122.9	187.793	543.14	61.7477	0	1269.85	25132.7
PWY-5677	17728	46283	32423.9	30764.1	46903.3	27334.6	30525.7	17509.5	61.2382	378.95	8.08574	40775.5	0	0	18793.1	21399.1	16710	23707.6	28031.7	28962	0	59.3492	3422.28	269.994	0	5.25896	14810.8	11532.1	886.296	27.397	17645.4	0	10259	0	0	0	0	330.985	12885.6	428.618	30.7289	14806.6	14834.2	44.8049	83.1964	12.934	0	288.025	13919.6
PWY-5686	261036	287460	178999	203858	182994	157708	148533	165855	201564	76456.9	198946	164761	282971	146007	144796	147821	130009	117527	125089	96445	174013	98391.1	85063.2	92145.5	170060	153796	85032.7	79253.8	107759	147434	86897.3	18078.7	72391	105191	130652	108356	101410	113160	66775.4	47791.2	6425.6	70401.2	80707.7	66096	89726.5	92898.4	63710	85671.5	64189.8
[truncated: 180 more rows]
[truncated: 26 more columns]

## Sheet: ALDEX2_CSTIBVNEGvsCSTIIIBVNEG
feature	method	group1	group2	p_values	adj_method	p_adjust	description
PWY-2941	ALDEx2_Wilcoxon rank test	I	III	2.32983e-08	BH	5.21883e-06	L-lysine biosynthesis II
[truncated: 335 more rows]

## Sheet: ALDEX2_CSTIBVNEGvsCSTIVBVPOS
feature	method	group1	group2	p_values	adj_method	p_adjust	description
[truncated: 337 more rows]

[truncated: 2 more sheets: ALDEX2_CSTIIIBVNEGvsCSTIVBVPOS, ALDEX2_CSTIVBVPOSvsCSTIVBVNEG]
